# Supplementary material for: Cardiovascular diseases in the elderly: possibilities for modulating autophagy using non-coding RNAs
Source: Front Cell Dev Biol. 2025 Jul 31;13:1520850. doi: 10.3389/fcell.2025.1520850 (PMC12350270; doi:10.3389/fcell.2025.1520850)
Supplement: Supplementary file 1 [file Table2.xlsx]

## Sheet: GSE236610
List of differentially expressed genes from the dataset indicated in the folder name.
Entrez ID	Ensebl Gene ID	Symbol	Description	padj	log2FoldChange(Acute vs Stable)
84164	ENSG00000100325	ASCC2	activating signal cointegrator 1 complex subunit 2	0.00038	-2.19539
57095	ENSG00000057757	PITHD1	PITH domain containing 1	0.000381	-2.26038
573	ENSG00000107262	BAG1	BAG cochaperone 1	0.000595	-2.25049
2035	ENSG00000159023	EPB41	erythrocyte membrane protein band 4.1	0.000629	-2.37383
4904	ENSG00000065978	YBX1	Y-box binding protein 1	0.000629	-2.29577
84542	ENSG00000162929	SANBR	SANT and BTB domain regulator of CSR	0.000629	-2.06573
376940	ENSG00000188177	ZC3H6	zinc finger CCCH-type containing 6	0.000629	-2.48067
7145	ENSG00000079308	TNS1	tensin 1	0.000629	-1.80157
7111	ENSG00000136842	TMOD1	tropomodulin 1	0.000629	-1.61491
8531	ENSG00000060138	YBX3	Y-box binding protein 3	0.000629	-2.02017
2335	ENSG00000115414	FN1	fibronectin 1	0.000671	2.69833
5886	ENSG00000179262	RAD23A	RAD23 homolog A, nucleotide excision repair protein	0.000671	-1.96811
105371084	#N/A	RSL1D1-DT	RSL1D1 divergent transcript	0.000712	-2.15193
25893	ENSG00000162722	TRIM58	tripartite motif containing 58	0.000727	-2.0149
285331	ENSG00000180376	CCDC66	coiled-coil domain containing 66	0.000727	-1.87589
2935	ENSG00000103342	GSPT1	G1 to S phase transition 1	0.000727	-2.12467
6521	ENSG00000004939	SLC4A1	solute carrier family 4 member 1 (Diego blood group)	0.000727	-2.50288
84923	ENSG00000133193	FAM104A	family with sequence similarity 104 member A	0.000727	-1.92157
80700	ENSG00000167671	UBXN6	UBX domain protein 6	0.000727	-2.1009
66008	ENSG00000115993	TRAK2	trafficking kinesin protein 2	0.000937	-1.69621
58515	ENSG00000113811	SELENOK	selenoprotein K	0.000937	-2.07886
10644	ENSG00000073792	IGF2BP2	insulin like growth factor 2 mRNA binding protein 2	0.000937	-1.6798
6932	ENSG00000081059	TCF7	transcription factor 7	0.000937	-1.97423
286	ENSG00000029534	ANK1	ankyrin 1	0.000937	-1.68667
9921	ENSG00000022840	RNF10	ring finger protein 10	0.000937	-2.00027
84932	ENSG00000129472	RAB2B	RAB2B, member RAS oncogene family	0.000937	-2.19723
63893	ENSG00000175931	UBE2O	ubiquitin conjugating enzyme E2 O	0.000937	-1.97296
4066	ENSG00000104903	LYL1	LYL1 basic helix-loop-helix family member	0.000937	-1.68758
112268284	#N/A	LOC112268284		0.000937	-1.76022
2766	ENSG00000137198	GMPR	guanosine monophosphate reductase	0.001006	-1.82437
55249	ENSG00000163374	YY1AP1	YY1 associated protein 1	0.001154	-1.99042
130540	ENSG00000155749	FLACC1	flagellum associated containing coiled-coil domains 1	0.001297	-2.04902
3029	ENSG00000063854	HAGH	hydroxyacylglutathione hydrolase	0.001297	-1.87453
10098	ENSG00000168785	TSPAN5	tetraspanin 5	0.001377	-1.68892
10133	ENSG00000123240	OPTN	optineurin	0.001377	-1.99969
11163	ENSG00000173598	NUDT4	nudix hydrolase 4	0.001377	-1.43742
682	ENSG00000172270	BSG	basigin (Ok blood group)	0.001377	-1.95118
57610	ENSG00000141084	RANBP10	RAN binding protein 10	0.001446	-1.77886
101927117	ENSG00000226648	PLCG1-AS1	PLCG1 antisense RNA 1	0.001446	-1.82018
9425	ENSG00000153046	CDYL	chromodomain Y like	0.001499	-2.0099
51094	ENSG00000159346	ADIPOR1	adiponectin receptor 1	0.001517	-1.81641
100291105	#N/A	RBM38-AS1	RBM38 antisense RNA 1	0.001517	-1.97961
8662	ENSG00000106263	EIF3B	eukaryotic translation initiation factor 3 subunit B	0.001553	-1.47397
2235	ENSG00000066926	FECH	ferrochelatase	0.001598	-1.96544
81608	ENSG00000145216	FIP1L1	factor interacting with PAPOLA and CPSF1	0.001684	-1.61152
6181	ENSG00000177600	RPLP2	ribosomal protein lateral stalk subunit P2	0.001684	-2.14971
4140	ENSG00000075413	MARK3	microtubule affinity regulating kinase 3	0.001684	-1.65362
8467	ENSG00000153147	SMARCA5	SWI/SNF related, matrix associated, actin dependent regulator of chromatin, subfamily a, member 5	0.001765	-1.93591
55553	ENSG00000110693	SOX6	SRY-box transcription factor 6	0.001765	-1.57471
9491	ENSG00000125818	PSMF1	proteasome inhibitor subunit 1	0.001765	-1.75294
92521	ENSG00000128487	SPECC1	sperm antigen with calponin homology and coiled-coil domains 1	0.001894	-1.82164
80856	ENSG00000144320	LNPK	lunapark, ER junction formation factor	0.002098	-1.52642
5305	ENSG00000150867	PIP4K2A	phosphatidylinositol-5-phosphate 4-kinase type 2 alpha	0.002098	-1.57183
23762	ENSG00000184792	OSBP2	oxysterol binding protein 2	0.002098	-1.81144
115362	ENSG00000154451	GBP5	guanylate binding protein 5	0.002132	-1.95617
3958	ENSG00000131981	LGALS3	galectin 3	0.002174	-1.91018
123720	ENSG00000156232	WHAMM	WASP homolog associated with actin, golgi membranes and microtubules	0.002174	-1.67082
23608	ENSG00000133606	MKRN1	makorin ring finger protein 1	0.002253	-2.02955
10051	ENSG00000113810	SMC4	structural maintenance of chromosomes 4	0.002258	-1.7512
2038	ENSG00000166947	EPB42	erythrocyte membrane protein band 4.2	0.002258	-1.74171
55132	ENSG00000138709	LARP1B	La ribonucleoprotein 1B	0.002284	-1.8096
2146	ENSG00000106462	EZH2	enhancer of zeste 2 polycomb repressive complex 2 subunit	0.002284	-1.70435
8131	ENSG00000103148	NPRL3	NPR3 like, GATOR1 complex subunit	0.002284	-1.98378
55466	ENSG00000140403	DNAJA4	DnaJ heat shock protein family (Hsp40) member A4	0.00229	-1.66281
65125	ENSG00000060237	WNK1	WNK lysine deficient protein kinase 1	0.002297	-1.67062
916	ENSG00000198851	CD3E	CD3 epsilon subunit of T-cell receptor complex	0.002356	-1.7592
25853	ENSG00000198876	DCAF12	DDB1 and CUL4 associated factor 12	0.00248	-1.97049
9585	ENSG00000138182	KIF20B	kinesin family member 20B	0.002667	-1.63509
1937	ENSG00000254772	EEF1G	eukaryotic translation elongation factor 1 gamma	0.00278	-1.71776
2987	ENSG00000143774	GUK1	guanylate kinase 1	0.002941	-1.87241
9840	ENSG00000135426	TESPA1	thymocyte expressed, positive selection associated 1	0.003003	-1.56378
54855	ENSG00000183508	TENT5C	terminal nucleotidyltransferase 5C	0.003015	-1.99327
8991	ENSG00000143416	SELENBP1	selenium binding protein 1	0.003015	-1.96508
55827	ENSG00000143164	DCAF6	DDB1 and CUL4 associated factor 6	0.003015	-1.47397
4131	ENSG00000131711	MAP1B	microtubule associated protein 1B	0.003015	2.1888
106633801	#N/A	SCARNA28	small Cajal body-specific RNA 28	0.003015	-2.2632
2039	ENSG00000158856	DMTN	dematin actin binding protein	0.003015	-1.68275
220972	ENSG00000165406	MARCHF8	membrane associated ring-CH-type finger 8	0.003015	-1.78463
80127	ENSG00000119636	BBOF1	basal body orientation factor 1	0.003015	-1.82393
997	ENSG00000099804	CDC34	cell division cycle 34, ubiqiutin conjugating enzyme	0.003015	-1.878
26127	ENSG00000111790	FGFR1OP2	FGFR1 oncogene partner 2	0.003219	-1.61922
1786	ENSG00000130816	DNMT1	DNA methyltransferase 1	0.003315	-1.82146
27102	ENSG00000086232	EIF2AK1	eukaryotic translation initiation factor 2 alpha kinase 1	0.003505	-1.50306
103021294	ENSG00000281376	ABALON	apoptotic BCL2L1-antisense long non-coding RNA	0.003553	-1.84366
1642	ENSG00000167986	DDB1	damage specific DNA binding protein 1	0.003588	-1.34553
343099	ENSG00000122483	CCDC18	coiled-coil domain containing 18	0.003607	-1.50737
64426	ENSG00000111707	SUDS3	SDS3 homolog, SIN3A corepressor complex component	0.003607	-1.48067
100529067	#N/A	SERF2-C15ORF63	SERF2-C15orf63 readthrough	0.003607	-1.85067
4784	ENSG00000008441	NFIX	nuclear factor I X	0.003607	-1.60348
83606	ENSG00000138867	GUCD1	guanylyl cyclase domain containing 1	0.003607	-1.89422
81606	ENSG00000213626	LBH	LBH regulator of WNT signaling pathway	0.003811	-1.83985
7037	ENSG00000072274	TFRC	transferrin receptor	0.003811	-1.65524
9070	ENSG00000129691	ASH2L	ASH2 like, histone lysine methyltransferase complex subunit	0.003811	-1.72404
55833	ENSG00000137073	UBAP2	ubiquitin associated protein 2	0.003811	-1.83615
10541	ENSG00000136938	ANP32B	acidic nuclear phosphoprotein 32 family member B	0.003811	-2.11083
4676	ENSG00000273562	NAP1L4	nucleosome assembly protein 1 like 4	0.003811	-1.53061
387751	ENSG00000254838	GVINP1	GTPase, very large interferon inducible pseudogene 1	0.003811	-1.59944
54997	ENSG00000088992	TESC	tescalcin	0.003811	-1.86912
28755	ENSG00000277734	TRAC	T cell receptor alpha constant	0.003811	-1.90218
10169	ENSG00000140264	SERF2	small EDRK-rich factor 2	0.003811	-1.77838
79838	ENSG00000103534	TMC5	transmembrane channel like 5	0.003811	-1.38761
11011	ENSG00000146872	TLK2	tousled like kinase 2	0.003811	-1.53202
128866	ENSG00000101421	CHMP4B	charged multivesicular body protein 4B	0.003811	-1.99183
116151	ENSG00000124098	FAM210B	family with sequence similarity 210 member B	0.003811	-1.80385
55544	ENSG00000132819	RBM38	RNA binding motif protein 38	0.003811	-2.09178
23515	ENSG00000159256	MORC3	MORC family CW-type zinc finger 3	0.003811	-1.86502
2633	ENSG00000117228	GBP1	guanylate binding protein 1	0.004122	-1.78446
109910382	#N/A	RNA28SN3	RNA, 28S ribosomal N3	0.00423	-1.78483
6535	ENSG00000130821	SLC6A8	solute carrier family 6 member 8	0.00423	-2.0028
4869	ENSG00000181163	NPM1	nucleophosmin 1	0.004619	-2.00007
386607	ENSG00000255073	ZFP91-CNTF	ZFP91-CNTF readthrough (NMD candidate)	0.004619	-1.82463
5094	ENSG00000197111	PCBP2	poly(rC) binding protein 2	0.004619	-1.53974
4354	ENSG00000130830	MPP1	MAGUK p55 scaffold protein 1	0.004757	-1.55178
81558	ENSG00000121104	FAM117A	family with sequence similarity 117 member A	0.004765	-1.57695
11123	ENSG00000117602	RCAN3	RCAN family member 3	0.004827	-1.73767
212	ENSG00000158578	ALAS2	5'-aminolevulinate synthase 2	0.004872	-2.08075
51629	ENSG00000013306	SLC25A39	solute carrier family 25 member 39	0.004938	-1.94472
6144	ENSG00000122026	RPL21	ribosomal protein L21	0.004987	-1.71855
669	ENSG00000172331	BPGM	bisphosphoglycerate mutase	0.00505	-1.70173
55831	ENSG00000125037	EMC3	ER membrane protein complex subunit 3	0.005138	-1.32604
10346	ENSG00000132274	TRIM22	tripartite motif containing 22	0.005138	-1.68737
598	ENSG00000171552	BCL2L1	BCL2 like 1	0.005199	-1.69007
9465	ENSG00000118507	AKAP7	A-kinase anchoring protein 7	0.005219	-1.60666
26268	ENSG00000112146	FBXO9	F-box protein 9	0.005422	-1.67309
7381	ENSG00000156467	UQCRB	ubiquinol-cytochrome c reductase binding protein	0.005422	-1.55932
109864282	#N/A	RNA28SN2	RNA, 28S ribosomal N2	0.005644	-1.75296
8669	ENSG00000104131	EIF3J	eukaryotic translation initiation factor 3 subunit J	0.005748	-1.83772
84301	ENSG00000197312	DDI2	DNA damage inducible 1 homolog 2	0.005784	-1.47515
51176	ENSG00000138795	LEF1	lymphoid enhancer binding factor 1	0.005801	-1.73569
2634	ENSG00000162645	GBP2	guanylate binding protein 2	0.006032	-1.81629
106631781	#N/A	RNA18SN1	RNA, 18S ribosomal N1	0.006116	-1.5761
2197	ENSG00000149806	FAU	FAU ubiquitin like and ribosomal protein S30 fusion	0.006152	-1.80117
10036	ENSG00000167670	CHAF1A	chromatin assembly factor 1 subunit A	0.006341	-1.47496
57198	ENSG00000143515	ATP8B2	ATPase phospholipid transporting 8B2	0.006432	-1.08101
51218	ENSG00000182512	GLRX5	glutaredoxin 5	0.00663	-1.85361
100302254	ENSG00000221792	MIR1282	microRNA 1282	0.006782	-1.53807
163	ENSG00000006125	AP2B1	adaptor related protein complex 2 subunit beta 1	0.007007	-1.12068
6206	ENSG00000112306	RPS12	ribosomal protein S12	0.0071	-1.75923
6208	ENSG00000164587	RPS14	ribosomal protein S14	0.007105	-1.85695
55363	ENSG00000136929	HEMGN	hemogen	0.00713	-1.9478
8631	ENSG00000141293	SKAP1	src kinase associated phosphoprotein 1	0.00713	-1.70645
106632264	#N/A	RNA28SN1	RNA, 28S ribosomal N1	0.00713	-1.76211
92912	ENSG00000140367	UBE2Q2	ubiquitin conjugating enzyme E2 Q2	0.007182	-1.56203
7150	ENSG00000198900	TOP1	DNA topoisomerase I	0.007326	-1.64081
2995	ENSG00000136732	GYPC	glycophorin C (Gerbich blood group)	0.007511	-1.66752
51319	ENSG00000174891	RSRC1	arginine and serine rich coiled-coil 1	0.007511	-1.70732
93035	ENSG00000205038	PKHD1L1	PKHD1 like 1	0.007511	1.24401
4601	ENSG00000119950	MXI1	MAX interactor 1, dimerization protein	0.007511	-1.5952
23365	ENSG00000196914	ARHGEF12	Rho guanine nucleotide exchange factor 12	0.007511	-1.28422
6710	ENSG00000070182	SPTB	spectrin beta, erythrocytic	0.007511	-1.38957
5606	ENSG00000034152	MAP2K3	mitogen-activated protein kinase kinase 3	0.007511	-1.66649
23476	ENSG00000141867	BRD4	bromodomain containing 4	0.007511	-1.42783
4567	ENSG00000209082	TRNL1	tRNA-Leu	0.007672	2.00085
64919	ENSG00000127152	BCL11B	BCL11 transcription factor B	0.007748	-1.44346
80344	ENSG00000100897	DCAF11	DDB1 and CUL4 associated factor 11	0.008057	-1.30999
6767	ENSG00000100380	ST13	ST13 Hsp70 interacting protein	0.008057	-1.77088
4569	ENSG00000210112	TRNM	tRNA-Met	0.008057	1.81404
4578	ENSG00000210117	TRNW	tRNA-Trp	0.008057	1.59077
5292	ENSG00000137193	PIM1	Pim-1 proto-oncogene, serine/threonine kinase	0.008097	-1.60493
155435	ENSG00000184863	RBM33	RNA binding motif protein 33	0.008102	-1.58251
6737	ENSG00000132109	TRIM21	tripartite motif containing 21	0.008102	-1.53794
57082	ENSG00000137812	KNL1	kinetochore scaffold 1	0.008511	-1.29577
10664	ENSG00000102974	CTCF	CCCTC-binding factor	0.008511	-1.23537
79848	ENSG00000104218	CSPP1	centrosome and spindle pole associated protein 1	0.00865	-1.56688
9031	ENSG00000009954	BAZ1B	bromodomain adjacent to zinc finger domain 1B	0.008831	-1.49595
2874	ENSG00000288325	GPS2	G protein pathway suppressor 2	0.009249	-1.78017
1173	ENSG00000161203	AP2M1	adaptor related protein complex 2 subunit mu 1	0.009284	-1.3501
55362	ENSG00000137216	TMEM63B	transmembrane protein 63B	0.009284	-1.34228
9188	ENSG00000165732	DDX21	DExD-box helicase 21	0.009284	-1.52401
286530	ENSG00000182162	P2RY8	P2Y receptor family member 8	0.009284	-1.53485
51024	ENSG00000214253	FIS1	fission, mitochondrial 1	0.009343	-1.40622
29028	ENSG00000156802	ATAD2	ATPase family AAA domain containing 2	0.009343	-1.31739
79811	ENSG00000137776	SLTM	SAFB like transcription modulator	0.009576	-1.73587
6173	ENSG00000241343	RPL36A	ribosomal protein L36a	0.009974	-1.78351
10695	ENSG00000137161	CNPY3	canopy FGF signaling regulator 3	0.009992	-1.48108
55437	ENSG00000082146	STRADB	STE20 related adaptor beta	0.010321	-1.79044
109910380	#N/A	RNA18SN3	RNA, 18S ribosomal N3	0.010401	-1.57401
25793	ENSG00000100225	FBXO7	F-box protein 7	0.010631	-1.71924
6122	ENSG00000100316	RPL3	ribosomal protein L3	0.010631	-1.4664
23039	ENSG00000130227	XPO7	exportin 7	0.01069	-1.14711
7398	ENSG00000162607	USP1	ubiquitin specific peptidase 1	0.010733	-1.55186
54823	ENSG00000116668	SWT1	SWT1 RNA endoribonuclease homolog	0.010733	-1.28499
10983	ENSG00000118816	CCNI	cyclin I	0.010733	-1.38269
6130	ENSG00000280858	RPL7A	ribosomal protein L7a	0.010733	-1.48237
10928	ENSG00000017797	RALBP1	ralA binding protein 1	0.010733	-1.55806
7311	ENSG00000221983	UBA52	ubiquitin A-52 residue ribosomal protein fusion product 1	0.010733	-1.70213
27336	ENSG00000102241	HTATSF1	HIV-1 Tat specific factor 1	0.010733	-1.77647
7874	ENSG00000187555	USP7	ubiquitin specific peptidase 7	0.010751	-1.38075
3097	ENSG00000010818	HIVEP2	HIVEP zinc finger 2	0.010969	-1.16128
23344	ENSG00000139641	ESYT1	extended synaptotagmin 1	0.010969	-1.40461
665	ENSG00000104765	BNIP3L	BCL2 interacting protein 3 like	0.010972	-1.85518
3043	ENSG00000244734	HBB	hemoglobin subunit beta	0.010975	-1.89956
4573	ENSG00000210174	TRNR	tRNA-Arg	0.011013	1.60175
23272	ENSG00000163946	TASOR	transcription activation suppressor	0.011035	-1.23906
115548	ENSG00000157107	FCHO2	FCH and mu domain containing endocytic adaptor 2	0.011294	-1.35128
100008588	#N/A	RNA18SN5	RNA, 18S ribosomal N5	0.011301	-1.43707
3575	ENSG00000168685	IL7R	interleukin 7 receptor	0.011437	-1.71593
9604	ENSG00000013561	RNF14	ring finger protein 14	0.011437	-1.23295
55303	ENSG00000133574	GIMAP4	GTPase, IMAP family member 4	0.011437	-1.85201
2186	ENSG00000171634	BPTF	bromodomain PHD finger transcription factor	0.011538	-1.43923
759	ENSG00000133742	CA1	carbonic anhydrase 1	0.011551	-1.70743
7486	ENSG00000165392	WRN	WRN RecQ like helicase	0.011888	-1.26385
6169	ENSG00000172809	RPL38	ribosomal protein L38	0.011888	-1.48187
3068	ENSG00000143321	HDGF	heparin binding growth factor	0.012286	-1.66332
5116	ENSG00000160299	PCNT	pericentrin	0.012441	-1.40627
8850	ENSG00000114166	KAT2B	lysine acetyltransferase 2B	0.012445	-1.42408
55294	ENSG00000109670	FBXW7	F-box and WD repeat domain containing 7	0.012445	-1.72357
109864280	#N/A	RNA18SN2	RNA, 18S ribosomal N2	0.012467	-1.52012
962	ENSG00000117091	CD48	CD48 molecule	0.012589	-1.41136
107987206	#N/A	LOC107987206	replaced by ID 6029	0.012608	-1.59081
6029	ENSG00000276168	RN7SL1	RNA component of signal recognition particle 7SL1	0.012608	-1.59081
10318	ENSG00000145901	TNIP1	TNFAIP3 interacting protein 1	0.012666	-1.52729
50809	ENSG00000127483	HP1BP3	heterochromatin protein 1 binding protein 3	0.01283	-1.31137
6622	ENSG00000145335	SNCA	synuclein alpha	0.01283	-1.76428
54165	ENSG00000043093	DCUN1D1	defective in cullin neddylation 1 domain containing 1	0.013137	-1.38691
118	ENSG00000087274	ADD1	adducin 1	0.013137	-1.25909
645	ENSG00000090013	BLVRB	biliverdin reductase B	0.013341	-1.70144
3945	ENSG00000111716	LDHB	lactate dehydrogenase B	0.013414	-1.3412
2800	ENSG00000136935	GOLGA1	golgin A1	0.013869	-1.26638
3310	ENSG00000173110	HSPA6	heat shock protein family A (Hsp70) member 6	0.01411	-1.42965
4076	ENSG00000135387	CAPRIN1	cell cycle associated protein 1	0.01411	-1.39876
7178	ENSG00000133112	TPT1	tumor protein, translationally-controlled 1	0.01411	-1.41532
23607	ENSG00000198087	CD2AP	CD2 associated protein	0.014126	-1.2862
64710	ENSG00000069275	NUCKS1	nuclear casein kinase and cyclin dependent kinase substrate 1	0.014208	-1.60734
51372	ENSG00000232112	TMA7	translation machinery associated 7 homolog	0.014208	-1.70481
10569	ENSG00000164609	SLU7	SLU7 homolog, splicing factor	0.014333	-1.45059
51720	ENSG00000087206	UIMC1	ubiquitin interaction motif containing 1	0.014563	-1.36367
54663	ENSG00000133316	WDR74	WD repeat domain 74	0.014563	-1.94719
29966	ENSG00000196792	STRN3	striatin 3	0.014563	-1.42124
80830	ENSG00000221963	APOL6	apolipoprotein L6	0.014563	-1.43141
10163	ENSG00000158195	WASF2	WASP family member 2	0.014592	-1.21097
6125	ENSG00000122406	RPL5	ribosomal protein L5	0.014592	-1.54693
645784	ENSG00000291127	ANKRD36BP2	ankyrin repeat domain 36B pseudogene 2	0.014592	-1.66487
165918	ENSG00000163961	RNF168	ring finger protein 168	0.014592	-1.50523
3326	ENSG00000096384	HSP90AB1	heat shock protein 90 alpha family class B member 1	0.014592	-1.68138
84232	ENSG00000179632	MAF1	MAF1 homolog, negative regulator of RNA polymerase III	0.014592	-1.65996
51759	ENSG00000136819	C9orf78	chromosome 9 open reading frame 78	0.014592	-1.76678
79741	ENSG00000216937	CCDC7	coiled-coil domain containing 7	0.014592	-1.04518
3437	ENSG00000119917	IFIT3	interferon induced protein with tetratricopeptide repeats 3	0.014592	-1.88651
10845	ENSG00000166855	CLPX	caseinolytic mitochondrial matrix peptidase chaperone subunit X	0.014592	-1.30155
23613	ENSG00000101040	ZMYND8	zinc finger MYND-type containing 8	0.014592	-1.09474
6202	ENSG00000142937	RPS8	ribosomal protein S8	0.014609	-1.55446
7514	ENSG00000082898	XPO1	exportin 1	0.014609	-1.33777
686	ENSG00000169814	BTD	biotinidase	0.014609	-1.24888
93624	ENSG00000173011	TADA2B	transcriptional adaptor 2B	0.014609	-1.4338
9221	ENSG00000166197	NOLC1	nucleolar and coiled-body phosphoprotein 1	0.014609	-1.34751
8451	ENSG00000139842	CUL4A	cullin 4A	0.014609	-1.22449
7314	ENSG00000170315	UBB	ubiquitin B	0.014609	-1.64965
56478	ENSG00000184708	EIF4ENIF1	eukaryotic translation initiation factor 4E nuclear import factor 1	0.014609	-1.15331
2547	ENSG00000196419	XRCC6	X-ray repair cross complementing 6	0.014609	-1.35626
51667	ENSG00000013374	NUB1	negative regulator of ubiquitin like proteins 1	0.014619	-1.39208
23190	ENSG00000144224	UBXN4	UBX domain protein 4	0.014731	-1.68155
257415	ENSG00000234545	FAM133B	family with sequence similarity 133 member B	0.014731	-1.42687
3312	ENSG00000109971	HSPA8	heat shock protein family A (Hsp70) member 8	0.014781	-1.34727
55297	ENSG00000123106	CCDC91	coiled-coil domain containing 91	0.014781	-1.50481
1106	ENSG00000173575	CHD2	chromodomain helicase DNA binding protein 2	0.015098	-1.58194
1938	ENSG00000167658	EEF2	eukaryotic translation elongation factor 2	0.015182	-1.38392
6772	ENSG00000115415	STAT1	signal transducer and activator of transcription 1	0.015234	-1.43627
7328	ENSG00000186591	UBE2H	ubiquitin conjugating enzyme E2 H	0.015234	-1.18389
118788	ENSG00000155629	PIK3AP1	phosphoinositide-3-kinase adaptor protein 1	0.015234	-1.22856
27000	ENSG00000105821	DNAJC2	DnaJ heat shock protein family (Hsp40) member C2	0.015537	-1.6772
85313	ENSG00000131013	PPIL4	peptidylprolyl isomerase like 4	0.015817	-1.51059
6599	ENSG00000173473	SMARCC1	SWI/SNF related, matrix associated, actin dependent regulator of chromatin subfamily c member 1	0.015848	-1.44378
100008589	#N/A	RNA28SN5	RNA, 28S ribosomal N5	0.015928	-1.65651
546	ENSG00000085224	ATRX	ATRX chromatin remodeler	0.016076	-1.65153
55749	ENSG00000060339	CCAR1	cell division cycle and apoptosis regulator 1	0.01609	-1.56831
65018	ENSG00000158828	PINK1	PTEN induced kinase 1	0.016168	-1.21482
7812	ENSG00000009307	CSDE1	cold shock domain containing E1	0.016168	-1.2188
7203	ENSG00000163468	CCT3	chaperonin containing TCP1 subunit 3	0.016168	-1.65253
3093	ENSG00000078140	UBE2K	ubiquitin conjugating enzyme E2 K	0.016168	-1.33664
11333	ENSG00000106244	PDAP1	PDGFA associated protein 1	0.016168	-1.61247
10490	ENSG00000100568	VTI1B	vesicle transport through interaction with t-SNAREs 1B	0.016168	-1.15719
25941	ENSG00000134779	TPGS2	tubulin polyglutamylase complex subunit 2	0.016168	-0.874017
109864273	#N/A	RNA18SN4	RNA, 18S pre-ribosomal N4	0.016168	-1.46549
80829	ENSG00000186660	ZFP91	ZFP91 zinc finger protein, atypical E3 ubiquitin ligase	0.016199	-1.49515
9645	ENSG00000133816	MICAL2	microtubule associated monooxygenase, calponin and LIM domain containing 2	0.016252	-1.23668
6143	ENSG00000108298	RPL19	ribosomal protein L19	0.016252	-1.51875
23168	ENSG00000137815	RTF1	RTF1 homolog, Paf1/RNA polymerase II complex component	0.016522	-1.40099
109864272	#N/A	RNA28SN4	RNA, 28S ribosomal N4	0.016522	-1.54967
143884	ENSG00000152404	CWF19L2	CWF19 like cell cycle control factor 2	0.016662	-1.24883
84250	ENSG00000133302	SLF1	SMC5-SMC6 complex localization factor 1	0.016987	-1.19322
6154	ENSG00000161970	RPL26	ribosomal protein L26	0.016987	-1.7719
54994	ENSG00000101193	GID8	GID complex subunit 8 homolog	0.016987	-1.01736
115294	ENSG00000168300	PCMTD1	protein-L-isoaspartate (D-aspartate) O-methyltransferase domain containing 1	0.017057	-1.29231
65981	ENSG00000110888	CAPRIN2	caprin family member 2	0.017057	-1.0636
54875	ENSG00000044459	CNTLN	centlein	0.017105	-1.26956
5586	ENSG00000065243	PKN2	protein kinase N2	0.017151	-1.29287
8821	ENSG00000109452	INPP4B	inositol polyphosphate-4-phosphatase type II B	0.017151	-1.13848
5494	ENSG00000100614	PPM1A	protein phosphatase, Mg2+/Mn2+ dependent 1A	0.017151	-1.18937
9349	ENSG00000125691	RPL23	ribosomal protein L23	0.017428	-1.51303
7917	ENSG00000229524	BAG6	BAG cochaperone 6	0.017463	-1.21165
1656	ENSG00000110367	DDX6	DEAD-box helicase 6	0.017652	-1.30059
6210	ENSG00000134419	RPS15A	ribosomal protein S15a	0.017652	-1.46587
10905	ENSG00000198162	MAN1A2	mannosidase alpha class 1A member 2	0.01782	-1.64477
51594	ENSG00000151779	NBAS	NBAS subunit of NRZ tethering complex	0.017981	-0.780518
6160	ENSG00000071082	RPL31	ribosomal protein L31	0.017981	-1.49538
23240	ENSG00000121210	TMEM131L	transmembrane 131 like	0.017981	-1.16959
55109	ENSG00000164252	AGGF1	angiogenic factor with G-patch and FHA domains 1	0.017981	-1.15917
55147	ENSG00000100461	RBM23	RNA binding motif protein 23	0.017981	-1.28268
100529097	ENSG00000257529	RPL36A-HNRNPH2	RPL36A-HNRNPH2 readthrough	0.017981	-1.54224
51773	ENSG00000048649	RSF1	remodeling and spacing factor 1	0.017984	-1.36303
4236	ENSG00000140259	MFAP1	microfibril associated protein 1	0.018155	-1.52589
3707	ENSG00000143772	ITPKB	inositol-trisphosphate 3-kinase B	0.018274	-1.06887
6205	ENSG00000142534	RPS11	ribosomal protein S11	0.018274	-1.4214
4553	ENSG00000210127	TRNA	tRNA-Ala	0.018274	1.34037
219899	ENSG00000154114	TBCEL	tubulin folding cofactor E like	0.018277	-1.34632
23224	ENSG00000054654	SYNE2	spectrin repeat containing nuclear envelope protein 2	0.018277	-1.3693
7265	ENSG00000113312	TTC1	tetratricopeptide repeat domain 1	0.018651	-1.56486
23081	ENSG00000107077	KDM4C	lysine demethylase 4C	0.018651	-1.1023
7343	ENSG00000108312	UBTF	upstream binding transcription factor	0.018651	-1.42453
109864279	#N/A	RNA45SN2	RNA, 45S pre-ribosomal N2	0.018651	-1.47389
106631777	#N/A	RNA45SN1	RNA, 45S pre-ribosomal N1	0.018651	-1.49952
168537	ENSG00000179144	GIMAP7	GTPase, IMAP family member 7	0.01896	-1.74179
57062	ENSG00000273761	DDX24	DEAD-box helicase 24	0.01896	-1.2791
4576	ENSG00000210195	TRNT	tRNA-Thr	0.019278	1.59972
25873	ENSG00000130255	RPL36	ribosomal protein L36	0.019445	-1.78975
6429	ENSG00000116350	SRSF4	serine and arginine rich splicing factor 4	0.019558	-1.57505
3659	ENSG00000125347	IRF1	interferon regulatory factor 1	0.019558	-1.47148
109910379	#N/A	RNA45SN3	RNA, 45S pre-ribosomal N3	0.019558	-1.4463
5696	ENSG00000230669	PSMB8	proteasome 20S subunit beta 8	0.020035	-1.25707
6780	ENSG00000124214	STAU1	staufen double-stranded RNA binding protein 1	0.020035	-1.07163
91300	ENSG00000198858	R3HDM4	R3H domain containing 4	0.020165	-1.47366
5933	ENSG00000080839	RBL1	RB transcriptional corepressor like 1	0.020385	-1.18106
6917	ENSG00000187735	TCEA1	transcription elongation factor A1	0.020465	-1.22286
9541	ENSG00000138433	CIR1	corepressor interacting with RBPJ, CIR1	0.020506	-1.52142
143686	ENSG00000149212	SESN3	sestrin 3	0.020749	-1.24558
9665	ENSG00000166783	MARF1	meiosis regulator and mRNA stability factor 1	0.020792	-1.17243
6491	ENSG00000123473	STIL	STIL centriolar assembly protein	0.020816	-1.05121
6137	ENSG00000167526	RPL13	ribosomal protein L13	0.020916	-1.4089
4924	ENSG00000104805	NUCB1	nucleobindin 1	0.02113	-1.0949
153527	ENSG00000146007	ZMAT2	zinc finger matrin-type 2	0.021461	-1.66282
132320	ENSG00000151466	SCLT1	sodium channel and clathrin linker 1	0.021554	-1.35269
10399	ENSG00000204628	RACK1	receptor for activated C kinase 1	0.021554	-1.28331
3006	ENSG00000187837	H1-2	H1.2 linker histone, cluster member	0.021554	-1.48158
5720	ENSG00000092010	PSME1	proteasome activator subunit 1	0.021554	-1.49623
10260	ENSG00000174485	DENND4A	DENN domain containing 4A	0.021554	-1.08885
4750	ENSG00000137601	NEK1	NIMA related kinase 1	0.021595	-1.2791
11119	ENSG00000026950	BTN3A1	butyrophilin subfamily 3 member A1	0.021595	-1.29887
6188	ENSG00000149273	RPS3	ribosomal protein S3	0.021708	-1.46879
11224	ENSG00000136942	RPL35	ribosomal protein L35	0.021928	-1.4158
23367	ENSG00000155506	LARP1	La ribonucleoprotein 1, translational regulator	0.021976	-1.10377
221895	ENSG00000153814	JAZF1	JAZF zinc finger 1	0.021987	-1.30908
55854	ENSG00000065548	ZC3H15	zinc finger CCCH-type containing 15	0.022101	-1.44191
9320	ENSG00000153827	TRIP12	thyroid hormone receptor interactor 12	0.022147	-1.17058
1212	ENSG00000175416	CLTB	clathrin light chain B	0.022147	-1.42976
100861532	#N/A	RNA45SN5	RNA, 45S pre-ribosomal N5	0.022147	-1.50531
4303	ENSG00000184481	FOXO4	forkhead box O4	0.022343	-1.39578
55814	ENSG00000145734	BDP1	B double prime 1, subunit of RNA polymerase III transcription initiation factor IIIB	0.02237	-1.40073
26030	ENSG00000126822	PLEKHG3	pleckstrin homology and RhoGEF domain containing G3	0.02237	-1.26882
7443	ENSG00000100749	VRK1	VRK serine/threonine kinase 1	0.02237	-1.35049
80232	ENSG00000162923	WDR26	WD repeat domain 26	0.022625	-1.27141
4637	ENSG00000092841	MYL6	myosin light chain 6	0.022747	-1.31172
91782	ENSG00000147457	CHMP7	charged multivesicular body protein 7	0.022793	-1.17135
6500	ENSG00000113558	SKP1	S-phase kinase associated protein 1	0.022911	-1.22103
5869	ENSG00000111540	RAB5B	RAB5B, member RAS oncogene family	0.023211	-1.11602
25792	ENSG00000148337	CIZ1	CDKN1A interacting zinc finger protein 1	0.023305	-1.15214
8724	ENSG00000112335	SNX3	sorting nexin 3	0.023503	-1.23702
6194	ENSG00000137154	RPS6	ribosomal protein S6	0.023503	-1.45644
1198	ENSG00000179335	CLK3	CDC like kinase 3	0.023503	-1.19479
171023	ENSG00000171456	ASXL1	ASXL transcriptional regulator 1	0.023533	-0.976707
56254	ENSG00000155827	RNF20	ring finger protein 20	0.023546	-1.36398
80146	ENSG00000115652	UXS1	UDP-glucuronate decarboxylase 1	0.023603	-1.21203
5520	ENSG00000221914	PPP2R2A	protein phosphatase 2 regulatory subunit Balpha	0.023768	-1.27355
8031	ENSG00000266412	NCOA4	nuclear receptor coactivator 4	0.023977	-1.18618
221150	ENSG00000165480	SKA3	spindle and kinetochore associated complex subunit 3	0.024145	-1.25821
79137	ENSG00000144567	RETREG2	reticulophagy regulator family member 2	0.024293	-1.19281
6147	ENSG00000198242	RPL23A	ribosomal protein L23a	0.024776	-1.53051
57674	ENSG00000173821	RNF213	ring finger protein 213	0.02487	-1.26119
8666	ENSG00000130811	EIF3G	eukaryotic translation initiation factor 3 subunit G	0.02487	-1.55116
9806	ENSG00000107742	SPOCK2	SPARC (osteonectin), cwcv and kazal like domains proteoglycan 2	0.024924	-1.42501
4946	ENSG00000104904	OAZ1	ornithine decarboxylase antizyme 1	0.024988	-1.26439
6209	ENSG00000115268	RPS15	ribosomal protein S15	0.025135	-1.35426
23269	ENSG00000174197	MGA	MAX dimerization protein MGA	0.025345	-1.11896
6129	ENSG00000147604	RPL7	ribosomal protein L7	0.025396	-1.31599
100130231	ENSG00000245164	LINC00861	long intergenic non-protein coding RNA 861	0.025408	-1.36018
151636	ENSG00000163840	DTX3L	deltex E3 ubiquitin ligase 3L	0.025414	-1.27244
6046	ENSG00000234507	BRD2	bromodomain containing 2	0.025414	-1.37253
1915	ENSG00000156508	EEF1A1	eukaryotic translation elongation factor 1 alpha 1	0.025414	-1.2585
11168	ENSG00000164985	PSIP1	PC4 and SRSF1 interacting protein 1	0.025414	-1.50184
6229	ENSG00000138326	RPS24	ribosomal protein S24	0.025414	-1.20831
25824	ENSG00000126432	PRDX5	peroxiredoxin 5	0.025414	-1.31713
29121	ENSG00000069493	CLEC2D	C-type lectin domain family 2 member D	0.025414	-1.47382
6217	ENSG00000105193	RPS16	ribosomal protein S16	0.025414	-1.38863
84181	ENSG00000124177	CHD6	chromodomain helicase DNA binding protein 6	0.025414	-1.0691
4563	ENSG00000210164	TRNG	tRNA-Gly	0.026058	1.41165
101060684	ENSG00000291980	NBPF26	NBPF member 26	0.026098	-1.18392
10261	ENSG00000140749	IGSF6	immunoglobulin superfamily member 6	0.026251	-1.33487
55573	ENSG00000091527	CDV3	CDV3 homolog	0.026267	-0.959531
1984	ENSG00000288145	EIF5A	eukaryotic translation initiation factor 5A	0.026345	-1.22078
11262	ENSG00000079263	SP140	SP140 nuclear body protein	0.026446	-1.25642
160	ENSG00000196961	AP2A1	adaptor related protein complex 2 subunit alpha 1	0.026552	-1.22522
26058	ENSG00000204120	GIGYF2	GRB10 interacting GYF protein 2	0.026838	-1.36028
22826	ENSG00000126698	DNAJC8	DnaJ heat shock protein family (Hsp40) member C8	0.027054	-1.44985
9295	ENSG00000116754	SRSF11	serine and arginine rich splicing factor 11	0.027272	-1.59661
10291	ENSG00000099995	SF3A1	splicing factor 3a subunit 1	0.027272	-1.14616
10048	ENSG00000010017	RANBP9	RAN binding protein 9	0.027345	-1.0776
6224	ENSG00000008988	RPS20	ribosomal protein S20	0.027495	-1.28503
4670	ENSG00000099783	HNRNPM	heterogeneous nuclear ribonucleoprotein M	0.027495	-1.33652
22950	ENSG00000163798	SLC4A1AP	solute carrier family 4 member 1 adaptor protein	0.027672	-1.31474
6157	ENSG00000166441	RPL27A	ribosomal protein L27a	0.027777	-1.25542
6128	ENSG00000089009	RPL6	ribosomal protein L6	0.027777	-1.21877
56987	ENSG00000114439	BBX	BBX high mobility group box domain containing	0.027813	-1.21239
6139	ENSG00000265681	RPL17	ribosomal protein L17	0.027861	-1.24809
5589	ENSG00000130175	PRKCSH	protein kinase C substrate 80K-H	0.027906	-1.29764
1933	ENSG00000283391	EEF1B2	eukaryotic translation elongation factor 1 beta 2	0.028046	-1.45312
9662	ENSG00000174799	CEP135	centrosomal protein 135	0.028062	-1.07133
6167	ENSG00000145592	RPL37	ribosomal protein L37	0.028062	-1.26556
3106	ENSG00000228964	HLA-B	major histocompatibility complex, class I, B	0.028062	-1.13141
54809	ENSG00000205413	SAMD9	sterile alpha motif domain containing 9	0.028062	-1.19374
10658	ENSG00000149187	CELF1	CUGBP Elav-like family member 1	0.028062	-0.977994
10728	ENSG00000110958	PTGES3	prostaglandin E synthase 3	0.028062	-1.12895
9904	ENSG00000122965	RBM19	RNA binding motif protein 19	0.028062	-1.06318
10241	ENSG00000136436	CALCOCO2	calcium binding and coiled-coil domain 2	0.028062	-1.3838
8563	ENSG00000100296	THOC5	THO complex subunit 5	0.028062	-1.04777
57690	ENSG00000078687	TNRC6C	trinucleotide repeat containing adaptor 6C	0.028069	-0.841543
7840	ENSG00000116127	ALMS1	ALMS1 centrosome and basal body associated protein	0.028161	-0.808989
7430	ENSG00000092820	EZR	ezrin	0.028215	-1.63679
6171	ENSG00000229117	RPL41	ribosomal protein L41	0.028433	-1.19369
80223	ENSG00000156675	RAB11FIP1	RAB11 family interacting protein 1	0.028475	-1.21391
23228	ENSG00000154822	PLCL2	phospholipase C like 2	0.028746	-1.17033
26019	ENSG00000151461	UPF2	UPF2 regulator of nonsense mediated mRNA decay	0.028805	-1.37731
23521	ENSG00000142541	RPL13A	ribosomal protein L13a	0.028805	-1.28744
84196	ENSG00000090686	USP48	ubiquitin specific peptidase 48	0.02881	-1.13915
4299	ENSG00000172493	AFF1	ALF transcription elongation factor 1	0.028822	-1.02995
6733	ENSG00000135250	SRPK2	SRSF protein kinase 2	0.028822	-1.23043
4691	ENSG00000115053	NCL	nucleolin	0.028839	-1.70036
6152	ENSG00000114391	RPL24	ribosomal protein L24	0.028839	-1.35286
64422	ENSG00000144848	ATG3	autophagy related 3	0.028839	-1.43319
6222	ENSG00000226225	RPS18	ribosomal protein S18	0.028839	-1.404
9994	ENSG00000118412	CASP8AP2	caspase 8 associated protein 2	0.028839	-1.16303
3433	ENSG00000119922	IFIT2	interferon induced protein with tetratricopeptide repeats 2	0.028839	-1.57929
25942	ENSG00000169375	SIN3A	SIN3 transcription regulator family member A	0.028839	-1.10225
10428	ENSG00000153774	CFDP1	craniofacial development protein 1	0.028839	-1.48176
166	ENSG00000104964	TLE5	TLE family member 5, transcriptional modulator	0.028839	-1.16342
100534595	ENSG00000234857	HNRNPUL2-BSCL2	HNRNPUL2-BSCL2 readthrough (NMD candidate)	0.028866	-1.06129
219333	ENSG00000152484	USP12	ubiquitin specific peptidase 12	0.028866	-1.43352
83719	ENSG00000090238	YPEL3	yippee like 3	0.028866	-1.35346
100500819	ENSG00000266019	MIR3609	microRNA 3609	0.029032	-1.61398
55112	ENSG00000126870	DYNC2I1	dynein 2 intermediate chain 1	0.029032	-1.27597
3098	ENSG00000156515	HK1	hexokinase 1	0.029118	-1.08571
56889	ENSG00000077147	TM9SF3	transmembrane 9 superfamily member 3	0.029118	-1.14752
112268267	#N/A	LOC112268267	uncharacterized LOC112268267	0.029389	-1.26296
8887	ENSG00000106052	TAX1BP1	Tax1 binding protein 1	0.029502	-1.30303
283450	ENSG00000173064	HECTD4	HECT domain E3 ubiquitin protein ligase 4	0.029512	-0.837002
2904	ENSG00000273079	GRIN2B	glutamate ionotropic receptor NMDA type subunit 2B	0.029517	1.19658
847	ENSG00000121691	CAT	catalase	0.029572	-1.16753
6176	ENSG00000137818	RPLP1	ribosomal protein lateral stalk subunit P1	0.02978	-1.60031
22806	ENSG00000161405	IKZF3	IKAROS family zinc finger 3	0.02988	-1.1356
109864271	#N/A	RNA45SN4	RNA, 45S pre-ribosomal N4	0.02988	-1.38003
8780	ENSG00000101782	RIOK3	RIO kinase 3	0.03075	-1.23669
4572	ENSG00000210107	TRNQ	tRNA-Gln	0.03075	1.53528
54732	ENSG00000184840	TMED9	transmembrane p24 trafficking protein 9	0.030831	-1.30629
200558	ENSG00000169621	APLF	aprataxin and PNKP like factor	0.030844	-1.09586
3030	ENSG00000084754	HADHA	hydroxyacyl-CoA dehydrogenase trifunctional multienzyme complex subunit alpha	0.031433	-1.09718
57680	ENSG00000100888	CHD8	chromodomain helicase DNA binding protein 8	0.031433	-1.15213
23028	ENSG00000004487	KDM1A	lysine demethylase 1A	0.031521	-1.09561
372	ENSG00000095139	ARCN1	archain 1	0.031563	-1.09195
23253	ENSG00000101745	ANKRD12	ankyrin repeat domain 12	0.031656	-1.33007
8761	ENSG00000090621	PABPC4	poly(A) binding protein cytoplasmic 4	0.03178	-1.42077
55619	ENSG00000135905	DOCK10	dedicator of cytokinesis 10	0.03178	-1.05731
51312	ENSG00000147454	SLC25A37	solute carrier family 25 member 37	0.03178	-1.41575
9938	ENSG00000163219	ARHGAP25	Rho GTPase activating protein 25	0.03195	-1.24284
9360	ENSG00000138398	PPIG	peptidylprolyl isomerase G	0.03195	-1.60419
26043	ENSG00000163960	UBXN7	UBX domain protein 7	0.03195	-1.10583
6189	ENSG00000145425	RPS3A	ribosomal protein S3A	0.03195	-1.27133
51271	ENSG00000165006	UBAP1	ubiquitin associated protein 1	0.03195	-1.10384
6418	ENSG00000119335	SET	SET nuclear proto-oncogene	0.03195	-1.31855
84458	ENSG00000196233	LCOR	ligand dependent nuclear receptor corepressor	0.03195	-0.928508
29068	ENSG00000196323	ZBTB44	zinc finger and BTB domain containing 44	0.03195	-1.10051
57169	ENSG00000124201	ZNFX1	zinc finger NFX1-type containing 1	0.03195	-1.09654
9459	ENSG00000129675	ARHGEF6	Rac/Cdc42 guanine nucleotide exchange factor 6	0.03195	-1.1485
54856	ENSG00000116580	GON4L	gon-4 like	0.031967	-1.04821
1936	ENSG00000273594	EEF1D	eukaryotic translation elongation factor 1 delta	0.031967	-1.15543
10801	ENSG00000184640	SEPTIN9	septin 9	0.031967	-1.16666
7259	ENSG00000189241	TSPYL1	TSPY like 1	0.032124	-1.02272
81704	ENSG00000107099	DOCK8	dedicator of cytokinesis 8	0.032124	-1.10839
9588	ENSG00000117592	PRDX6	peroxiredoxin 6	0.032301	-1.29747
100996928	ENSG00000269955	FMC1-LUC7L2	FMC1-LUC7L2 readthrough	0.032301	-1.40376
23370	ENSG00000268861	ARHGEF18	Rho/Rac guanine nucleotide exchange factor 18	0.032301	-1.12204
23020	ENSG00000144028	SNRNP200	small nuclear ribonucleoprotein U5 subunit 200	0.032524	-1.16341
2533	ENSG00000082074	FYB1	FYN binding protein 1	0.032709	-1.18336
7690	ENSG00000172262	ZNF131	zinc finger protein 131	0.032709	-1.15089
94240	ENSG00000133106	EPSTI1	epithelial stromal interaction 1	0.032709	-1.12758
4297	ENSG00000118058	KMT2A	lysine methyltransferase 2A	0.032993	-0.940543
11083	ENSG00000101191	DIDO1	death inducer-obliterator 1	0.033004	-0.945488
7029	ENSG00000114126	TFDP2	transcription factor Dp-2	0.033005	-1.05814
7095	ENSG00000008952	SEC62	SEC62 homolog, preprotein translocation factor	0.033005	-1.49955
8602	ENSG00000087269	NOP14	NOP14 nucleolar protein	0.033005	-1.31838
6218	ENSG00000278229	RPS17	ribosomal protein S17	0.033005	-1.29507
7529	ENSG00000166913	YWHAB	tyrosine 3-monooxygenase/tryptophan 5-monooxygenase activation protein beta	0.033005	-1.36443
8481	ENSG00000046651	OFD1	OFD1 centriole and centriolar satellite protein	0.033005	-1.19347
257160	ENSG00000167257	RNF214	ring finger protein 214	0.033059	-1.20388
1107	ENSG00000170004	CHD3	chromodomain helicase DNA binding protein 3	0.033059	-1.21322
5504	ENSG00000184203	PPP1R2	protein phosphatase 1 regulatory inhibitor subunit 2	0.033222	-1.06776
1633	ENSG00000156136	DCK	deoxycytidine kinase	0.033222	-1.08879
23091	ENSG00000123200	ZC3H13	zinc finger CCCH-type containing 13	0.033222	-1.40442
9217	ENSG00000124164	VAPB	VAMP associated protein B and C	0.033222	-1.09249
27128	ENSG00000100055	CYTH4	cytohesin 4	0.033447	-1.32203
55700	ENSG00000116871	MAP7D1	MAP7 domain containing 1	0.03356	-1.22396
11276	ENSG00000274047	SYNRG	synergin gamma	0.03356	-1.06899
7294	ENSG00000074966	TXK	TXK tyrosine kinase	0.033776	-1.00688
1975	ENSG00000063046	EIF4B	eukaryotic translation initiation factor 4B	0.033776	-1.26393
8315	ENSG00000089234	BRAP	BRCA1 associated protein	0.034015	-0.932136
6708	ENSG00000163554	SPTA1	spectrin alpha, erythrocytic 1	0.034145	-0.797418
5903	ENSG00000153201	RANBP2	RAN binding protein 2	0.034192	-1.13532
474344	ENSG00000133561	GIMAP6	GTPase, IMAP family member 6	0.034192	-1.11183
100526842	ENSG00000215472	RPL17-C18orf32	RPL17-C18orf32 readthrough	0.034192	-1.19203
4849	ENSG00000277615	CNOT3	CCR4-NOT transcription complex subunit 3	0.034662	-1.19941
10294	ENSG00000069345	DNAJA2	DnaJ heat shock protein family (Hsp40) member A2	0.034792	-1.1983
2309	ENSG00000118689	FOXO3	forkhead box O3	0.034829	-1.24119
22834	ENSG00000198740	ZNF652	zinc finger protein 652	0.034829	-1.26401
9782	ENSG00000280987	MATR3	matrin 3	0.034914	-1.12272
51520	ENSG00000133706	LARS1	leucyl-tRNA synthetase 1	0.034914	-0.972343
55269	ENSG00000121390	PSPC1	paraspeckle component 1	0.034914	-1.18656
11198	ENSG00000092201	SUPT16H	SPT16 homolog, facilitates chromatin remodeling subunit	0.034914	-1.31137
7776	ENSG00000130856	ZNF236	zinc finger protein 236	0.034914	-0.862231
1859	ENSG00000157540	DYRK1A	dual specificity tyrosine phosphorylation regulated kinase 1A	0.034914	-1.03939
4565	ENSG00000210100	TRNI	tRNA-Ile	0.034914	1.51597
55252	ENSG00000143970	ASXL2	ASXL transcriptional regulator 2	0.03541	-0.978837
54386	ENSG00000166848	TERF2IP	TERF2 interacting protein	0.03541	-1.14245
5710	ENSG00000159352	PSMD4	proteasome 26S subunit ubiquitin receptor, non-ATPase 4	0.035524	-1.1781
8667	ENSG00000147677	EIF3H	eukaryotic translation initiation factor 3 subunit H	0.035578	-1.03892
51621	ENSG00000275746	KLF13	KLF transcription factor 13	0.035698	-1.06802
144108	ENSG00000179119	SPTY2D1	SPT2 chromatin protein domain containing 1	0.035883	-1.22328
7057	ENSG00000137801	THBS1	thrombospondin 1	0.035934	1.41959
11064	ENSG00000119397	CNTRL	centriolin	0.036141	-1.18301
221092	ENSG00000214753	HNRNPUL2	heterogeneous nuclear ribonucleoprotein U like 2	0.036238	-1.05309
26130	ENSG00000165219	GAPVD1	GTPase activating protein and VPS9 domains 1	0.036242	-0.886878
129642	ENSG00000143797	MBOAT2	membrane bound O-acyltransferase domain containing 2	0.036359	-0.968927
23469	ENSG00000118482	PHF3	PHD finger protein 3	0.036359	-1.21132
54877	ENSG00000141664	ZCCHC2	zinc finger CCHC-type containing 2	0.036359	-1.11762
22870	ENSG00000105063	PPP6R1	protein phosphatase 6 regulatory subunit 1	0.036359	-1.1234
55119	ENSG00000134186	PRPF38B	pre-mRNA processing factor 38B	0.036389	-1.61422
22828	ENSG00000213079	SCAF8	SR-related CTD associated factor 8	0.036389	-0.985164
3105	ENSG00000223980	HLA-A	major histocompatibility complex, class I, A	0.036491	-1.11436
100288615	#N/A	WHAMMP1	WHAMM pseudogene 1	0.036491	-1.44168
55677	ENSG00000163166	IWS1	interacts with SUPT6H, CTD assembly factor 1	0.036659	-1.27803
54625	ENSG00000173193	PARP14	poly(ADP-ribose) polymerase family member 14	0.036817	-1.35421
11120	ENSG00000292170	BTN2A1	butyrophilin subfamily 2 member A1	0.036817	-1.04782
55755	ENSG00000136861	CDK5RAP2	CDK5 regulatory subunit associated protein 2	0.036817	-0.991725
378706	ENSG00000274012	RN7SL2	RNA component of signal recognition particle 7SL2	0.036905	-1.28905
23582	ENSG00000166946	CCNDBP1	cyclin D1 binding protein 1	0.036905	-1.12255
4478	ENSG00000147065	MSN	moesin	0.036945	-1.29224
127933	ENSG00000152332	UHMK1	U2AF homology motif kinase 1	0.037182	-1.06514
9881	ENSG00000168016	TRANK1	tetratricopeptide repeat and ankyrin repeat containing 1	0.037261	-1.10656
100529239	ENSG00000270800	RPS10-NUDT3	RPS10-NUDT3 readthrough	0.037261	-1.127
283149	ENSG00000186174	BCL9L	BCL9 like	0.037261	-1.1076
22794	ENSG00000108349	CASC3	CASC3 exon junction complex subunit	0.037261	-1.17963
105378179	#N/A	LOC105378179	uncharacterized LOC105378179	0.037354	-1.28569
50807	ENSG00000153317	ASAP1	ArfGAP with SH3 domain, ankyrin repeat and PH domain 1	0.037712	-1.00499
472	ENSG00000149311	ATM	ATM serine/threonine kinase	0.038175	-1.10361
80739	ENSG00000228090	MPIG6B	megakaryocyte and platelet inhibitory receptor G6b	0.038205	1.45644
10959	ENSG00000086598	TMED2	transmembrane p24 trafficking protein 2	0.038205	-1.16779
23	ENSG00000206490	ABCF1	ATP binding cassette subfamily F member 1	0.03831	-1.35084
22938	ENSG00000100603	SNW1	SNW domain containing 1	0.03831	-1.19655
4537	ENSG00000198840	ND3	NADH dehydrogenase subunit 3	0.038317	1.20274
5036	ENSG00000170515	PA2G4	proliferation-associated 2G4	0.038353	-1.1101
101060226	ENSG00000271383	NBPF19	NBPF member 19	0.038445	-1.18402
7913	ENSG00000124795	DEK	DEK proto-oncogene	0.038445	-1.20123
800	ENSG00000122786	CALD1	caldesmon 1	0.038445	1.30982
11316	ENSG00000105669	COPE	COPI coat complex subunit epsilon	0.038445	-1.21823
7158	ENSG00000067369	TP53BP1	tumor protein p53 binding protein 1	0.038446	-0.760547
9584	ENSG00000131051	RBM39	RNA binding motif protein 39	0.038642	-1.30337
5927	ENSG00000073614	KDM5A	lysine demethylase 5A	0.038939	-1.14376
6161	ENSG00000144713	RPL32	ribosomal protein L32	0.039332	-1.27139
11336	ENSG00000180104	EXOC3	exocyst complex component 3	0.039332	-1.16486
10142	ENSG00000127914	AKAP9	A-kinase anchoring protein 9	0.039332	-1.19143
219285	ENSG00000177409	SAMD9L	sterile alpha motif domain containing 9 like	0.039332	-1.26006
5108	ENSG00000078674	PCM1	pericentriolar material 1	0.039332	-1.07704
51111	ENSG00000110066	KMT5B	lysine methyltransferase 5B	0.039332	-0.999238
1108	ENSG00000111642	CHD4	chromodomain helicase DNA binding protein 4	0.039332	-1.24383
10106	ENSG00000175215	CTDSP2	CTD small phosphatase 2	0.039332	-0.957669
55082	ENSG00000134884	ARGLU1	arginine and glutamate rich 1	0.039332	-1.32631
5330	ENSG00000137841	PLCB2	phospholipase C beta 2	0.039332	-1.31962
9235	ENSG00000008517	IL32	interleukin 32	0.039332	-1.563
9810	ENSG00000103549	RNF40	ring finger protein 40	0.039332	-1.15873
389860	ENSG00000238269	PAGE2B	PAGE family member 2B	0.039332	-1.51376
6166	ENSG00000165502	RPL36AL	ribosomal protein L36a like	0.039541	-1.33197
54822	ENSG00000092439	TRPM7	transient receptor potential cation channel subfamily M member 7	0.039541	-0.847102
6749	ENSG00000149136	SSRP1	structure specific recognition protein 1	0.039584	-1.25351
5073	ENSG00000140694	PARN	poly(A)-specific ribonuclease	0.039584	-0.943803
6132	ENSG00000161016	RPL8	ribosomal protein L8	0.039641	-1.14671
9168	ENSG00000034510	TMSB10	thymosin beta 10	0.039733	-1.43948
5870	ENSG00000175582	RAB6A	RAB6A, member RAS oncogene family	0.039733	-1.16485
51466	ENSG00000196405	EVL	Enah/Vasp-like	0.039733	-1.12482
91624	ENSG00000162614	NEXN	nexilin F-actin binding protein	0.039743	1.45565
2803	ENSG00000144674	GOLGA4	golgin A4	0.039743	-1.29323
26057	ENSG00000132466	ANKRD17	ankyrin repeat domain 17	0.039743	-0.940691
8775	ENSG00000105402	NAPA	NSF attachment protein alpha	0.039743	-1.11135
4599	ENSG00000157601	MX1	MX dynamin like GTPase 1	0.039743	-1.51098
4677	ENSG00000134440	NARS1	asparaginyl-tRNA synthetase 1	0.03978	-1.25111
29997	ENSG00000105373	NOP53	NOP53 ribosome biogenesis factor	0.039861	-1.49046
23360	ENSG00000109920	FNBP4	formin binding protein 4	0.039891	-1.31719
9733	ENSG00000075856	SART3	spliceosome associated factor 3, U4/U6 recycling protein	0.039891	-1.05031
51341	ENSG00000178951	ZBTB7A	zinc finger and BTB domain containing 7A	0.039894	-1.41011
2214	ENSG00000203747	FCGR3A	Fc gamma receptor IIIa	0.039983	-1.25559
79961	ENSG00000162777	DENND2D	DENN domain containing 2D	0.040627	-0.910633
57118	ENSG00000183049	CAMK1D	calcium/calmodulin dependent protein kinase ID	0.040627	-0.900094
24148	ENSG00000101161	PRPF6	pre-mRNA processing factor 6	0.040627	-1.16344
29761	ENSG00000155313	USP25	ubiquitin specific peptidase 25	0.040711	-1.09612
4536	ENSG00000198763	ND2	NADH dehydrogenase subunit 2	0.040711	1.21968
728841	ENSG00000270231	NBPF8	NBPF member 8	0.041023	-0.962639
54904	ENSG00000147548	NSD3	nuclear receptor binding SET domain protein 3	0.041092	-1.04131
6135	ENSG00000142676	RPL11	ribosomal protein L11	0.041292	-1.25565
2752	ENSG00000135821	GLUL	glutamate-ammonia ligase	0.04131	-1.15828
91746	ENSG00000083896	YTHDC1	YTH domain containing 1	0.04131	-1.23524
26156	ENSG00000171490	RSL1D1	ribosomal L1 domain containing 1	0.04131	-1.24805
2215	ENSG00000162747	FCGR3B	Fc gamma receptor IIIb	0.041349	-1.35283
80254	ENSG00000182923	CEP63	centrosomal protein 63	0.041367	-1.06903
51631	ENSG00000146963	LUC7L2	LUC7 like 2, pre-mRNA splicing factor	0.041383	-1.27397
51652	ENSG00000115561	CHMP3	charged multivesicular body protein 3	0.041444	-1.07667
10320	ENSG00000185811	IKZF1	IKAROS family zinc finger 1	0.041529	-1.06884
11235	ENSG00000114209	PDCD10	programmed cell death 10	0.041884	-1.10617
145508	ENSG00000100629	CEP128	centrosomal protein 128	0.042055	-0.931831
50618	ENSG00000198399	ITSN2	intersectin 2	0.042152	-1.17464
127544	ENSG00000116514	RNF19B	ring finger protein 19B	0.042291	-1.0991
23215	ENSG00000117523	PRRC2C	proline rich coiled-coil 2C	0.042291	-1.2734
11176	ENSG00000076108	BAZ2A	bromodomain adjacent to zinc finger domain 2A	0.042291	-1.11265
79677	ENSG00000163029	SMC6	structural maintenance of chromosomes 6	0.042624	-1.06255
5062	ENSG00000180370	PAK2	p21 (RAC1) activated kinase 2	0.042626	-1.07837
56990	ENSG00000158985	CDC42SE2	CDC42 small effector 2	0.042626	-1.03842
506	ENSG00000110955	ATP5F1B	ATP synthase F1 subunit beta	0.042626	-0.986027
51755	ENSG00000167258	CDK12	cyclin dependent kinase 12	0.042626	-0.798022
10123	ENSG00000188042	ARL4C	ADP ribosylation factor like GTPase 4C	0.042825	-1.31847
3550	ENSG00000113141	IK	IK cytokine	0.042825	-1.35064
162394	ENSG00000166750	SLFN5	schlafen family member 5	0.042825	-1.21644
4535	ENSG00000198888	ND1	NADH dehydrogenase subunit 1	0.042825	1.28457
55707	ENSG00000157191	NECAP2	NECAP endocytosis associated 2	0.043018	-0.928492
22934	ENSG00000153574	RPIA	ribose 5-phosphate isomerase A	0.043018	-1.31771
93349	ENSG00000185404	SP140L	SP140 nuclear body protein like	0.043018	-1.00865
259230	ENSG00000198964	SGMS1	sphingomyelin synthase 1	0.043018	-1.00032
22864	ENSG00000179912	R3HDM2	R3H domain containing 2	0.043018	-1.02417
10914	ENSG00000090060	PAPOLA	poly(A) polymerase alpha	0.043018	-0.996915
29117	ENSG00000166164	BRD7	bromodomain containing 7	0.043018	-1.11457
5335	ENSG00000124181	PLCG1	phospholipase C gamma 1	0.043018	-0.838726
29994	ENSG00000123636	BAZ2B	bromodomain adjacent to zinc finger domain 2B	0.043041	-1.27004
3431	ENSG00000135899	SP110	SP110 nuclear body protein	0.043155	-1.10267
23338	ENSG00000043143	JADE2	jade family PHD finger 2	0.043155	-1.14074
10210	ENSG00000197579	TOPORS	TOP1 binding arginine/serine rich protein, E3 ubiquitin ligase	0.043155	-1.20537
11345	ENSG00000034713	GABARAPL2	GABA type A receptor associated protein like 2	0.043155	-1.1716
10594	ENSG00000274442	PRPF8	pre-mRNA processing factor 8	0.043155	-0.989873
23645	ENSG00000087074	PPP1R15A	protein phosphatase 1 regulatory subunit 15A	0.043155	-1.21677
23042	ENSG00000276709	PDXDC1	pyridoxal dependent decarboxylase domain containing 1	0.043289	-0.893383
5934	ENSG00000103479	RBL2	RB transcriptional corepressor like 2	0.043289	-1.04774
1105	ENSG00000153922	CHD1	chromodomain helicase DNA binding protein 1	0.043353	-1.18401
142	ENSG00000143799	PARP1	poly(ADP-ribose) polymerase 1	0.043501	-1.01335
6134	ENSG00000147403	RPL10	ribosomal protein L10	0.043501	-1.09633
222194	ENSG00000187257	RSBN1L	round spermatid basic protein 1 like	0.043511	-1.18234
4570	ENSG00000210135	TRNN	tRNA-Asn	0.044093	1.06441
3660	ENSG00000168310	IRF2	interferon regulatory factor 2	0.044101	-1.06029
79002	ENSG00000123144	TRIR	telomerase RNA component interacting RNase	0.044213	-1.05586
26999	ENSG00000055163	CYFIP2	cytoplasmic FMR1 interacting protein 2	0.044336	-1.03951
329	ENSG00000110330	BIRC2	baculoviral IAP repeat containing 2	0.044336	-1.15707
58517	ENSG00000119707	RBM25	RNA binding motif protein 25	0.044336	-1.5552
84656	ENSG00000140632	GLYR1	glyoxylate reductase 1 homolog	0.044336	-0.936078
780851	#N/A	SNORD3A	small nucleolar RNA, C/D box 3A	0.044336	-1.48737
162466	ENSG00000173868	PHOSPHO1	phosphoethanolamine/phosphocholine phosphatase 1	0.044336	-1.37811
7408	ENSG00000125753	VASP	vasodilator stimulated phosphoprotein	0.044573	-1.14412
10443	ENSG00000244754	N4BP2L2	NEDD4 binding protein 2 like 2	0.044647	-1.12319
7494	ENSG00000100219	XBP1	X-box binding protein 1	0.044647	-1.1413
83872	ENSG00000143341	HMCN1	hemicentin 1	0.044898	1.43686
54815	ENSG00000167491	GATAD2A	GATA zinc finger domain containing 2A	0.044898	-0.923392
473	ENSG00000142599	RERE	arginine-glutamic acid dipeptide repeats	0.044967	-0.964276
64324	ENSG00000165671	NSD1	nuclear receptor binding SET domain protein 1	0.044967	-0.890113
689	ENSG00000145741	BTF3	basic transcription factor 3	0.045282	-1.11259
920	ENSG00000010610	CD4	CD4 molecule	0.045337	-1.22226
25962	ENSG00000164944	VIRMA	vir like m6A methyltransferase associated	0.045561	-1.00644
2782	ENSG00000078369	GNB1	G protein subunit beta 1	0.04571	-0.926937
11124	ENSG00000185104	FAF1	Fas associated factor 1	0.04571	-1.06709
27332	ENSG00000075292	ZNF638	zinc finger protein 638	0.04571	-1.02201
50650	ENSG00000163947	ARHGEF3	Rho guanine nucleotide exchange factor 3	0.04571	-0.909786
6793	ENSG00000072786	STK10	serine/threonine kinase 10	0.04571	-1.19995
23195	ENSG00000112159	MDN1	midasin AAA ATPase 1	0.04571	-0.901147
114599	ENSG00000207445	SNORD15B	small nucleolar RNA, C/D box 15B	0.04571	-1.52051
9169	ENSG00000139218	SCAF11	SR-related CTD associated factor 11	0.04571	-1.13228
10988	ENSG00000111142	METAP2	methionyl aminopeptidase 2	0.04571	-1.33519
9873	ENSG00000137478	FCHSD2	FCH and double SH3 domains 2	0.046039	-0.958472
51507	ENSG00000022277	RTF2	replication termination factor 2	0.046208	-1.21271
6233	ENSG00000143947	RPS27A	ribosomal protein S27a	0.046227	-1.2276
11052	ENSG00000111605	CPSF6	cleavage and polyadenylation specific factor 6	0.046227	-1.04672
9147	ENSG00000165525	NEMF	nuclear export mediator factor	0.046227	-1.16654
10933	ENSG00000185787	MORF4L1	mortality factor 4 like 1	0.046381	-1.05182
100526767	ENSG00000249884	RNF103-CHMP3	RNF103-CHMP3 readthrough	0.046434	-1.06903
93621	ENSG00000179010	MRFAP1	Morf4 family associated protein 1	0.046434	-1.12459
114932	ENSG00000178988	MRFAP1L1	Morf4 family associated protein 1 like 1	0.046434	-1.23673
4214	ENSG00000095015	MAP3K1	mitogen-activated protein kinase kinase kinase 1	0.046434	-1.01165
10944	ENSG00000110696	C11orf58	chromosome 11 open reading frame 58	0.046434	-1.15873
80011	ENSG00000172775	PSME3IP1	proteasome activator subunit 3 interacting protein 1	0.046434	-1.16739
2778	ENSG00000087460	GNAS	GNAS complex locus	0.046434	-1.02178
7074	ENSG00000156299	TIAM1	TIAM Rac1 associated GEF 1	0.046434	-0.747673
10087	ENSG00000113163	CERT1	ceramide transporter 1	0.046601	-1.01495
5204	ENSG00000291834	PFDN5	prefoldin subunit 5	0.046601	-1.16053
65056	ENSG00000062194	GPBP1	GC-rich promoter binding protein 1	0.04672	-1.14926
11190	ENSG00000126001	CEP250	centrosomal protein 250	0.04672	-0.954526
7453	ENSG00000140105	WARS1	tryptophanyl-tRNA synthetase 1	0.04708	-0.926646
527	ENSG00000185883	ATP6V0C	ATPase H+ transporting V0 subunit c	0.04708	-1.20133
84193	ENSG00000183576	SETD3	SET domain containing 3, actin histidine methyltransferase	0.047333	-0.80055
117289	ENSG00000164691	TAGAP	T cell activation RhoGTPase activating protein	0.047366	-1.37714
6136	ENSG00000197958	RPL12	ribosomal protein L12	0.047366	-1.12135
1207	ENSG00000074201	CLNS1A	chloride nucleotide-sensitive channel 1A	0.047366	-1.00431
9967	ENSG00000054118	THRAP3	thyroid hormone receptor associated protein 3	0.047511	-1.23198
80342	ENSG00000009790	TRAF3IP3	TRAF3 interacting protein 3	0.047511	-1.20489
23244	ENSG00000121892	PDS5A	PDS5 cohesin associated factor A	0.047511	-0.953654
9748	ENSG00000065613	SLK	STE20 like kinase	0.047511	-1.0422
4519	ENSG00000198727	CYTB	cytochrome b	0.047511	1.07673
4571	ENSG00000210196	TRNP	tRNA-Pro	0.047511	1.23376
4585	ENSG00000276613	MUC4	mucin 4, cell surface associated	0.047665	1.08093
6731	ENSG00000174780	SRP72	signal recognition particle 72	0.047665	-1.08944
7323	ENSG00000109332	UBE2D3	ubiquitin conjugating enzyme E2 D3	0.047665	-1.04611
309	ENSG00000197043	ANXA6	annexin A6	0.047665	-0.931829
1979	ENSG00000148730	EIF4EBP2	eukaryotic translation initiation factor 4E binding protein 2	0.047665	-0.951437
643802	ENSG00000291103	MPHOSPH10P1	MPHOSPH10 pseudogene 1	0.047665	-1.13196
54552	ENSG00000130119	GNL3L	G protein nucleolar 3 like	0.047665	-0.987289
9208	ENSG00000124831	LRRFIP1	LRR binding FLII interacting protein 1	0.047716	-1.09406
83641	ENSG00000065809	FAM107B	family with sequence similarity 107 member B	0.047716	-0.943789
55824	ENSG00000076641	PAG1	phosphoprotein membrane anchor with glycosphingolipid microdomains 1	0.047719	-0.974885
6478	ENSG00000181788	SIAH2	siah E3 ubiquitin protein ligase 2	0.04772	-1.17532
1350	ENSG00000127184	COX7C	cytochrome c oxidase subunit 7C	0.04772	-1.1732
55809	ENSG00000124496	TRERF1	transcriptional regulating factor 1	0.04772	-0.759527
11177	ENSG00000198604	BAZ1A	bromodomain adjacent to zinc finger domain 1A	0.04772	-1.22645
54464	ENSG00000114127	XRN1	5'-3' exoribonuclease 1	0.047828	-1.01322
55291	ENSG00000110075	PPP6R3	protein phosphatase 6 regulatory subunit 3	0.047828	-0.902667
255394	ENSG00000166046	TCP11L2	t-complex 11 like 2	0.047828	-1.14828
9669	ENSG00000158417	EIF5B	eukaryotic translation initiation factor 5B	0.047894	-1.39246
10010	ENSG00000136560	TANK	TRAF family member associated NFKB activator	0.047894	-1.12727
5978	ENSG00000084093	REST	RE1 silencing transcription factor	0.047894	-1.02643
10875	ENSG00000127951	FGL2	fibrinogen like 2	0.047894	-1.18024
4584	ENSG00000169894	MUC3A	mucin 3A, cell surface associated	0.047894	1.09984
387680	ENSG00000099290	WASHC2A	WASH complex subunit 2A	0.047894	-0.910217
6231	ENSG00000197728	RPS26	ribosomal protein S26	0.047894	-1.34266
65117	ENSG00000111011	RSRC2	arginine and serine rich coiled-coil 2	0.047894	-1.30805
3183	ENSG00000092199	HNRNPC	heterogeneous nuclear ribonucleoprotein C	0.047894	-1.06851
5306	ENSG00000174238	PITPNA	phosphatidylinositol transfer protein alpha	0.047894	-0.967005
26851	#N/A	SNORD3B-1	small nucleolar RNA, C/D box 3B-1	0.047894	-1.94038
22897	ENSG00000110274	CEP164	centrosomal protein 164	0.048063	-0.885818
23048	ENSG00000187239	FNBP1	formin binding protein 1	0.048111	-1.13827
57661	ENSG00000070047	PHRF1	PHD and ring finger domains 1	0.048111	-1.07178
4947	ENSG00000180304	OAZ2	ornithine decarboxylase antizyme 2	0.048111	-1.07939
23225	ENSG00000132182	NUP210	nucleoporin 210	0.04822	-0.886314
8087	ENSG00000114416	FXR1	FMR1 autosomal homolog 1	0.048512	-1.03806
8243	ENSG00000072501	SMC1A	structural maintenance of chromosomes 1A	0.048512	-1.38612
55870	ENSG00000116539	ASH1L	ASH1 like histone lysine methyltransferase	0.048557	-0.955701
3257	ENSG00000289758	HPS1	HPS1 biogenesis of lysosomal organelles complex 3 subunit 1	0.048557	-1.11067
83666	ENSG00000138496	PARP9	poly(ADP-ribose) polymerase family member 9	0.048705	-1.14736
54439	ENSG00000091009	RBM27	RNA binding motif protein 27	0.048819	-0.97771
3178	ENSG00000135486	HNRNPA1	heterogeneous nuclear ribonucleoprotein A1	0.048819	-1.17649
8925	ENSG00000103657	HERC1	HECT and RLD domain containing E3 ubiquitin protein ligase family member 1	0.048819	-0.957691
23479	ENSG00000136003	ISCU	iron-sulfur cluster assembly enzyme	0.048828	-1.01687
9790	ENSG00000165733	BMS1	BMS1 ribosome biogenesis factor	0.049006	-0.891946
10657	ENSG00000121774	KHDRBS1	KH RNA binding domain containing, signal transduction associated 1	0.049091	-0.997407
3646	ENSG00000104408	EIF3E	eukaryotic translation initiation factor 3 subunit E	0.049091	-0.975602
2113	ENSG00000134954	ETS1	ETS proto-oncogene 1, transcription factor	0.049091	-1.25035
103	ENSG00000160710	ADAR	adenosine deaminase RNA specific	0.049142	-1.06053
9448	ENSG00000071054	MAP4K4	mitogen-activated protein kinase kinase kinase kinase 4	0.049142	-1.17472
29072	ENSG00000181555	SETD2	SET domain containing 2, histone lysine methyltransferase	0.049142	-0.962085
2876	ENSG00000233276	GPX1	glutathione peroxidase 1	0.049142	-1.26647
55247	ENSG00000109674	NEIL3	nei like DNA glycosylase 3	0.049142	-1.39084
57492	ENSG00000049618	ARID1B	AT-rich interaction domain 1B	0.049142	-0.768268
7994	ENSG00000083168	KAT6A	lysine acetyltransferase 6A	0.049142	-1.04182
23063	ENSG00000062650	WAPL	WAPL cohesin release factor	0.049142	-0.933626
120425	ENSG00000160593	JAML	junction adhesion molecule like	0.049142	-1.10571
4666	ENSG00000196531	NACA	nascent polypeptide associated complex subunit alpha	0.049142	-1.22547
64062	ENSG00000139746	RBM26	RNA binding motif protein 26	0.049142	-1.086
10209	ENSG00000173812	EIF1	eukaryotic translation initiation factor 1	0.049142	-0.940507
9267	ENSG00000108669	CYTH1	cytohesin 1	0.049142	-1.09095
5874	ENSG00000041353	RAB27B	RAB27B, member RAS oncogene family	0.049142	1.31774
55959	ENSG00000196562	SULF2	sulfatase 2	0.049142	-0.968986
6709	ENSG00000197694	SPTAN1	spectrin alpha, non-erythrocytic 1	0.04934	-0.912806
51816	ENSG00000093072	ADA2	adenosine deaminase 2	0.049475	-0.881786
4953	ENSG00000115758	ODC1	ornithine decarboxylase 1	0.049666	-1.04539
79026	ENSG00000124942	AHNAK	AHNAK nucleoprotein	0.049666	-1.17024
23468	ENSG00000094916	CBX5	chromobox 5	0.049666	-0.934158
6789	ENSG00000101109	STK4	serine/threonine kinase 4	0.049666	-1.11441

## Sheet: GSE99321
List of differentially expressed genes from the dataset indicated in the folder name.
Entrez ID	Ensebl Gene ID	Symbol	Description	padj	log2foldChage(Fail_vs_Ctr)
12	ENSG00000196136	SERPINA3	serpin family A member 3(SERPINA3)	0.00194991	-2.73873
1428	ENSG00000103316	CRYM	crystallin mu(CRYM)	0.00626863	2.37006
#N/A	ENSG00000257150	PGAM1P5	#N/A	0.00626863	0.823288
222068	ENSG00000158604	TMED4	transmembrane p24 trafficking protein 4(TMED4)	0.00718621	0.567913
3006	ENSG00000187837	H1-2	H1.2 linker histone, cluster member(H1-2)	0.00718621	-1.28981
55227	ENSG00000137269	LRRC1	leucine rich repeat containing 1(LRRC1)	0.00718621	1.13236
57449	ENSG00000171680	PLEKHG5	pleckstrin homology and RhoGEF domain containing G5(PLEKHG5)	0.0101597	0.84108
#N/A	ENSG00000182841	#N/A	#N/A	0.0101597	0.862068
124901185	ENSG00000247199	LOC124901185	uncharacterized LOC124901185(LOC124901185)	0.0103515	0.530145
6280	ENSG00000163220	S100A9	S100 calcium binding protein A9(S100A9)	0.0111741	-2.27746
113675	ENSG00000139410	SDSL	serine dehydratase like(SDSL)	0.0111741	1.31013
101929705	ENSG00000237686	SCIRT	stem cell inhibitory RNA transcript(SCIRT)	0.0118534	1.06427
10894	ENSG00000133800	LYVE1	lymphatic vessel endothelial hyaluronan receptor 1(LYVE1)	0.0118534	-1.76622
83451	ENSG00000106077	ABHD11	abhydrolase domain containing 11(ABHD11)	0.0118534	0.761245
7137	ENSG00000129991	TNNI3	troponin I3, cardiac type(TNNI3)	0.0118534	1.06901
9429	ENSG00000118777	ABCG2	ATP binding cassette subfamily G member 2 (JR blood group)(ABCG2)	0.0118534	1.44478
966	ENSG00000085063	CD59	CD59 molecule (CD59 blood group)(CD59)	0.0118534	-0.790159
8718	ENSG00000215788	TNFRSF25	TNF receptor superfamily member 25(TNFRSF25)	0.0118534	0.939636
23022	ENSG00000129116	PALLD	palladin, cytoskeletal associated protein(PALLD)	0.0118534	-1.08746
#N/A	ENSG00000244227	#N/A	#N/A	0.0118534	1.51794
9812	ENSG00000081791	DELE1	DAP3 binding cell death enhancer 1(DELE1)	0.0118534	0.792421
9364	ENSG00000157869	RAB28	RAB28, member RAS oncogene family(RAB28)	0.0118534	0.592114
10867	ENSG00000011105	TSPAN9	tetraspanin 9(TSPAN9)	0.0122469	1.05829
283232	ENSG00000177042	TMEM80	transmembrane protein 80(TMEM80)	0.0148457	0.707713
335	ENSG00000118137	APOA1	apolipoprotein A1(APOA1)	0.0148457	2.90868
23598	ENSG00000100105	PATZ1	POZ/BTB and AT hook containing zinc finger 1(PATZ1)	0.0148457	0.479724
196410	ENSG00000170439	TMT1B	thiol methyltransferase 1B(TMT1B)	0.0148457	-2.27985
4259	ENSG00000143198	MGST3	microsomal glutathione S-transferase 3(MGST3)	0.0148457	0.68885
222166	ENSG00000180354	MTURN	maturin, neural progenitor differentiation regulator homolog(MTURN)	0.0148457	1.15866
9149	ENSG00000105204	DYRK1B	dual specificity tyrosine phosphorylation regulated kinase 1B(DYRK1B)	0.0148457	1.08828
112476	ENSG00000167371	PRRT2	proline rich transmembrane protein 2(PRRT2)	0.0148457	1.25885
9149	ENSG00000281320	DYRK1B	dual specificity tyrosine phosphorylation regulated kinase 1B(DYRK1B)	0.0148457	1.08828
84446	ENSG00000160469	BRSK1	BR serine/threonine kinase 1(BRSK1)	0.0148457	0.834897
79154	ENSG00000275397	DHRS11	dehydrogenase/reductase 11(DHRS11)	0.0148457	0.666834
10871	ENSG00000167850	CD300C	CD300c molecule(CD300C)	0.0148457	-0.579052
595	ENSG00000110092	CCND1	cyclin D1(CCND1)	0.0148457	1.29463
6513	ENSG00000117394	SLC2A1	solute carrier family 2 member 1(SLC2A1)	0.0148457	-1.61984
51660	ENSG00000060762	MPC1	mitochondrial pyruvate carrier 1(MPC1)	0.0148457	0.763391
9588	ENSG00000117592	PRDX6	peroxiredoxin 6(PRDX6)	0.0159226	-0.934001
113457	ENSG00000075886	TUBA3D	tubulin alpha 3d(TUBA3D)	0.0175232	-3.07805
51466	ENSG00000196405	EVL	Enah/Vasp-like(EVL)	0.0180024	0.769515
2487	ENSG00000162998	FRZB	frizzled related protein(FRZB)	0.0180786	1.85326
1903	ENSG00000213694	S1PR3	sphingosine-1-phosphate receptor 3(S1PR3)	0.0180786	-1.4848
2053	ENSG00000120915	EPHX2	epoxide hydrolase 2(EPHX2)	0.0180786	1.04376
27180	ENSG00000129450	SIGLEC9	sialic acid binding Ig like lectin 9(SIGLEC9)	0.0180786	-0.896011
25939	ENSG00000101347	SAMHD1	SAM and HD domain containing deoxynucleoside triphosphate triphosphohydrolase 1(SAMHD1)	0.0185357	-1.01743
3163	ENSG00000103415	HMOX2	heme oxygenase 2(HMOX2)	0.0185357	-1.23776
65982	ENSG00000121413	ZSCAN18	zinc finger and SCAN domain containing 18(ZSCAN18)	0.0185357	0.801406
1375	ENSG00000205560	CPT1B	carnitine palmitoyltransferase 1B(CPT1B)	0.0185357	1.07838
7097	ENSG00000137462	TLR2	toll like receptor 2(TLR2)	0.0185357	-0.819287
126374	ENSG00000142279	WTIP	WT1 interacting protein(WTIP)	0.0185357	0.826274
5768	ENSG00000116260	QSOX1	quiescin sulfhydryl oxidase 1(QSOX1)	0.0185357	-1.20261
3163	ENSG00000277424	HMOX2	heme oxygenase 2(HMOX2)	0.0185357	-1.23776
91433	ENSG00000166965	RCCD1	RCC1 domain containing 1(RCCD1)	0.0185357	0.601033
3939	ENSG00000134333	LDHA	lactate dehydrogenase A(LDHA)	0.0185357	-1.56194
651746	ENSG00000164236	ANKRD33B	ankyrin repeat domain 33B(ANKRD33B)	0.0186337	1.83019
55733	ENSG00000280680	HHAT	hedgehog acyltransferase(HHAT)	0.0189554	0.823851
352909	ENSG00000167646	DNAAF3	dynein axonemal assembly factor 3(DNAAF3)	0.0189554	2.15022
55733	ENSG00000054392	HHAT	hedgehog acyltransferase(HHAT)	0.0189554	0.823851
54535	ENSG00000224180	CCHCR1	coiled-coil alpha-helical rod protein 1(CCHCR1)	0.0195095	1.4855
54535	ENSG00000223533	CCHCR1	coiled-coil alpha-helical rod protein 1(CCHCR1)	0.0195095	1.4855
55349	ENSG00000016391	CHDH	choline dehydrogenase(CHDH)	0.0195095	-1.50504
81621	ENSG00000107821	KAZALD1	Kazal type serine peptidase inhibitor domain 1(KAZALD1)	0.0205709	1.40975
23462	ENSG00000164683	HEY1	hes related family bHLH transcription factor with YRPW motif 1(HEY1)	0.0205709	0.934936
23216	ENSG00000065882	TBC1D1	TBC1 domain family member 1(TBC1D1)	0.0205709	-0.623552
112714	ENSG00000152086	TUBA3E	tubulin alpha 3e(TUBA3E)	0.0208569	-2.90744
10817	ENSG00000137218	FRS3	fibroblast growth factor receptor substrate 3(FRS3)	0.0218761	0.779131
8237	ENSG00000102226	USP11	ubiquitin specific peptidase 11(USP11)	0.0218761	0.600483
26038	ENSG00000116254	CHD5	chromodomain helicase DNA binding protein 5(CHD5)	0.0218761	0.502709
3597	ENSG00000131724	IL13RA1	interleukin 13 receptor subunit alpha 1(IL13RA1)	0.0219613	-0.705007
894	ENSG00000118971	CCND2	cyclin D2(CCND2)	0.0219613	0.921129
285972	ENSG00000242258	LINC00996	long intergenic non-protein coding RNA 996(LINC00996)	0.0219613	0.381921
83450	ENSG00000171962	DRC3	dynein regulatory complex subunit 3(DRC3)	0.0219613	0.494743
11345	ENSG00000034713	GABARAPL2	GABA type A receptor associated protein like 2(GABARAPL2)	0.0226035	0.524318
101927559	ENSG00000277449	CEBPB-AS1	CEBPB antisense RNA 1(CEBPB-AS1)	0.0227521	0.841398
84253	ENSG00000136895	GARNL3	GTPase activating Rap/RanGAP domain like 3(GARNL3)	0.0228548	1.26739
10858	ENSG00000036530	CYP46A1	cytochrome P450 family 46 subfamily A member 1(CYP46A1)	0.0230415	0.487446
8637	ENSG00000243056	EIF4EBP3	eukaryotic translation initiation factor 4E binding protein 3(EIF4EBP3)	0.0230415	1.8129
51196	ENSG00000138193	PLCE1	phospholipase C epsilon 1(PLCE1)	0.0233233	1.51817
64847	ENSG00000006282	SPATA20	spermatogenesis associated 20(SPATA20)	0.0247338	0.901256
9254	ENSG00000007402	CACNA2D2	calcium voltage-gated channel auxiliary subunit alpha2delta 2(CACNA2D2)	0.0247338	0.871233
27129	ENSG00000173641	HSPB7	heat shock protein family B (small) member 7(HSPB7)	0.0247338	-0.752752
10826	ENSG00000170271	FAXDC2	fatty acid hydroxylase domain containing 2(FAXDC2)	0.0247338	1.21215
54865	ENSG00000160818	GPATCH4	G-patch domain containing 4 (gene/pseudogene)(GPATCH4)	0.0249934	-1.11735
79713	ENSG00000126246	IGFLR1	IGF like family receptor 1(IGFLR1)	0.0256708	-0.821441
25837	ENSG00000167964	RAB26	RAB26, member RAS oncogene family(RAB26)	0.025736	0.625865
116173	ENSG00000166091	CMTM5	CKLF like MARVEL transmembrane domain containing 5(CMTM5)	0.0261113	-3.34916
84552	ENSG00000178184	PARD6G	par-6 family cell polarity regulator gamma(PARD6G)	0.0261113	0.468699
57595	ENSG00000067840	PDZD4	PDZ domain containing 4(PDZD4)	0.0262985	1.19111
#N/A	ENSG00000204282	#N/A	#N/A	0.0268316	1.21464
1146	ENSG00000196811	CHRNG	cholinergic receptor nicotinic gamma subunit(CHRNG)	0.0268316	-1.77084
128854	ENSG00000235217	TSPY26P	testis specific protein Y-linked 26, pseudogene(TSPY26P)	0.0268316	0.667234
220963	ENSG00000165449	SLC16A9	solute carrier family 16 member 9(SLC16A9)	0.0296156	1.29229
7052	ENSG00000198959	TGM2	transglutaminase 2(TGM2)	0.0316468	-1.26802
81888	ENSG00000178922	HYI	hydroxypyruvate isomerase (putative)(HYI)	0.0318805	1.12938
5008	ENSG00000099985	OSM	oncostatin M(OSM)	0.0318805	-0.532422
23355	ENSG00000156931	VPS8	VPS8 subunit of CORVET complex(VPS8)	0.0318805	0.905693
113791	ENSG00000100100	PIK3IP1	phosphoinositide-3-kinase interacting protein 1(PIK3IP1)	0.0318805	1.40604
6529	ENSG00000157103	SLC6A1	solute carrier family 6 member 1(SLC6A1)	0.0318805	0.880703
85302	ENSG00000188878	FBF1	Fas binding factor 1(FBF1)	0.0318805	0.558476
284677	ENSG00000188004	SNHG28	small nucleolar RNA host gene 28(SNHG28)	0.0318921	1.2575
79444	ENSG00000101197	BIRC7	baculoviral IAP repeat containing 7(BIRC7)	0.0322758	0.348139
375593	ENSG00000178809	TRIM73	tripartite motif containing 73(TRIM73)	0.0325628	0.727241
2850	ENSG00000170837	GPR27	G protein-coupled receptor 27(GPR27)	0.0325628	1.08798
79729	ENSG00000214193	SH3D21	SH3 domain containing 21(SH3D21)	0.0329071	0.676313
4041	ENSG00000162337	LRP5	LDL receptor related protein 5(LRP5)	0.0330279	0.745049
106456574	ENSG00000261340	LINC01616	long intergenic non-protein coding RNA 1616(LINC01616)	0.0330279	0.895798
10991	ENSG00000188338	SLC38A3	solute carrier family 38 member 3(SLC38A3)	0.0330279	0.992922
92346	ENSG00000180999	C1orf105	chromosome 1 open reading frame 105(C1orf105)	0.0330279	-2.06734
6422	ENSG00000104332	SFRP1	secreted frizzled related protein 1(SFRP1)	0.0330279	2.31068
6327	ENSG00000149575	SCN2B	sodium voltage-gated channel beta subunit 2(SCN2B)	0.0330279	2.07362
129880	ENSG00000163093	BBS5	Bardet-Biedl syndrome 5(BBS5)	0.0330279	0.444734
4300	ENSG00000171843	MLLT3	MLLT3 super elongation complex subunit(MLLT3)	0.0330279	0.532302
64112	ENSG00000165943	MOAP1	modulator of apoptosis 1(MOAP1)	0.0330279	0.512494
3782	ENSG00000143603	KCNN3	potassium calcium-activated channel subfamily N member 3(KCNN3)	0.0330279	0.89333
116841	ENSG00000143740	SNAP47	synaptosome associated protein 47(SNAP47)	0.0330279	1.32028
9332	ENSG00000177575	CD163	CD163 molecule(CD163)	0.0330279	-2.13338
55277	ENSG00000172456	FGGY	FGGY carbohydrate kinase domain containing(FGGY)	0.0330279	0.715351
64112	ENSG00000278268	MOAP1	modulator of apoptosis 1(MOAP1)	0.0330279	0.512494
101929445	ENSG00000234944	LINC02623	long intergenic non-protein coding RNA 2623(LINC02623)	0.0330279	0.535121
2648	ENSG00000108773	KAT2A	lysine acetyltransferase 2A(KAT2A)	0.0335026	0.859695
284129	ENSG00000181045	SLC26A11	solute carrier family 26 member 11(SLC26A11)	0.0335026	0.803178
1032	ENSG00000129355	CDKN2D	cyclin dependent kinase inhibitor 2D(CDKN2D)	0.033711	-0.769767
7430	ENSG00000092820	EZR	ezrin(EZR)	0.0340118	-0.5906
64072	ENSG00000107736	CDH23	cadherin related 23(CDH23)	0.0340118	0.970561
53373	ENSG00000186815	TPCN1	two pore segment channel 1(TPCN1)	0.0340118	1.06036
4705	ENSG00000130414	NDUFA10	NADH:ubiquinone oxidoreductase subunit A10(NDUFA10)	0.0342854	0.531705
5094	ENSG00000197111	PCBP2	poly(rC) binding protein 2(PCBP2)	0.0342854	0.268784
#N/A	ENSG00000281434	#N/A	#N/A	0.0342854	0.531705
10077	ENSG00000064201	TSPAN32	tetraspanin 32(TSPAN32)	0.0353201	1.19386
31	ENSG00000278540	ACACA	acetyl-CoA carboxylase alpha(ACACA)	0.0353201	-0.500402
#N/A	ENSG00000240024	#N/A	#N/A	0.0353201	0.742612
100132417	ENSG00000265531	FCGR1CP	Fc gamma receptor Ic, pseudogene(FCGR1CP)	0.0353201	-0.714016
9256	ENSG00000005379	TSPOAP1	TSPO associated protein 1(TSPOAP1)	0.0353201	1.17485
8533	ENSG00000141030	COPS3	COP9 signalosome subunit 3(COPS3)	0.0353201	-0.269718
125170	ENSG00000177427	MIEF2	mitochondrial elongation factor 2(MIEF2)	0.0353201	0.63495
#N/A	ENSG00000236155	#N/A	#N/A	0.0364189	0.9268
#N/A	ENSG00000233382	#N/A	#N/A	0.0364189	0.469305
2152	ENSG00000117525	F3	coagulation factor III, tissue factor(F3)	0.0364189	1.33331
142940	ENSG00000165832	TRUB1	TruB pseudouridine synthase family member 1(TRUB1)	0.0364189	0.94617
11027	ENSG00000239998	LILRA2	leukocyte immunoglobulin like receptor A2(LILRA2)	0.0364189	-0.609818
120103	ENSG00000180773	SLC36A4	solute carrier family 36 member 4(SLC36A4)	0.0364835	-0.797842
51559	ENSG00000111696	NT5DC3	5'-nucleotidase domain containing 3(NT5DC3)	0.0364835	-0.768569
727910	ENSG00000185561	TLCD2	TLC domain containing 2(TLCD2)	0.0364835	-0.984007
3268	ENSG00000106351	AGFG2	ArfGAP with FG repeats 2(AGFG2)	0.0364835	-0.532829
79639	ENSG00000126106	TMEM53	transmembrane protein 53(TMEM53)	0.0364835	-0.594452
80167	ENSG00000164074	ABHD18	abhydrolase domain containing 18(ABHD18)	0.0364835	1.51913
26771	ENSG00000207500	SNORD102	small nucleolar RNA, C/D box 102(SNORD102)	0.0364835	0.216876
64793	ENSG00000130695	CEP85	centrosomal protein 85(CEP85)	0.0364835	0.649994
255480	ENSG00000255399	TBX5-AS1	TBX5 antisense RNA 1(TBX5-AS1)	0.0364835	1.03984
23559	ENSG00000239779	WBP1	WW domain binding protein 1(WBP1)	0.0364835	0.952876
1508	ENSG00000164733	CTSB	cathepsin B(CTSB)	0.0364835	-1.02217
#N/A	ENSG00000242600	#N/A	#N/A	0.0364835	0.603634
1230	ENSG00000163823	CCR1	C-C motif chemokine receptor 1(CCR1)	0.0364835	-1.19177
#N/A	ENSG00000244041	#N/A	#N/A	0.0364835	0.545637
727910	ENSG00000275246	TLCD2	TLC domain containing 2(TLCD2)	0.0364835	-0.984007
6445	ENSG00000102683	SGCG	sarcoglycan gamma(SGCG)	0.0366172	1.13802
148898	ENSG00000249087	ZNF436-AS1	ZNF436 antisense RNA 1(ZNF436-AS1)	0.0367904	0.622341
90673	ENSG00000235194	PPP1R3E	protein phosphatase 1 regulatory subunit 3E(PPP1R3E)	0.0367904	0.794286
#N/A	ENSG00000273259	#N/A	#N/A	0.0367904	-3.60135
7483	ENSG00000143816	WNT9A	Wnt family member 9A(WNT9A)	0.0367904	2.76589
127579	ENSG00000163354	DCST2	DC-STAMP domain containing 2(DCST2)	0.0367904	0.373662
90293	ENSG00000003096	KLHL13	kelch like family member 13(KLHL13)	0.0367904	0.848805
94	ENSG00000139567	ACVRL1	activin A receptor like type 1(ACVRL1)	0.0367904	-0.806244
9935	ENSG00000204103	MAFB	MAF bZIP transcription factor B(MAFB)	0.0367904	-0.792489
25970	ENSG00000178188	SH2B1	SH2B adaptor protein 1(SH2B1)	0.0367904	0.583124
30817	ENSG00000127507	ADGRE2	adhesion G protein-coupled receptor E2(ADGRE2)	0.0367904	-0.641857
50804	ENSG00000104177	MYEF2	myelin expression factor 2(MYEF2)	0.0367904	0.791633
79153	ENSG00000102886	GDPD3	glycerophosphodiester phosphodiesterase domain containing 3(GDPD3)	0.0367904	0.78488
57599	ENSG00000114742	WDR48	WD repeat domain 48(WDR48)	0.0367904	0.476527
2207	ENSG00000158869	FCER1G	Fc epsilon receptor Ig(FCER1G)	0.0368954	-1.17855
79777	ENSG00000181513	ACBD4	acyl-CoA binding domain containing 4(ACBD4)	0.0377887	1.1255
51207	ENSG00000079393	DUSP13B	dual specificity phosphatase 13B(DUSP13B)	0.0377927	-1.02513
84259	ENSG00000137692	DCUN1D5	defective in cullin neddylation 1 domain containing 5(DCUN1D5)	0.03952	-0.37525
29104	ENSG00000156239	N6AMT1	N-6 adenine-specific DNA methyltransferase 1(N6AMT1)	0.03952	0.669441
5193	ENSG00000108733	PEX12	peroxisomal biogenesis factor 12(PEX12)	0.0397981	0.54471
8073	ENSG00000184007	PTP4A2	protein tyrosine phosphatase 4A2(PTP4A2)	0.0398063	-0.823309
101927837	ENSG00000270049	ATP6V0D1-DT	ATP6V0D1 divergent transcript(ATP6V0D1-DT)	0.0398063	0.484188
2357	ENSG00000171051	FPR1	formyl peptide receptor 1(FPR1)	0.0398063	-1.48365
9172	ENSG00000274137	MYOM2	myomesin 2(MYOM2)	0.0398063	1.7461
5836	ENSG00000100504	PYGL	glycogen phosphorylase L(PYGL)	0.0398304	-0.811268
6844	ENSG00000220205	VAMP2	vesicle associated membrane protein 2(VAMP2)	0.039911	0.576069
400761	ENSG00000231999	LRRC8C-DT	LRRC8C divergent transcript(LRRC8C-DT)	0.0399412	0.531166
3717	ENSG00000096968	JAK2	Janus kinase 2(JAK2)	0.0399412	1.40773
101928118	ENSG00000226026	RWDD3-DT	RWDD3 divergent transcript(RWDD3-DT)	0.0402188	0.429868
8817	ENSG00000156427	FGF18	fibroblast growth factor 18(FGF18)	0.0404831	1.97816
8786	ENSG00000076344	RGS11	regulator of G protein signaling 11(RGS11)	0.040661	1.54378
1856	ENSG00000004975	DVL2	dishevelled segment polarity protein 2(DVL2)	0.040661	0.427069
9228	ENSG00000198010	DLGAP2	DLG associated protein 2(DLGAP2)	0.040661	0.385998
9481	ENSG00000153291	SLC25A27	solute carrier family 25 member 27(SLC25A27)	0.0409892	1.03593
8932	ENSG00000134046	MBD2	methyl-CpG binding domain protein 2(MBD2)	0.0409898	-0.45372
26033	ENSG00000107518	ATRNL1	attractin like 1(ATRNL1)	0.0413234	1.05995
285193	ENSG00000188542	DUSP28	dual specificity phosphatase 28(DUSP28)	0.0413234	0.59157
8675	ENSG00000124222	STX16	syntaxin 16(STX16)	0.0419104	0.709194
123	ENSG00000147872	PLIN2	perilipin 2(PLIN2)	0.0419104	-1.35036
84624	ENSG00000164694	FNDC1	fibronectin type III domain containing 1(FNDC1)	0.0419104	1.07911
51645	ENSG00000137168	PPIL1	peptidylprolyl isomerase like 1(PPIL1)	0.0419104	-0.763944
5320	ENSG00000188257	PLA2G2A	phospholipase A2 group IIA(PLA2G2A)	0.0419104	-3.12094
51281	ENSG00000144504	ANKMY1	ankyrin repeat and MYND domain containing 1(ANKMY1)	0.0419104	0.430752
100289388	ENSG00000246174	KCTD21-AS1	KCTD21 antisense RNA 1(KCTD21-AS1)	0.0419104	0.611812
387521	ENSG00000240849	PEDS1	plasmanylethanolamine desaturase 1(PEDS1)	0.0421774	-0.574049
206358	ENSG00000123643	SLC36A1	solute carrier family 36 member 1(SLC36A1)	0.0421774	-0.846159
63971	ENSG00000137177	KIF13A	kinesin family member 13A(KIF13A)	0.0432154	0.872532
#N/A	ENSG00000161149	#N/A	#N/A	0.0432154	0.363291
55214	ENSG00000090530	P3H2	prolyl 3-hydroxylase 2(P3H2)	0.0433729	1.61287
100	ENSG00000196839	ADA	adenosine deaminase(ADA)	0.0438893	-0.613808
283899	ENSG00000169592	INO80E	INO80 complex subunit E(INO80E)	0.0438893	0.797826
25776	ENSG00000100211	CBY1	chibby 1, beta catenin antagonist(CBY1)	0.0438893	0.621522
2971	ENSG00000122034	GTF3A	general transcription factor IIIA(GTF3A)	0.0439371	-0.593343
84875	ENSG00000178685	PARP10	poly(ADP-ribose) polymerase family member 10(PARP10)	0.0439371	0.919115
1293	ENSG00000163359	COL6A3	collagen type VI alpha 3 chain(COL6A3)	0.0439371	-1.05515
113026	ENSG00000161714	PLCD3	phospholipase C delta 3(PLCD3)	0.0439371	-0.489518
2064	ENSG00000141736	ERBB2	erb-b2 receptor tyrosine kinase 2(ERBB2)	0.0439371	-0.58329
5051	ENSG00000158006	PAFAH2	platelet activating factor acetylhydrolase 2(PAFAH2)	0.0439371	1.12095
2147	ENSG00000180210	F2	coagulation factor II, thrombin(F2)	0.0439371	0.282781
7108	ENSG00000149809	TM7SF2	transmembrane 7 superfamily member 2(TM7SF2)	0.0439371	1.76731
9910	ENSG00000152061	RABGAP1L	RAB GTPase activating protein 1 like(RABGAP1L)	0.0439371	1.12748
8463	ENSG00000074219	TEAD2	TEA domain transcription factor 2(TEAD2)	0.0439371	-0.631897
93974	ENSG00000130770	ATP5IF1	ATP synthase inhibitory factor subunit 1(ATP5IF1)	0.0439371	0.915728
5654	ENSG00000166033	HTRA1	HtrA serine peptidase 1(HTRA1)	0.0439371	1.12814
79656	ENSG00000162373	BEND5	BEN domain containing 5(BEND5)	0.0444569	0.710735
5580	ENSG00000163932	PRKCD	protein kinase C delta(PRKCD)	0.0444569	-0.926159
114928	ENSG00000158301	GPRASP2	G protein-coupled receptor associated sorting protein 2(GPRASP2)	0.0444569	0.750481
115703	ENSG00000004777	ARHGAP33	Rho GTPase activating protein 33(ARHGAP33)	0.0457634	0.732395
145814	ENSG00000183571	PGPEP1L	pyroglutamyl-peptidase I like(PGPEP1L)	0.0459663	0.639577
963	ENSG00000143119	CD53	CD53 molecule(CD53)	0.0459663	-1.11905
11171	ENSG00000023734	STRAP	serine/threonine kinase receptor associated protein(STRAP)	0.0464711	-0.346939
79144	ENSG00000125534	PPDPF	pancreatic progenitor cell differentiation and proliferation factor(PPDPF)	0.0466935	1.32861
415	ENSG00000157399	ARSL	arylsulfatase L(ARSL)	0.0466935	0.432181
400512	ENSG00000245888	NSMCE1-DT	NSMCE1 divergent transcript(NSMCE1-DT)	0.0468963	0.64749
#N/A	ENSG00000253394	#N/A	#N/A	0.0470426	0.174378
55512	ENSG00000103056	SMPD3	sphingomyelin phosphodiesterase 3(SMPD3)	0.0472701	0.981644
388468	ENSG00000183206	POTEC	POTE ankyrin domain family member C(POTEC)	0.0472701	0.373108
64943	ENSG00000168268	NT5DC2	5'-nucleotidase domain containing 2(NT5DC2)	0.0472701	-0.74459
129049	ENSG00000167037	SGSM1	small G protein signaling modulator 1(SGSM1)	0.0472701	0.78681
51634	ENSG00000134597	RBMX2	RNA binding motif protein X-linked 2(RBMX2)	0.0477466	0.388269
7093	ENSG00000095587	TLL2	tolloid like 2(TLL2)	0.0481271	1.02177
84790	ENSG00000167553	TUBA1C	tubulin alpha 1c(TUBA1C)	0.0481271	-2.09885
10058	ENSG00000115657	ABCB6	ATP binding cassette subfamily B member 6 (LAN blood group)(ABCB6)	0.0481271	-0.678266
3761	ENSG00000168135	KCNJ4	potassium inwardly rectifying channel subfamily J member 4(KCNJ4)	0.0481271	1.52774
1294	ENSG00000114270	COL7A1	collagen type VII alpha 1 chain(COL7A1)	0.0481271	1.0707
102724105	ENSG00000269834	ZNF528-AS1	ZNF528 antisense RNA 1(ZNF528-AS1)	0.0481271	0.731608
10288	ENSG00000276146	LILRB2	leukocyte immunoglobulin like receptor B2(LILRB2)	0.0481271	-1.22662
10162	ENSG00000111684	LPCAT3	lysophosphatidylcholine acyltransferase 3(LPCAT3)	0.0481271	-0.829157
3712	ENSG00000128928	IVD	isovaleryl-CoA dehydrogenase(IVD)	0.0481271	0.655136
100137049	ENSG00000243708	PLA2G4B	phospholipase A2 group IVB(PLA2G4B)	0.0481271	0.789605
116362	ENSG00000162444	RBP7	retinol binding protein 7(RBP7)	0.0481271	0.742894
5458	ENSG00000151615	POU4F2	POU class 4 homeobox 2(POU4F2)	0.0481271	0.420128
55853	ENSG00000232656	IDI2-AS1	IDI2 antisense RNA 1(IDI2-AS1)	0.0481732	1.45913
126823	ENSG00000162755	KLHDC9	kelch domain containing 9(KLHDC9)	0.0481732	1.16418
3055	ENSG00000101336	HCK	HCK proto-oncogene, Src family tyrosine kinase(HCK)	0.048208	-1.00474
2212	ENSG00000143226	FCGR2A	Fc gamma receptor IIa(FCGR2A)	0.048712	-0.728413
100996694	ENSG00000250392	LINC02502	long intergenic non-protein coding RNA 2502(LINC02502)	0.048712	1.12408
4633	ENSG00000111245	MYL2	myosin light chain 2(MYL2)	0.0487137	0.962113
290	ENSG00000166825	ANPEP	alanyl aminopeptidase, membrane(ANPEP)	0.0491389	-1.49774
255758	ENSG00000213123	DYNLT2B	dynein light chain Tctex-type 2B(DYNLT2B)	0.0491389	0.604396
2539	ENSG00000160211	G6PD	glucose-6-phosphate dehydrogenase(G6PD)	0.0494063	-0.855432
1939	ENSG00000143486	EIF2D	eukaryotic translation initiation factor 2D(EIF2D)	0.0494063	0.579107
284459	ENSG00000181666	ZNF875	zinc finger protein 875(ZNF875)	0.0494063	0.500758
7784	ENSG00000188372	ZP3	zona pellucida glycoprotein 3(ZP3)	0.0494063	-0.913261
1075	ENSG00000109861	CTSC	cathepsin C(CTSC)	0.0494063	-1.38054
8685	ENSG00000019169	MARCO	macrophage receptor with collagenous structure(MARCO)	0.0494063	-1.77231
284034	ENSG00000179136	LINC00670	long intergenic non-protein coding RNA 670(LINC00670)	0.0494063	0.701614
400242	ENSG00000235706	DICER1-AS1	DICER1 antisense RNA 1(DICER1-AS1)	0.0494063	0.822184

## Sheet: GSE46224
List of differentially expressed genes from the dataset indicated in the folder name.
Entrez ID	Ensebl Gene ID	Symbol	Description	padj	log2_foldChange(ICM_vs_Ctr)
7483	ENSG00000143816	WNT9A	Wnt family member 9A(WNT9A)	0.000132218	2.54069
1742	ENSG00000132535	DLG4	discs large MAGUK scaffold protein 4(DLG4)	0.00029119	0.915865
10752	ENSG00000134121	CHL1	cell adhesion molecule L1 like(CHL1)	0.00029119	-2.30056
3043	ENSG00000244734	HBB	hemoglobin subunit beta(HBB)	0.00029119	4.79992
5193	ENSG00000108733	PEX12	peroxisomal biogenesis factor 12(PEX12)	0.00029119	0.654552
23508	ENSG00000133985	TTC9	tetratricopeptide repeat domain 9(TTC9)	0.00029119	1.26012
116841	ENSG00000143740	SNAP47	synaptosome associated protein 47(SNAP47)	0.00029119	1.26308
333	ENSG00000105290	APLP1	amyloid beta precursor like protein 1(APLP1)	0.000717075	1.47247
419	ENSG00000156219	ART3	ADP-ribosyltransferase 3 (inactive)(ART3)	0.000717075	-1.43615
3039	ENSG00000206172	HBA1	hemoglobin subunit alpha 1(HBA1)	0.000717075	4.30182
8900	ENSG00000133101	CCNA1	cyclin A1(CCNA1)	0.000717075	0.635429
126393	ENSG00000004776	HSPB6	heat shock protein family B (small) member 6(HSPB6)	0.000729427	1.15653
112714	ENSG00000152086	TUBA3E	tubulin alpha 3e(TUBA3E)	0.000729427	-2.72751
9440	ENSG00000042429	MED17	mediator complex subunit 17(MED17)	0.000829854	0.517755
54386	ENSG00000166848	TERF2IP	TERF2 interacting protein(TERF2IP)	0.000829854	0.594371
3040	ENSG00000188536	HBA2	hemoglobin subunit alpha 2(HBA2)	0.000881054	4.31636
4624	ENSG00000197616	MYH6	myosin heavy chain 6(MYH6)	0.000904309	-2.81023
113675	ENSG00000139410	SDSL	serine dehydratase like(SDSL)	0.00138462	1.21464
641	ENSG00000197299	BLM	BLM RecQ like helicase(BLM)	0.00138718	-1.7419
221395	ENSG00000069122	ADGRF5	adhesion G protein-coupled receptor F5(ADGRF5)	0.0014976	-0.867139
955	ENSG00000197586	ENTPD6	ectonucleoside triphosphate diphosphohydrolase 6(ENTPD6)	0.00152042	-0.603604
79144	ENSG00000125534	PPDPF	pancreatic progenitor cell differentiation and proliferation factor(PPDPF)	0.0024953	0.955763
101928403	ENSG00000234028	EIF2AK3-DT	EIF2AK3 divergent transcript(EIF2AK3-DT)	0.0027248	0.718342
952	ENSG00000004468	CD38	CD38 molecule(CD38)	0.0027248	-1.32477
94103	ENSG00000172057	ORMDL3	ORMDL sphingolipid biosynthesis regulator 3(ORMDL3)	0.0027248	0.792791
113457	ENSG00000075886	TUBA3D	tubulin alpha 3d(TUBA3D)	0.00276121	-2.2177
158326	ENSG00000164946	FREM1	FRAS1 related extracellular matrix 1(FREM1)	0.00299454	1.58821
29070	ENSG00000103021	CFAP263	cilia and flagella associated protein 263(CFAP263)	0.00304939	0.976198
124093	ENSG00000162004	CCDC78	coiled-coil domain containing 78(CCDC78)	0.0032268	0.600512
9551	ENSG00000241468	ATP5MF	ATP synthase membrane subunit f(ATP5MF)	0.0037188	-0.366285
22864	ENSG00000179912	R3HDM2	R3H domain containing 2(R3HDM2)	0.00373738	0.600575
266812	ENSG00000177432	NAP1L5	nucleosome assembly protein 1 like 5(NAP1L5)	0.00407319	0.769545
84792	ENSG00000178397	FAM220A	family with sequence similarity 220 member A(FAM220A)	0.00407319	-0.496719
1583	ENSG00000140459	CYP11A1	cytochrome P450 family 11 subfamily A member 1(CYP11A1)	0.00522644	1.1154
5270	ENSG00000135919	SERPINE2	serpin family E member 2(SERPINE2)	0.00523363	2.1667
25878	ENSG00000101825	MXRA5	matrix remodeling associated 5(MXRA5)	0.00523363	2.76942
90933	ENSG00000146063	TRIM41	tripartite motif containing 41(TRIM41)	0.00523363	0.567262
27232	ENSG00000124713	GNMT	glycine N-methyltransferase(GNMT)	0.00543247	-1.32786
51466	ENSG00000196405	EVL	Enah/Vasp-like(EVL)	0.00557518	0.66413
23483	ENSG00000088451	TGDS	TDP-glucose 4,6-dehydratase(TGDS)	0.00594516	0.610619
153769	ENSG00000156463	SH3RF2	SH3 domain containing ring finger 2(SH3RF2)	0.00599463	-1.16502
145483	ENSG00000156050	FAM161B	FAM161 centrosomal protein B(FAM161B)	0.00599463	0.564892
5999	ENSG00000117152	RGS4	regulator of G protein signaling 4(RGS4)	0.00681241	1.78573
4953	ENSG00000115758	ODC1	ornithine decarboxylase 1(ODC1)	0.00681241	0.732482
222166	ENSG00000180354	MTURN	maturin, neural progenitor differentiation regulator homolog(MTURN)	0.00681241	0.903896
8878	ENSG00000161011	SQSTM1	sequestosome 1(SQSTM1)	0.00681241	0.686644
5738	ENSG00000134247	PTGFRN	prostaglandin F2 receptor inhibitor(PTGFRN)	0.00686991	1.09233
50512	ENSG00000114631	PODXL2	podocalyxin like 2(PODXL2)	0.00756678	1.02724
64506	ENSG00000214575	CPEB1	cytoplasmic polyadenylation element binding protein 1(CPEB1)	0.00806592	1.36891
2521	ENSG00000089280	FUS	FUS RNA binding protein(FUS)	0.00806592	0.463997
92912	ENSG00000140367	UBE2Q2	ubiquitin conjugating enzyme E2 Q2(UBE2Q2)	0.00821325	0.696905
57459	ENSG00000261992	GATAD2B	GATA zinc finger domain containing 2B(GATAD2B)	0.00837885	1.31626
79717	ENSG00000127125	PPCS	phosphopantothenoylcysteine synthetase(PPCS)	0.00837885	0.47048
59349	ENSG00000117153	KLHL12	kelch like family member 12(KLHL12)	0.00838082	0.460911
7314	ENSG00000170315	UBB	ubiquitin B(UBB)	0.00838082	0.473637
23732	ENSG00000260230	FRRS1L	ferric chelate reductase 1 like(FRRS1L)	0.00838082	-0.836261
54829	ENSG00000106819	ASPN	asporin(ASPN)	0.00838082	2.41008
8324	ENSG00000155760	FZD7	frizzled class receptor 7(FZD7)	0.00838082	1.08592
10947	ENSG00000070718	AP3M2	adaptor related protein complex 3 subunit mu 2(AP3M2)	0.00838082	0.625833
80219	ENSG00000115520	COQ10B	coenzyme Q10B(COQ10B)	0.00838082	0.546498
50804	ENSG00000104177	MYEF2	myelin expression factor 2(MYEF2)	0.00838082	0.68204
63891	ENSG00000164068	RNF123	ring finger protein 123(RNF123)	0.00838082	0.509348
1393	ENSG00000145708	CRHBP	corticotropin releasing hormone binding protein(CRHBP)	0.00855585	1.00578
80097	ENSG00000152082	MZT2B	mitotic spindle organizing protein 2B(MZT2B)	0.00860157	-0.542391
222584	ENSG00000168143	FAM83B	family with sequence similarity 83 member B(FAM83B)	0.00860157	-0.663805
51196	ENSG00000138193	PLCE1	phospholipase C epsilon 1(PLCE1)	0.00860157	0.911352
7919	ENSG00000237889	DDX39B	DExD-box helicase 39B(DDX39B)	0.00864356	0.529858
7024	ENSG00000135457	TFCP2	transcription factor CP2(TFCP2)	0.00864356	0.389226
5224	ENSG00000164708	PGAM2	phosphoglycerate mutase 2(PGAM2)	0.00864498	-0.748891
54840	ENSG00000137074	APTX	aprataxin(APTX)	0.00892022	0.423717
3163	ENSG00000277424	HMOX2	heme oxygenase 2(HMOX2)	0.00921494	-0.687159
57132	ENSG00000255112	CHMP1B	charged multivesicular body protein 1B(CHMP1B)	0.00923663	0.392088
3163	ENSG00000103415	HMOX2	heme oxygenase 2(HMOX2)	0.0092398	-0.686978
124935	ENSG00000278550	SLC43A2	solute carrier family 43 member 2(SLC43A2)	0.0092398	1.06955
4060	ENSG00000139329	LUM	lumican(LUM)	0.00964773	2.56362
345757	ENSG00000174132	FAM174A	family with sequence similarity 174 member A(FAM174A)	0.0105654	0.338681
28231	ENSG00000101187	SLCO4A1	solute carrier organic anion transporter family member 4A1(SLCO4A1)	0.0105654	-1.92756
6548	ENSG00000090020	SLC9A1	solute carrier family 9 member A1(SLC9A1)	0.0108375	1.02092
220963	ENSG00000165449	SLC16A9	solute carrier family 16 member 9(SLC16A9)	0.0108375	1.47
7775	ENSG00000167840	ZNF232	zinc finger protein 232(ZNF232)	0.0108375	0.575889
#N/A	ENSG00000160172	#N/A	#N/A	0.0108375	0.746609
2329	ENSG00000076258	FMO4	flavin containing dimethylaniline monoxygenase 4(FMO4)	0.0117609	0.846198
1991	ENSG00000277571	ELANE	elastase, neutrophil expressed(ELANE)	0.0117609	Insufficient Expression
1991	ENSG00000197561	ELANE	elastase, neutrophil expressed(ELANE)	0.0117609	Insufficient Expression
53342	ENSG00000172458	IL17D	interleukin 17D(IL17D)	0.0118189	1.09553
25797	ENSG00000115828	QPCT	glutaminyl-peptide cyclotransferase(QPCT)	0.0120394	0.866088
10156	ENSG00000105808	RASA4	RAS p21 protein activator 4(RASA4)	0.0121269	1.20458
112752	ENSG00000119650	IFT43	intraflagellar transport 43(IFT43)	0.0121269	0.710405
51002	ENSG00000144034	TPRKB	TP53RK binding protein(TPRKB)	0.0121269	-0.567691
2191	ENSG00000078098	FAP	fibroblast activation protein alpha(FAP)	0.0121269	1.80398
8140	ENSG00000103257	SLC7A5	solute carrier family 7 member 5(SLC7A5)	0.0121269	1.04717
57415	ENSG00000114405	CEP15	centrosomal protein 15(CEP15)	0.0123725	0.575664
6449	ENSG00000104969	SGTA	small glutamine rich tetratricopeptide repeat co-chaperone alpha(SGTA)	0.0128216	0.333135
116985	ENSG00000186635	ARAP1	ArfGAP with RhoGAP domain, ankyrin repeat and PH domain 1(ARAP1)	0.0130249	0.645775
10971	ENSG00000134308	YWHAQ	tyrosine 3-monooxygenase/tryptophan 5-monooxygenase activation protein theta(YWHAQ)	0.0130821	0.638597
2331	ENSG00000122176	FMOD	fibromodulin(FMOD)	0.0132812	2.94581
306	ENSG00000138772	ANXA3	annexin A3(ANXA3)	0.0138833	-1.12763
10858	ENSG00000036530	CYP46A1	cytochrome P450 family 46 subfamily A member 1(CYP46A1)	0.0140438	0.747036
9810	ENSG00000103549	RNF40	ring finger protein 40(RNF40)	0.0140438	0.541861
23022	ENSG00000129116	PALLD	palladin, cytoskeletal associated protein(PALLD)	0.014418	-0.931232
55753	ENSG00000197444	OGDHL	oxoglutarate dehydrogenase L(OGDHL)	0.0155682	1.66174
27151	ENSG00000160111	CPAMD8	C3 and PZP like alpha-2-macroglobulin domain containing 8(CPAMD8)	0.0155682	-0.945006
56172	ENSG00000154122	ANKH	ANKH inorganic pyrophosphate transport regulator(ANKH)	0.0155682	0.669476
57595	ENSG00000067840	PDZD4	PDZ domain containing 4(PDZD4)	0.0156011	1.07992
23564	ENSG00000228128	DDAH2	DDAH family member 2, ADMA-independent(DDAH2)	0.0156011	0.817333
51528	ENSG00000050130	JKAMP	JNK1/MAPK8 associated membrane protein(JKAMP)	0.0156011	0.326989
374654	ENSG00000166813	KIF7	kinesin family member 7(KIF7)	0.0156011	0.922272
101928601	ENSG00000269964	MEI4	meiotic double-stranded break formation protein 4(MEI4)	0.0156011	-0.577959
4780	ENSG00000116044	NFE2L2	NFE2 like bZIP transcription factor 2(NFE2L2)	0.0156011	0.541884
6327	ENSG00000149575	SCN2B	sodium voltage-gated channel beta subunit 2(SCN2B)	0.0156011	1.07873
80148	ENSG00000122490	SLC66A2	solute carrier family 66 member 2(SLC66A2)	0.0156011	0.408897
150572	ENSG00000115593	SMYD1	SET and MYND domain containing 1(SMYD1)	0.0156011	-0.802318
63932	ENSG00000018610	STEEP1	STING1 ER exit protein 1(STEEP1)	0.0156011	0.599944
8125	ENSG00000140350	ANP32A	acidic nuclear phosphoprotein 32 family member A(ANP32A)	0.0156011	0.386455
1311	ENSG00000105664	COMP	cartilage oligomeric matrix protein(COMP)	0.0156011	3.55657
158062	ENSG00000267206	LCN6	lipocalin 6(LCN6)	0.0156011	-1.56104
1805	ENSG00000143196	DPT	dermatopontin(DPT)	0.0156011	1.6845
84314	ENSG00000179029	TMEM107	transmembrane protein 107(TMEM107)	0.0156011	0.636935
6879	ENSG00000178913	TAF7	TATA-box binding protein associated factor 7(TAF7)	0.0156011	0.304113
23564	ENSG00000227317	DDAH2	DDAH family member 2, ADMA-independent(DDAH2)	0.0156011	0.823204
526	ENSG00000147416	ATP6V1B2	ATPase H+ transporting V1 subunit B2(ATP6V1B2)	0.0156011	0.381742
65982	ENSG00000121413	ZSCAN18	zinc finger and SCAN domain containing 18(ZSCAN18)	0.0156011	0.618291
1297	ENSG00000112280	COL9A1	collagen type IX alpha 1 chain(COL9A1)	0.0156011	1.10729
7975	ENSG00000198517	MAFK	MAF bZIP transcription factor K(MAFK)	0.0156011	0.884916
151887	ENSG00000091986	CCDC80	coiled-coil domain containing 80(CCDC80)	0.0156011	2.3696
#N/A	ENSG00000283224	#N/A	#N/A	0.0156011	-0.585823
56967	ENSG00000227051	C14orf132	chromosome 14 open reading frame 132(C14orf132)	0.0156011	1.69978
23564	ENSG00000226634	DDAH2	DDAH family member 2, ADMA-independent(DDAH2)	0.0156011	0.843229
84446	ENSG00000160469	BRSK1	BR serine/threonine kinase 1(BRSK1)	0.0156011	1.115
23632	ENSG00000118298	CA14	carbonic anhydrase 14(CA14)	0.0156011	-1.61406
8877	ENSG00000176170	SPHK1	sphingosine kinase 1(SPHK1)	0.0156011	0.93158
388021	ENSG00000276342	TMEM179	transmembrane protein 179(TMEM179)	0.0156011	0.615591
23564	ENSG00000233076	DDAH2	DDAH family member 2, ADMA-independent(DDAH2)	0.0156011	0.822531
23564	ENSG00000225635	DDAH2	DDAH family member 2, ADMA-independent(DDAH2)	0.0156011	0.817333
4053	ENSG00000119681	LTBP2	latent transforming growth factor beta binding protein 2(LTBP2)	0.0156011	2.49572
25776	ENSG00000100211	CBY1	chibby 1, beta catenin antagonist(CBY1)	0.0156011	0.444942
25901	ENSG00000024862	CCDC28A	coiled-coil domain containing 28A(CCDC28A)	0.0158351	0.61221
65094	ENSG00000081692	JMJD4	jumonji domain containing 4(JMJD4)	0.0159399	0.829351
1149	ENSG00000176194	CIDEA	cell death inducing DFFA like effector a(CIDEA)	0.0159526	0.855116
4942	ENSG00000065154	OAT	ornithine aminotransferase(OAT)	0.0166286	0.598229
222068	ENSG00000158604	TMED4	transmembrane p24 trafficking protein 4(TMED4)	0.0167401	0.428158
6424	ENSG00000106483	SFRP4	secreted frizzled related protein 4(SFRP4)	0.0167401	3.16335
55437	ENSG00000082146	STRADB	STE20 related adaptor beta(STRADB)	0.0167401	-0.462573
339983	ENSG00000185818	NAT8L	N-acetyltransferase 8 like(NAT8L)	0.0167401	0.920261
6523	ENSG00000100170	SLC5A1	solute carrier family 5 member 1(SLC5A1)	0.0167401	-1.31721
8786	ENSG00000076344	RGS11	regulator of G protein signaling 11(RGS11)	0.0167401	1.11956
170689	ENSG00000166106	ADAMTS15	ADAM metallopeptidase with thrombospondin type 1 motif 15(ADAMTS15)	0.0167401	-1.37499
57136	ENSG00000101474	APMAP	adipocyte plasma membrane associated protein(APMAP)	0.016925	0.429594
1123	ENSG00000128656	CHN1	chimerin 1(CHN1)	0.016975	0.698468
7345	ENSG00000154277	UCHL1	ubiquitin C-terminal hydrolase L1(UCHL1)	0.0169853	2.47139
1960	ENSG00000179388	EGR3	early growth response 3(EGR3)	0.0169996	1.58386
64951	ENSG00000062582	MRPS24	mitochondrial ribosomal protein S24(MRPS24)	0.0172013	-0.291647
5274	ENSG00000163536	SERPINI1	serpin family I member 1(SERPINI1)	0.0172013	1.03763
4715	ENSG00000147684	NDUFB9	NADH:ubiquinone oxidoreductase subunit B9(NDUFB9)	0.0172013	-0.374952
414332	ENSG00000187922	LCN10	lipocalin 10(LCN10)	0.0172013	-1.65626
8237	ENSG00000102226	USP11	ubiquitin specific peptidase 11(USP11)	0.0172013	0.73863
2149	ENSG00000181104	F2R	coagulation factor II thrombin receptor(F2R)	0.0173382	1.42779
5625	ENSG00000100033	PRODH	proline dehydrogenase 1(PRODH)	0.0177188	-1.83561
1296	ENSG00000171812	COL8A2	collagen type VIII alpha 2 chain(COL8A2)	0.0178356	1.66845
256302	ENSG00000274180	NATD1	N-acetyltransferase domain containing 1(NATD1)	0.0180232	0.549978
4707	ENSG00000183648	NDUFB1	NADH:ubiquinone oxidoreductase subunit B1(NDUFB1)	0.0182733	-0.364682
83543	ENSG00000126878	AIF1L	allograft inflammatory factor 1 like(AIF1L)	0.0182882	-0.675743
7259	ENSG00000189241	TSPYL1	TSPY like 1(TSPYL1)	0.0185019	0.45803
667	ENSG00000151914	DST	dystonin(DST)	0.0185019	0.423527
83451	ENSG00000106077	ABHD11	abhydrolase domain containing 11(ABHD11)	0.0185019	0.501748
55361	ENSG00000155252	PI4K2A	phosphatidylinositol 4-kinase type 2 alpha(PI4K2A)	0.0185019	0.435719
1404	ENSG00000145681	HAPLN1	hyaluronan and proteoglycan link protein 1(HAPLN1)	0.0185019	1.84923
9686	ENSG00000144560	VGLL4	vestigial like family member 4(VGLL4)	0.0185019	0.711102
2021	ENSG00000167136	ENDOG	endonuclease G(ENDOG)	0.0185023	-0.553941
150365	ENSG00000167077	MEI1	meiotic double-stranded break formation protein 1(MEI1)	0.0186325	0.496596
50846	ENSG00000139549	DHH	desert hedgehog signaling molecule(DHH)	0.0187899	0.447811
10241	ENSG00000136436	CALCOCO2	calcium binding and coiled-coil domain 2(CALCOCO2)	0.0188589	-0.581412
577	ENSG00000135298	ADGRB3	adhesion G protein-coupled receptor B3(ADGRB3)	0.019093	-0.657394
22872	ENSG00000138674	SEC31A	SEC31 homolog A, COPII coat complex component(SEC31A)	0.0192039	0.523133
5518	ENSG00000105568	PPP2R1A	protein phosphatase 2 scaffold subunit Aalpha(PPP2R1A)	0.0193922	0.393871
1545	ENSG00000138061	CYP1B1	cytochrome P450 family 1 subfamily B member 1(CYP1B1)	0.0194227	1.2715
29920	ENSG00000143811	PYCR2	pyrroline-5-carboxylate reductase 2(PYCR2)	0.0198601	0.306127
4092	ENSG00000101665	SMAD7	SMAD family member 7(SMAD7)	0.0200317	1.08189
85025	ENSG00000135211	TMEM60	transmembrane protein 60(TMEM60)	0.0201552	0.569674
1490	ENSG00000118523	CCN2	cellular communication network factor 2(CCN2)	0.02033	2.45796
1314	ENSG00000122218	COPA	COPI coat complex subunit alpha(COPA)	0.02033	0.346947
57596	ENSG00000183092	BEGAIN	brain enriched guanylate kinase associated(BEGAIN)	0.0206567	0.899282
6036	ENSG00000169385	RNASE2	ribonuclease A family member 2(RNASE2)	0.0206567	-0.92911
4675	ENSG00000186310	NAP1L3	nucleosome assembly protein 1 like 3(NAP1L3)	0.0216837	1.37559
2617	ENSG00000106105	GARS1	glycyl-tRNA synthetase 1(GARS1)	0.0217695	0.381261
2071	ENSG00000163161	ERCC3	ERCC excision repair 3, TFIIH core complex helicase subunit(ERCC3)	0.0217695	0.378834
3151	ENSG00000198830	HMGN2	high mobility group nucleosomal binding domain 2(HMGN2)	0.0217695	0.734042
146894	ENSG00000161649	CD300LG	CD300 molecule like family member g(CD300LG)	0.0217695	-1.05498
5993	ENSG00000143390	RFX5	regulatory factor X5(RFX5)	0.0217695	0.573613
55349	ENSG00000016391	CHDH	choline dehydrogenase(CHDH)	0.0217695	-1.47384
90993	ENSG00000157613	CREB3L1	cAMP responsive element binding protein 3 like 1(CREB3L1)	0.0217695	-0.763631
26269	ENSG00000164117	FBXO8	F-box protein 8(FBXO8)	0.0221135	0.450958
3032	ENSG00000138029	HADHB	hydroxyacyl-CoA dehydrogenase trifunctional multienzyme complex subunit beta(HADHB)	0.0223085	-0.637238
54929	ENSG00000064545	TMEM161A	transmembrane protein 161A(TMEM161A)	0.0223085	0.551199
54329	ENSG00000164604	GPR85	G protein-coupled receptor 85(GPR85)	0.0223085	0.905106
3782	ENSG00000143603	KCNN3	potassium calcium-activated channel subfamily N member 3(KCNN3)	0.0225562	0.991956
5179	ENSG00000181195	PENK	proenkephalin(PENK)	0.0225562	2.32113
9149	ENSG00000281320	DYRK1B	dual specificity tyrosine phosphorylation regulated kinase 1B(DYRK1B)	0.0227038	0.611023
7373	ENSG00000187955	COL14A1	collagen type XIV alpha 1 chain(COL14A1)	0.0227147	2.33046
8731	ENSG00000101654	RNMT	RNA guanine-7 methyltransferase(RNMT)	0.0227147	0.44314
#N/A	ENSG00000279508	#N/A	#N/A	0.0230482	1.54562
51247	ENSG00000120727	PAIP2	poly(A) binding protein interacting protein 2(PAIP2)	0.023191	0.312518
83539	ENSG00000154080	CHST9	carbohydrate sulfotransferase 9(CHST9)	0.023193	-2.19012
53349	ENSG00000165861	ZFYVE1	zinc finger FYVE-type containing 1(ZFYVE1)	0.023193	0.471351
9796	ENSG00000168490	PHYHIP	phytanoyl-CoA 2-hydroxylase interacting protein(PHYHIP)	0.023193	1.10219
81578	ENSG00000124749	COL21A1	collagen type XXI alpha 1 chain(COL21A1)	0.0232671	0.926953
78991	ENSG00000145882	PCYOX1L	prenylcysteine oxidase 1 like(PCYOX1L)	0.0232671	0.775352
57050	ENSG00000132467	UTP3	UTP3 small subunit processome component(UTP3)	0.0232671	0.424244
57559	ENSG00000138134	STAMBPL1	STAM binding protein like 1(STAMBPL1)	0.0232671	0.864148
9149	ENSG00000105204	DYRK1B	dual specificity tyrosine phosphorylation regulated kinase 1B(DYRK1B)	0.0232671	0.606785
54732	ENSG00000184840	TMED9	transmembrane p24 trafficking protein 9(TMED9)	0.0232671	0.471987
26234	ENSG00000118564	FBXL5	F-box and leucine rich repeat protein 5(FBXL5)	0.0234597	-0.366963
9132	ENSG00000117013	KCNQ4	potassium voltage-gated channel subfamily Q member 4(KCNQ4)	0.0235795	0.664332
89872	ENSG00000143595	AQP10	aquaporin 10(AQP10)	0.0236165	0.438426
10869	ENSG00000172046	USP19	ubiquitin specific peptidase 19(USP19)	0.0236165	0.359312
#N/A	ENSG00000236751	#N/A	#N/A	0.0241487	-0.740379
388753	ENSG00000168275	COA6	cytochrome c oxidase assembly factor 6(COA6)	0.0242215	-0.295803
53345	ENSG00000213996	TM6SF2	transmembrane 6 superfamily member 2(TM6SF2)	0.0242215	0.553441
84280	ENSG00000148925	BTBD10	BTB domain containing 10(BTBD10)	0.0245953	0.35711
80195	ENSG00000133678	TMEM254	transmembrane protein 254(TMEM254)	0.0245953	0.460703
8082	ENSG00000123096	SSPN	sarcospan(SSPN)	0.0245953	0.906824
51109	ENSG00000072042	RDH11	retinol dehydrogenase 11(RDH11)	0.0245953	0.440954
119392	ENSG00000156384	SFR1	SWI5 dependent homologous recombination repair protein 1(SFR1)	0.0245953	0.371475
55593	ENSG00000068308	OTUD5	OTU deubiquitinase 5(OTUD5)	0.0245953	0.515433
10867	ENSG00000011105	TSPAN9	tetraspanin 9(TSPAN9)	0.0245953	0.686071
7328	ENSG00000186591	UBE2H	ubiquitin conjugating enzyme E2 H(UBE2H)	0.0245953	0.619308
5654	ENSG00000166033	HTRA1	HtrA serine peptidase 1(HTRA1)	0.0245953	1.10094
144406	ENSG00000158023	CFAP251	cilia and flagella associated protein 251(CFAP251)	0.0250212	0.597467
1725	ENSG00000095059	DHPS	deoxyhypusine synthase(DHPS)	0.0250212	0.334478
10631	ENSG00000133110	POSTN	periostin(POSTN)	0.0250212	2.45059
1903	ENSG00000213694	S1PR3	sphingosine-1-phosphate receptor 3(S1PR3)	0.0250212	-1.28944
100271927	ENSG00000170667	RASA4B	RAS p21 protein activator 4B(RASA4B)	0.0250212	1.37283
4880	ENSG00000163273	NPPC	natriuretic peptide C(NPPC)	0.0250212	-1.20583
4045	ENSG00000185565	LSAMP	limbic system associated membrane protein(LSAMP)	0.0250212	-2.20922
5350	ENSG00000198523	PLN	phospholamban(PLN)	0.0250212	-0.470103
26123	ENSG00000119977	TCTN3	tectonic family member 3(TCTN3)	0.0250212	0.59266
9712	ENSG00000148429	USP6NL	USP6 N-terminal like(USP6NL)	0.0250212	0.399947
51706	ENSG00000159348	CYB5R1	cytochrome b5 reductase 1(CYB5R1)	0.0254789	0.53198
23098	ENSG00000004139	SARM1	sterile alpha and TIR motif containing 1(SARM1)	0.0254789	0.836853
145864	ENSG00000140511	HAPLN3	hyaluronan and proteoglycan link protein 3(HAPLN3)	0.0254789	1.06316
51119	ENSG00000126524	SBDS	SBDS ribosome maturation factor(SBDS)	0.0255267	0.391585
4016	ENSG00000129038	LOXL1	lysyl oxidase like 1(LOXL1)	0.0256457	1.42917
26074	ENSG00000089101	CFAP61	cilia and flagella associated protein 61(CFAP61)	0.0256457	0.896752
81566	ENSG00000110925	CSRNP2	cysteine and serine rich nuclear protein 2(CSRNP2)	0.0256457	0.517149
5606	ENSG00000034152	MAP2K3	mitogen-activated protein kinase kinase 3(MAP2K3)	0.0256741	0.639961
5876	ENSG00000137955	RABGGTB	Rab geranylgeranyltransferase subunit beta(RABGGTB)	0.025857	0.322516
255631	ENSG00000171502	COL24A1	collagen type XXIV alpha 1 chain(COL24A1)	0.025857	0.803693
54681	ENSG00000178467	P4HTM	prolyl 4-hydroxylase, transmembrane(P4HTM)	0.0260181	0.507175
81488	ENSG00000255529	POLR2M	RNA polymerase II subunit M(POLR2M)	0.0260181	0.569589
85302	ENSG00000188878	FBF1	Fas binding factor 1(FBF1)	0.0260181	0.748522
26353	ENSG00000152137	HSPB8	heat shock protein family B (small) member 8(HSPB8)	0.0261099	0.435323
84310	ENSG00000146540	C7orf50	chromosome 7 open reading frame 50(C7orf50)	0.0261099	0.424763
165	ENSG00000106624	AEBP1	AE binding protein 1(AEBP1)	0.0261099	2.39908
5150	ENSG00000205268	PDE7A	phosphodiesterase 7A(PDE7A)	0.0263766	-0.858869
26278	ENSG00000151835	SACS	sacsin molecular chaperone(SACS)	0.0265882	1.08634
93621	ENSG00000179010	MRFAP1	Morf4 family associated protein 1(MRFAP1)	0.0265882	0.35249
5794	ENSG00000080031	PTPRH	protein tyrosine phosphatase receptor type H(PTPRH)	0.0265882	0.729742
10157	ENSG00000008311	AASS	aminoadipate-semialdehyde synthase(AASS)	0.0266482	-0.91364
79038	ENSG00000100711	ZFYVE21	zinc finger FYVE-type containing 21(ZFYVE21)	0.0266482	0.507809
143425	ENSG00000170743	SYT9	synaptotagmin 9(SYT9)	0.0266482	0.523617
26155	ENSG00000188976	NOC2L	NOC2 like nucleolar associated transcriptional repressor(NOC2L)	0.0266482	0.462511
23544	ENSG00000100095	SEZ6L	seizure related 6 homolog like(SEZ6L)	0.0266482	1.76258
64094	ENSG00000112562	SMOC2	SPARC related modular calcium binding 2(SMOC2)	0.0266482	1.4194
255057	ENSG00000099625	CBARP	CACN subunit beta associated regulatory protein(CBARP)	0.0266482	0.658566
51626	ENSG00000138036	DYNC2LI1	dynein cytoplasmic 2 light intermediate chain 1(DYNC2LI1)	0.0266482	0.477887
374378	ENSG00000110328	GALNT18	polypeptide N-acetylgalactosaminyltransferase 18(GALNT18)	0.0266482	0.504521
92999	ENSG00000114853	ZBTB47	zinc finger and BTB domain containing 47(ZBTB47)	0.0266482	0.771315
7539	ENSG00000136866	ZFP37	ZFP37 zinc finger protein(ZFP37)	0.0267345	0.718789
57505	ENSG00000124608	AARS2	alanyl-tRNA synthetase 2, mitochondrial(AARS2)	0.0269151	0.309374
7013	ENSG00000147601	TERF1	telomeric repeat binding factor 1(TERF1)	0.0269151	0.332387
123016	ENSG00000165533	TTC8	tetratricopeptide repeat domain 8(TTC8)	0.0269247	0.486322
79703	ENSG00000173715	TOP6BL	TOP6B like initiator of meiotic double strand breaks(TOP6BL)	0.0273736	0.969435
1848	ENSG00000139318	DUSP6	dual specificity phosphatase 6(DUSP6)	0.0273736	1.07841
83700	ENSG00000166086	JAM3	junctional adhesion molecule 3(JAM3)	0.0275941	0.925301
55342	ENSG00000165209	STRBP	spermatid perinuclear RNA binding protein(STRBP)	0.0277739	-0.562976
643837	ENSG00000228794	LINC01128	long intergenic non-protein coding RNA 1128(LINC01128)	0.028288	-0.664763
9429	ENSG00000118777	ABCG2	ATP binding cassette subfamily G member 2 (JR blood group)(ABCG2)	0.0284698	1.31882
3761	ENSG00000168135	KCNJ4	potassium inwardly rectifying channel subfamily J member 4(KCNJ4)	0.0284722	0.735333
2959	ENSG00000137947	GTF2B	general transcription factor IIB(GTF2B)	0.0285503	0.420345
51295	ENSG00000130159	ECSIT	ECSIT signaling integrator(ECSIT)	0.0285503	-0.319229
3326	ENSG00000096384	HSP90AB1	heat shock protein 90 alpha family class B member 1(HSP90AB1)	0.0285503	0.47123
57473	ENSG00000196700	ZNF512B	zinc finger protein 512B(ZNF512B)	0.0286549	0.388598
80344	ENSG00000100897	DCAF11	DDB1 and CUL4 associated factor 11(DCAF11)	0.0288582	-0.333052
10252	ENSG00000164056	SPRY1	sprouty RTK signaling antagonist 1(SPRY1)	0.0292602	0.964091
1356	ENSG00000047457	CP	ceruloplasmin(CP)	0.0292602	1.37737
6622	ENSG00000145335	SNCA	synuclein alpha(SNCA)	0.0293256	1.22854
56112	ENSG00000254245	PCDHGA3	protocadherin gamma subfamily A, 3(PCDHGA3)	0.0295041	0.607143
51567	ENSG00000111802	TDP2	tyrosyl-DNA phosphodiesterase 2(TDP2)	0.0296088	0.363986
83982	ENSG00000276879	IFI27L2	interferon alpha inducible protein 27 like 2(IFI27L2)	0.0300561	0.801333
56603	ENSG00000003137	CYP26B1	cytochrome P450 family 26 subfamily B member 1(CYP26B1)	0.03036	0.934207
51510	ENSG00000086065	CHMP5	charged multivesicular body protein 5(CHMP5)	0.03036	0.481364
4716	ENSG00000140990	NDUFB10	NADH:ubiquinone oxidoreductase subunit B10(NDUFB10)	0.0305387	-0.386318
2117	ENSG00000117036	ETV3	ETS variant transcription factor 3(ETV3)	0.0305878	0.429737
392255	ENSG00000156466	GDF6	growth differentiation factor 6(GDF6)	0.0308136	1.10842
26577	ENSG00000163710	PCOLCE2	procollagen C-endopeptidase enhancer 2(PCOLCE2)	0.0308136	1.35509
399474	ENSG00000253304	TMEM200B	transmembrane protein 200B(TMEM200B)	0.0308136	0.916031
64708	ENSG00000144524	COPS7B	COP9 signalosome subunit 7B(COPS7B)	0.030919	0.559193
83982	ENSG00000119632	IFI27L2	interferon alpha inducible protein 27 like 2(IFI27L2)	0.0309382	0.80056
2335	ENSG00000115414	FN1	fibronectin 1(FN1)	0.0316046	1.67148
401397	ENSG00000214194	SMIM30	small integral membrane protein 30(SMIM30)	0.0316046	0.292192
9230	ENSG00000185236	RAB11B	RAB11B, member RAS oncogene family(RAB11B)	0.0319977	0.357305
10255	ENSG00000204625	HCG9	HLA complex group 9(HCG9)	0.0320678	0.534911
655	ENSG00000101144	BMP7	bone morphogenetic protein 7(BMP7)	0.0320678	-1.64545
375	ENSG00000143761	ARF1	ADP ribosylation factor 1(ARF1)	0.0321116	0.269909
85364	ENSG00000247315	ZCCHC3	zinc finger CCHC-type containing 3(ZCCHC3)	0.0322715	0.404129
2971	ENSG00000122034	GTF3A	general transcription factor IIIA(GTF3A)	0.0322715	-0.516989
7780	ENSG00000158014	SLC30A2	solute carrier family 30 member 2(SLC30A2)	0.0322715	1.52773
6605	ENSG00000073584	SMARCE1	SWI/SNF related, matrix associated, actin dependent regulator of chromatin, subfamily e, member 1(SMARCE1)	0.0322715	0.39886
5976	ENSG00000005007	UPF1	UPF1 RNA helicase and ATPase(UPF1)	0.0322715	0.441251
80210	ENSG00000135931	ARMC9	armadillo repeat containing 9(ARMC9)	0.0322715	0.704126
51409	ENSG00000114735	HEMK1	HemK methyltransferase family member 1(HEMK1)	0.0322715	0.56741
78987	ENSG00000163703	CRELD1	cysteine rich with EGF like domains 1(CRELD1)	0.0322715	0.543021
4879	ENSG00000120937	NPPB	natriuretic peptide B(NPPB)	0.0322715	4.82835
64426	ENSG00000111707	SUDS3	SDS3 homolog, SIN3A corepressor complex component(SUDS3)	0.0322715	0.443688
284297	ENSG00000179954	SSC5D	scavenger receptor cysteine rich family member with 5 domains(SSC5D)	0.0322715	1.78987
130367	ENSG00000163082	SGPP2	sphingosine-1-phosphate phosphatase 2(SGPP2)	0.0322715	-1.827
3150	ENSG00000205581	HMGN1	high mobility group nucleosome binding domain 1(HMGN1)	0.0326982	0.576504
51807	ENSG00000183785	TUBA8	tubulin alpha 8(TUBA8)	0.0326982	-1.01124
23609	ENSG00000075975	MKRN2	makorin ring finger protein 2(MKRN2)	0.0326982	0.393817
54822	ENSG00000092439	TRPM7	transient receptor potential cation channel subfamily M member 7(TRPM7)	0.0326982	-0.544764
81562	ENSG00000114988	LMAN2L	lectin, mannose binding 2 like(LMAN2L)	0.0326982	0.518406
54587	ENSG00000162576	MXRA8	matrix remodeling associated 8(MXRA8)	0.0330701	1.30446
388403	ENSG00000175155	YPEL2	yippee like 2(YPEL2)	0.0334347	0.646897
63908	ENSG00000125814	NAPB	NSF attachment protein beta(NAPB)	0.0334952	0.418395
636	ENSG00000151746	BICD1	BICD cargo adaptor 1(BICD1)	0.0337648	0.912896
51617	ENSG00000170091	NSG2	neuronal vesicle trafficking associated 2(NSG2)	0.0337648	0.747457
115019	ENSG00000174502	SLC26A9	solute carrier family 26 member 9(SLC26A9)	0.0339623	-1.05549
221960	ENSG00000146574	CCZ1B	CCZ1 homolog B, vacuolar protein trafficking and biogenesis associated(CCZ1B)	0.0339623	0.57274
10715	ENSG00000223802	CERS1	ceramide synthase 1(CERS1)	0.0339623	0.898478
8547	ENSG00000142748	FCN3	ficolin 3(FCN3)	0.0339623	-1.48543
595	ENSG00000110092	CCND1	cyclin D1(CCND1)	0.0339623	0.625835
79877	ENSG00000172992	DCAKD	dephospho-CoA kinase domain containing(DCAKD)	0.0339623	0.482652
115804232	ENSG00000260807	CEROX1	cytoplasmic endogenous regulator of oxidative phosphorylation 1(CEROX1)	0.0341073	1.03846
123036	ENSG00000276776	TC2N	tandem C2 domains, nuclear(TC2N)	0.0344755	-0.811711
23598	ENSG00000100105	PATZ1	POZ/BTB and AT hook containing zinc finger 1(PATZ1)	0.0344755	0.56473
1959	ENSG00000122877	EGR2	early growth response 2(EGR2)	0.0344755	1.62228
51340	ENSG00000101343	CRNKL1	crooked neck pre-mRNA splicing factor 1(CRNKL1)	0.0344755	0.420575
56113	ENSG00000081853	PCDHGA2	protocadherin gamma subfamily A, 2(PCDHGA2)	0.0344755	0.609798
148223	ENSG00000119559	C19orf25	chromosome 19 open reading frame 25(C19orf25)	0.0344755	0.382344
100996570	ENSG00000237928	NFIA-AS2	NFIA antisense RNA 2(NFIA-AS2)	0.0344755	0.437721
148413	ENSG00000224870	MRPL20-AS1	MRPL20 antisense RNA 1(MRPL20-AS1)	0.0344755	0.39514
9370	ENSG00000181092	ADIPOQ	adiponectin, C1Q and collagen domain containing(ADIPOQ)	0.0344755	2.5522
221476	ENSG00000164530	PI16	peptidase inhibitor 16(PI16)	0.0344755	1.90309
23585	ENSG00000183726	TMEM50A	transmembrane protein 50A(TMEM50A)	0.0344755	0.415204
54880	ENSG00000183337	BCOR	BCL6 corepressor(BCOR)	0.0344755	0.544454
126626	ENSG00000143458	GABPB2	GA binding protein transcription factor subunit beta 2(GABPB2)	0.0344755	0.411177
55770	ENSG00000112685	EXOC2	exocyst complex component 2(EXOC2)	0.0346733	0.415491
127262	ENSG00000158109	TPRG1L	tumor protein p63 regulated 1 like(TPRG1L)	0.0346821	0.316169
223	ENSG00000143149	ALDH9A1	aldehyde dehydrogenase 9 family member A1(ALDH9A1)	0.0347322	0.374388
7058	ENSG00000186340	THBS2	thrombospondin 2(THBS2)	0.0347322	1.45994
2151	ENSG00000164220	F2RL2	coagulation factor II thrombin receptor like 2(F2RL2)	0.0347322	1.04353
1523	ENSG00000257923	CUX1	cut like homeobox 1(CUX1)	0.0352838	0.425303
8449	ENSG00000204560	DHX16	DEAH-box helicase 16(DHX16)	0.035312	0.366608
9819	ENSG00000196428	TSC22D2	TSC22 domain family member 2(TSC22D2)	0.0354224	0.566794
8607	ENSG00000175792	RUVBL1	RuvB like AAA ATPase 1(RUVBL1)	0.0354224	0.334522
388021	ENSG00000258986	TMEM179	transmembrane protein 179(TMEM179)	0.0355673	0.46225
29978	ENSG00000188021	UBQLN2	ubiquilin 2(UBQLN2)	0.0358346	0.266639
51050	ENSG00000137558	PI15	peptidase inhibitor 15(PI15)	0.0358346	-0.686173
55095	ENSG00000179134	SAMD4B	sterile alpha motif domain containing 4B(SAMD4B)	0.0359006	0.468105
23281	ENSG00000132938	MTUS2	microtubule associated scaffold protein 2(MTUS2)	0.0362083	-0.929481
652	ENSG00000125378	BMP4	bone morphogenetic protein 4(BMP4)	0.0370798	1.06337
54566	ENSG00000095203	EPB41L4B	erythrocyte membrane protein band 4.1 like 4B(EPB41L4B)	0.0370798	-1.14076
140809	ENSG00000271303	SRXN1	sulfiredoxin 1(SRXN1)	0.0371945	0.467712
21	ENSG00000167972	ABCA3	ATP binding cassette subfamily A member 3(ABCA3)	0.0374231	0.511388
4215	ENSG00000198909	MAP3K3	mitogen-activated protein kinase kinase kinase 3(MAP3K3)	0.0374231	0.517563
197370	ENSG00000169189	NSMCE1	NSE1 homolog, SMC5-SMC6 complex component(NSMCE1)	0.0374231	0.455637
8334	ENSG00000180573	H2AC6	H2A clustered histone 6(H2AC6)	0.0374231	0.632044
130271	ENSG00000152527	PLEKHH2	pleckstrin homology, MyTH4 and FERM domain containing H2(PLEKHH2)	0.0374231	1.60661
57610	ENSG00000141084	RANBP10	RAN binding protein 10(RANBP10)	0.0374231	0.565374
115106	ENSG00000152240	HAUS1	HAUS augmin like complex subunit 1(HAUS1)	0.0374606	0.620434
54039	ENSG00000183570	PCBP3	poly(rC) binding protein 3(PCBP3)	0.0374709	0.770191
3752	ENSG00000171385	KCND3	potassium voltage-gated channel subfamily D member 3(KCND3)	0.0374709	-0.980348
338328	ENSG00000277494	GPIHBP1	glycosylphosphatidylinositol anchored high density lipoprotein binding protein 1(GPIHBP1)	0.0374709	-1.02394
64319	ENSG00000156860	FBRS	fibrosin(FBRS)	0.0374709	0.482086
255758	ENSG00000213123	DYNLT2B	dynein light chain Tctex-type 2B(DYNLT2B)	0.0374898	0.51145
64411	ENSG00000120318	ARAP3	ArfGAP with RhoGAP domain, ankyrin repeat and PH domain 3(ARAP3)	0.0378292	0.457656
84002	ENSG00000176597	B3GNT5	UDP-GlcNAc:betaGal beta-1,3-N-acetylglucosaminyltransferase 5(B3GNT5)	0.037842	0.750649
11345	ENSG00000034713	GABARAPL2	GABA type A receptor associated protein like 2(GABARAPL2)	0.0378924	0.40878
3315	ENSG00000106211	HSPB1	heat shock protein family B (small) member 1(HSPB1)	0.0378924	0.635294
55040	ENSG00000049283	EPN3	epsin 3(EPN3)	0.0378924	-1.33118
7549	ENSG00000275111	ZNF2	zinc finger protein 2(ZNF2)	0.0378924	0.394027
387119	ENSG00000111860	CEP85L	centrosomal protein 85 like(CEP85L)	0.0378924	-0.651054
56920	ENSG00000010319	SEMA3G	semaphorin 3G(SEMA3G)	0.0378924	0.56964
23595	ENSG00000135336	ORC3	origin recognition complex subunit 3(ORC3)	0.0378924	0.21211
84692	ENSG00000138483	CCDC54	coiled-coil domain containing 54(CCDC54)	0.0378924	Insufficient Expression
84293	ENSG00000122378	PRXL2A	peroxiredoxin like 2A(PRXL2A)	0.0378924	-0.50176
1659	ENSG00000067596	DHX8	DEAH-box helicase 8(DHX8)	0.0379133	0.564501
6844	ENSG00000220205	VAMP2	vesicle associated membrane protein 2(VAMP2)	0.0379133	0.419994
91608	ENSG00000270885	RASL10B	RAS like family 10 member B(RASL10B)	0.0379133	-0.757874
7060	ENSG00000113296	THBS4	thrombospondin 4(THBS4)	0.0379133	1.5982
79987	ENSG00000165124	SVEP1	sushi, von Willebrand factor type A, EGF and pentraxin domain containing 1(SVEP1)	0.0379133	1.14232
23127	ENSG00000198756	COLGALT2	collagen beta(1-O)galactosyltransferase 2(COLGALT2)	0.0379133	1.08023
9854	ENSG00000172375	C2CD2L	C2CD2 like(C2CD2L)	0.0379133	0.448314
440416	ENSG00000233098	CCDC144NL-AS1	CCDC144NL antisense RNA 1(CCDC144NL-AS1)	0.0379133	1.28562
5818	ENSG00000110400	NECTIN1	nectin cell adhesion molecule 1(NECTIN1)	0.0379133	-1.0475
6495	ENSG00000126778	SIX1	SIX homeobox 1(SIX1)	0.0379133	Insufficient Expression
55227	ENSG00000137269	LRRC1	leucine rich repeat containing 1(LRRC1)	0.0379133	0.665037
533	ENSG00000117410	ATP6V0B	ATPase H+ transporting V0 subunit b(ATP6V0B)	0.0379591	0.381267
2487	ENSG00000162998	FRZB	frizzled related protein(FRZB)	0.0383521	1.8236
64431	ENSG00000075089	ACTR6	actin related protein 6(ACTR6)	0.0384889	0.405967
8813	ENSG00000000419	DPM1	dolichyl-phosphate mannosyltransferase subunit 1, catalytic(DPM1)	0.0384889	0.436896
84460	ENSG00000166432	ZMAT1	zinc finger matrin-type 1(ZMAT1)	0.0384889	0.485292
55615	ENSG00000186654	PRR5	proline rich 5(PRR5)	0.0384889	0.776224
3183	ENSG00000092199	HNRNPC	heterogeneous nuclear ribonucleoprotein C(HNRNPC)	0.0384889	0.374905
85352	ENSG00000138944	SHISAL1	shisa like 1(SHISAL1)	0.0385867	0.702408
4134	ENSG00000047849	MAP4	microtubule associated protein 4(MAP4)	0.0385867	0.453206
2026	ENSG00000111674	ENO2	enolase 2(ENO2)	0.0385867	1.20091
3061	ENSG00000121764	HCRTR1	hypocretin receptor 1(HCRTR1)	0.0385867	-0.490011
10209	ENSG00000173812	EIF1	eukaryotic translation initiation factor 1(EIF1)	0.0388044	0.284461
10220	ENSG00000135414	GDF11	growth differentiation factor 11(GDF11)	0.0390244	0.783631
83787	ENSG00000170632	ARMC10	armadillo repeat containing 10(ARMC10)	0.040002	0.631812
11221	ENSG00000143507	DUSP10	dual specificity phosphatase 10(DUSP10)	0.0401283	0.782959
3767	ENSG00000187486	KCNJ11	potassium inwardly rectifying channel subfamily J member 11(KCNJ11)	0.0401283	-0.916137
158880	ENSG00000247746	USP51	ubiquitin specific peptidase 51(USP51)	0.0407682	0.773467
84628	ENSG00000196358	NTNG2	netrin G2(NTNG2)	0.0407682	1.37553
80323	ENSG00000166510	CCDC68	coiled-coil domain containing 68(CCDC68)	0.0409569	-0.94288
816	ENSG00000058404	CAMK2B	calcium/calmodulin dependent protein kinase II beta(CAMK2B)	0.0411915	0.336074
219743	ENSG00000156521	TYSND1	trypsin like peroxisomal matrix peptidase 1(TYSND1)	0.0411915	0.494952
79803	ENSG00000166189	HPS6	HPS6 biogenesis of lysosomal organelles complex 2 subunit 3(HPS6)	0.0411915	0.364168
23326	ENSG00000124422	USP22	ubiquitin specific peptidase 22(USP22)	0.0411915	0.366831
9240	ENSG00000176903	PNMA1	PNMA family member 1(PNMA1)	0.0412155	0.72158
51606	ENSG00000047249	ATP6V1H	ATPase H+ transporting V1 subunit H(ATP6V1H)	0.0412745	0.318293
4356	ENSG00000161647	MPP3	MAGUK p55 scaffold protein 3(MPP3)	0.0415671	-0.85238
24142	ENSG00000243477	NAA80	N-alpha-acetyltransferase 80, NatH catalytic subunit(NAA80)	0.0415671	0.543717
260425	ENSG00000081026	MAGI3	membrane associated guanylate kinase, WW and PDZ domain containing 3(MAGI3)	0.0416583	0.515093
54753	ENSG00000236609	ZNF853	zinc finger protein 853(ZNF853)	0.0416583	0.573467
#N/A	ENSG00000182841	#N/A	#N/A	0.0416583	0.689975
1978	ENSG00000187840	EIF4EBP1	eukaryotic translation initiation factor 4E binding protein 1(EIF4EBP1)	0.0416894	-0.694412
58985	ENSG00000142677	IL22RA1	interleukin 22 receptor subunit alpha 1(IL22RA1)	0.0416894	0.362507
147011	ENSG00000167525	PROCA1	protein interacting with cyclin A1(PROCA1)	0.0416894	0.661782
83483	ENSG00000130300	PLVAP	plasmalemma vesicle associated protein(PLVAP)	0.0419005	1.73093
89953	ENSG00000137171	KLC4	kinesin light chain 4(KLC4)	0.0422069	0.325744
1303	ENSG00000111799	COL12A1	collagen type XII alpha 1 chain(COL12A1)	0.0422069	0.951428
136371	ENSG00000146926	ASB10	ankyrin repeat and SOCS box containing 10(ASB10)	0.0422069	-0.669889
57482	ENSG00000109265	CRACD	capping protein inhibiting regulator of actin dynamics(CRACD)	0.0422069	0.843654
25980	ENSG00000131043	AAR2	AAR2 splicing factor(AAR2)	0.0422069	0.301959
8449	ENSG00000226171	DHX16	DEAH-box helicase 16(DHX16)	0.0422069	0.332327
54469	ENSG00000086666	ZFAND6	zinc finger AN1-type containing 6(ZFAND6)	0.0422069	0.296591
1958	ENSG00000120738	EGR1	early growth response 1(EGR1)	0.0422069	2.77337
79643	ENSG00000176108	CHMP6	charged multivesicular body protein 6(CHMP6)	0.0422069	0.4498
#N/A	ENSG00000235092	#N/A	#N/A	0.0422069	0.557394
55290	ENSG00000104221	BRF2	BRF2 RNA polymerase III transcription initiation factor subunit(BRF2)	0.0422069	0.471232
346007	ENSG00000188107	EYS	eyes shut homolog(EYS)	0.0441679	0.669
8988	ENSG00000169271	HSPB3	heat shock protein family B (small) member 3(HSPB3)	0.0441679	-0.541608
5165	ENSG00000067992	PDK3	pyruvate dehydrogenase kinase 3(PDK3)	0.0441722	0.636482
6611	ENSG00000102172	SMS	spermine synthase(SMS)	0.0441722	0.461082
112885	ENSG00000056487	PHF21B	PHD finger protein 21B(PHF21B)	0.0441722	0.64761
283871	ENSG00000184207	PGP	phosphoglycolate phosphatase(PGP)	0.0441722	-0.379289
1489	ENSG00000150281	CTF1	cardiotrophin 1(CTF1)	0.0441722	0.6508
100996694	ENSG00000250392	LINC02502	long intergenic non-protein coding RNA 2502(LINC02502)	0.0442264	0.648532
3712	ENSG00000128928	IVD	isovaleryl-CoA dehydrogenase(IVD)	0.0442264	0.362797
728215	ENSG00000204442	NALF1	NALCN channel auxiliary factor 1(NALF1)	0.0450025	0.6471
11170	ENSG00000168309	FAM107A	family with sequence similarity 107 member A(FAM107A)	0.0450488	-0.745551
4331	ENSG00000020426	MNAT1	MNAT1 component of CDK activating kinase(MNAT1)	0.0453381	0.402761
54567	ENSG00000128917	DLL4	delta like canonical Notch ligand 4(DLL4)	0.0453381	0.727341
63971	ENSG00000137177	KIF13A	kinesin family member 13A(KIF13A)	0.0454281	0.597002
57696	ENSG00000111364	DDX55	DEAD-box helicase 55(DDX55)	0.0457396	0.364189
8690	ENSG00000183340	JRKL	JRK like(JRKL)	0.0457396	0.514249
79086	ENSG00000214046	SMIM7	small integral membrane protein 7(SMIM7)	0.0457396	0.368898
80725	ENSG00000273608	SRCIN1	SRC kinase signaling inhibitor 1(SRCIN1)	0.0457396	0.661627
547	ENSG00000130294	KIF1A	kinesin family member 1A(KIF1A)	0.0457396	1.2376
23484	ENSG00000104660	LEPROTL1	leptin receptor overlapping transcript like 1(LEPROTL1)	0.0457396	0.302263
1974	ENSG00000156976	EIF4A2	eukaryotic translation initiation factor 4A2(EIF4A2)	0.0457396	0.324637
56672	ENSG00000166452	AKIP1	A-kinase interacting protein 1(AKIP1)	0.0457396	0.48154
79825	ENSG00000114654	EFCC1	EF-hand and coiled-coil domain containing 1(EFCC1)	0.0457396	1.02718
378	ENSG00000168374	ARF4	ADP ribosylation factor 4(ARF4)	0.0457396	0.540662
100506385	ENSG00000234380	LINC01426	long intergenic non-protein coding RNA 1426(LINC01426)	0.0457396	0.620128
79792	ENSG00000104518	GSDMD	gasdermin D(GSDMD)	0.0457396	0.585153
8483	ENSG00000138615	CILP	cartilage intermediate layer protein(CILP)	0.0457396	1.56788
6576	ENSG00000100075	SLC25A1	solute carrier family 25 member 1(SLC25A1)	0.0457396	0.415829
7014	ENSG00000132604	TERF2	telomeric repeat binding factor 2(TERF2)	0.0457396	0.36484
79009	ENSG00000107625	DDX50	DExD-box helicase 50(DDX50)	0.0457396	0.382696
30813	ENSG00000100987	VSX1	visual system homeobox 1(VSX1)	0.0457396	0.550506
9016	ENSG00000102078	SLC25A14	solute carrier family 25 member 14(SLC25A14)	0.0457396	0.3938
79583	ENSG00000205084	TMEM231	transmembrane protein 231(TMEM231)	0.0457396	0.644544
79792	ENSG00000278718	GSDMD	gasdermin D(GSDMD)	0.0457396	0.585153
147040	ENSG00000213859	KCTD11	potassium channel tetramerization domain containing 11(KCTD11)	0.04585	0.625141
84225	ENSG00000141497	ZMYND15	zinc finger MYND-type containing 15(ZMYND15)	0.04585	0.687661
57062	ENSG00000273761	DDX24	DEAD-box helicase 24(DDX24)	0.04585	0.225789
3066	ENSG00000196591	HDAC2	histone deacetylase 2(HDAC2)	0.04585	0.369408
11070	ENSG00000126062	TMEM115	transmembrane protein 115(TMEM115)	0.04585	0.332379
83759	ENSG00000173914	RBM4B	RNA binding motif protein 4B(RBM4B)	0.04585	0.41417
57181	ENSG00000196950	SLC39A10	solute carrier family 39 member 10(SLC39A10)	0.04585	0.770249
7499	ENSG00000124343	XG	Xg glycoprotein (Xg blood group)(XG)	0.04585	1.23406
51077	ENSG00000119616	FCF1	FCF1 rRNA-processing protein(FCF1)	0.0460189	0.360046
6500	ENSG00000113558	SKP1	S-phase kinase associated protein 1(SKP1)	0.0460611	0.259369
9727	ENSG00000275338	RAB11FIP3	RAB11 family interacting protein 3(RAB11FIP3)	0.0461646	0.375622
51226	ENSG00000005243	COPZ2	COPI coat complex subunit zeta 2(COPZ2)	0.0464683	0.654664
1660	ENSG00000135829	DHX9	DExH-box helicase 9(DHX9)	0.046628	0.298428
54923	ENSG00000203896	LIME1	Lck interacting transmembrane adaptor 1(LIME1)	0.046628	0.760131
9034	ENSG00000121797	CCRL2	C-C motif chemokine receptor like 2(CCRL2)	0.046628	0.553611
9777	ENSG00000101337	TM9SF4	transmembrane 9 superfamily member 4(TM9SF4)	0.046628	0.360664
84752	ENSG00000237172	B3GNT9	UDP-GlcNAc:betaGal beta-1,3-N-acetylglucosaminyltransferase 9(B3GNT9)	0.046628	0.837928
205717	ENSG00000176542	USF3	upstream transcription factor family member 3(USF3)	0.046628	0.420187
5514	ENSG00000206489	PPP1R10	protein phosphatase 1 regulatory subunit 10(PPP1R10)	0.046628	0.809032
633	ENSG00000182492	BGN	biglycan(BGN)	0.046628	1.71724
10920	ENSG00000198612	COPS8	COP9 signalosome subunit 8(COPS8)	0.0466614	0.294574
79887	ENSG00000121316	PLBD1	phospholipase B domain containing 1(PLBD1)	0.0466614	0.693809
6320	ENSG00000105472	CLEC11A	C-type lectin domain containing 11A(CLEC11A)	0.0468062	0.972502
1312	ENSG00000093010	COMT	catechol-O-methyltransferase(COMT)	0.046874	0.562464
83641	ENSG00000065809	FAM107B	family with sequence similarity 107 member B(FAM107B)	0.046874	0.889039
84627	ENSG00000225614	ZNF469	zinc finger protein 469(ZNF469)	0.047118	0.714716
128854	ENSG00000235217	TSPY26P	testis specific protein Y-linked 26, pseudogene(TSPY26P)	0.0471355	0.741646
131118	ENSG00000205981	DNAJC19	DnaJ heat shock protein family (Hsp40) member C19(DNAJC19)	0.0471936	-0.31511
54820	ENSG00000275911	NDE1	nudE neurodevelopment protein 1(NDE1)	0.0471936	0.485151
200894	ENSG00000169379	ARL13B	ADP ribosylation factor like GTPase 13B(ARL13B)	0.0473996	0.397975
23438	ENSG00000112855	HARS2	histidyl-tRNA synthetase 2, mitochondrial(HARS2)	0.0473996	0.314398
165140	ENSG00000162881	OXER1	oxoeicosanoid receptor 1(OXER1)	0.0473996	0.812381
7779	ENSG00000170385	SLC30A1	solute carrier family 30 member 1(SLC30A1)	0.0473996	0.71065
4256	ENSG00000111341	MGP	matrix Gla protein(MGP)	0.0475172	1.46324
389118	ENSG00000187492	CDHR4	cadherin related family member 4(CDHR4)	0.0475172	Insufficient Expression
57198	ENSG00000143515	ATP8B2	ATPase phospholipid transporting 8B2(ATP8B2)	0.0475172	0.792167
10882	ENSG00000131094	C1QL1	complement C1q like 1(C1QL1)	0.0475172	-0.915247
8111	ENSG00000119714	GPR68	G protein-coupled receptor 68(GPR68)	0.0475172	0.942624
2875	ENSG00000167701	GPT	glutamic--pyruvic transaminase(GPT)	0.0475172	-0.737409
9592	ENSG00000160888	IER2	immediate early response 2(IER2)	0.0475172	1.28826
143689	ENSG00000134627	PIWIL4	piwi like RNA-mediated gene silencing 4(PIWIL4)	0.0475172	0.702442
503637	ENSG00000206195	DUXAP8	double homeobox A pseudogene 8(DUXAP8)	0.0475172	1.30868
292	ENSG00000005022	SLC25A5	solute carrier family 25 member 5(SLC25A5)	0.0475172	0.519876
7371	ENSG00000143179	UCK2	uridine-cytidine kinase 2(UCK2)	0.0475288	0.686839
5627	ENSG00000184500	PROS1	protein S(PROS1)	0.0475288	0.93014
79625	ENSG00000173376	NDNF	neuron derived neurotrophic factor(NDNF)	0.047779	-0.764708
10099	ENSG00000140391	TSPAN3	tetraspanin 3(TSPAN3)	0.0478689	0.428656
7447	ENSG00000163032	VSNL1	visinin like 1(VSNL1)	0.0479651	0.73602
6926	ENSG00000135111	TBX3	T-box transcription factor 3(TBX3)	0.0481962	-0.865695
22919	ENSG00000101367	MAPRE1	microtubule associated protein RP/EB family member 1(MAPRE1)	0.0481962	0.329313
149837	ENSG00000205181	LINC00654	long intergenic non-protein coding RNA 654(LINC00654)	0.0481962	0.672054
2669	ENSG00000164949	GEM	GTP binding protein overexpressed in skeletal muscle(GEM)	0.0481962	1.23263
116092	ENSG00000101457	DNTTIP1	deoxynucleotidyltransferase terminal interacting protein 1(DNTTIP1)	0.0481962	0.566792
116151	ENSG00000124098	FAM210B	family with sequence similarity 210 member B(FAM210B)	0.0481962	0.271367
153527	ENSG00000146007	ZMAT2	zinc finger matrin-type 2(ZMAT2)	0.0481962	0.413692
2118	ENSG00000175832	ETV4	ETS variant transcription factor 4(ETV4)	0.0481962	0.827157
5531	ENSG00000149923	PPP4C	protein phosphatase 4 catalytic subunit(PPP4C)	0.0481962	0.335885
55968	ENSG00000088833	NSFL1C	NSFL1 cofactor(NSFL1C)	0.0481962	0.303274
54499	ENSG00000143183	TMCO1	transmembrane and coiled-coil domains 1(TMCO1)	0.0481962	0.372422
1307	ENSG00000084636	COL16A1	collagen type XVI alpha 1 chain(COL16A1)	0.0481962	1.38301
1842	ENSG00000106823	ECM2	extracellular matrix protein 2(ECM2)	0.0481962	1.20919
10383	ENSG00000188229	TUBB4B	tubulin beta 4B class IVb(TUBB4B)	0.0481962	-0.601749
10216	ENSG00000116690	PRG4	proteoglycan 4(PRG4)	0.0483506	2.01542
10286	ENSG00000116752	BCAS2	BCAS2 pre-mRNA processing factor(BCAS2)	0.0484365	0.324155
30812	ENSG00000005513	SOX8	SRY-box transcription factor 8(SOX8)	0.0484365	0.820089
9905	ENSG00000141258	SGSM2	small G protein signaling modulator 2(SGSM2)	0.0491778	0.460203
4666	ENSG00000196531	NACA	nascent polypeptide associated complex subunit alpha(NACA)	0.0491778	0.468621
54820	ENSG00000072864	NDE1	nudE neurodevelopment protein 1(NDE1)	0.0491778	0.482274
26002	ENSG00000079931	MOXD1	monooxygenase DBH like 1(MOXD1)	0.0491936	1.15823
22891	ENSG00000138311	ZNF365	zinc finger protein 365(ZNF365)	0.0491936	0.902414
51754	ENSG00000137103	TMEM8B	transmembrane protein 8B(TMEM8B)	0.0492383	0.412402
10313	ENSG00000133318	RTN3	reticulon 3(RTN3)	0.0492917	0.611463
644150	ENSG00000122574	WIPF3	WAS/WASL interacting protein family member 3(WIPF3)	0.0492917	0.596137
9344	ENSG00000149930	TAOK2	TAO kinase 2(TAOK2)	0.0494889	0.313437
284071	ENSG00000180336	MEIOC	meiosis specific with coiled-coil domain(MEIOC)	0.0496601	0.54049
2307	ENSG00000179772	FOXS1	forkhead box S1(FOXS1)	0.0496601	1.07029
64073	ENSG00000167644	C19orf33	chromosome 19 open reading frame 33(C19orf33)	0.0496664	-0.866916
9802	ENSG00000183283	DAZAP2	DAZ associated protein 2(DAZAP2)	0.0496664	0.348068
497258	ENSG00000245573	BDNF-AS	BDNF antisense RNA(BDNF-AS)	0.0499368	0.560245
