# Supplementary material for: Cardiovascular diseases in the elderly: possibilities for modulating autophagy using non-coding RNAs
Source: Front Cell Dev Biol. 2025 Jul 31;13:1520850. doi: 10.3389/fcell.2025.1520850 (PMC12350270; doi:10.3389/fcell.2025.1520850)
Supplement: Supplementary file 2 [file Table1.xlsx]

## Sheet: GSE236610_norm_counts
Normalized expresison matrix for GSE236610. Each column contains a sample and each row a gene indicated with its EntrezGene ID in the column 'GaneID'. Data are indicated as transcript per million (TPM)
GeneID	GSM7565977	GSM7565978	GSM7565980	GSM7565981	GSM7565982	GSM7565984	GSM7565985	GSM7565986	GSM7565988	GSM7565989	GSM7565990	GSM7565991	GSM7565993	GSM7565994	GSM7565995	GSM7565997	GSM7565998	GSM7566000	GSM7566003	GSM7566007	GSM7566008	GSM7566011
100287102	4.522	13.36	10.89	10.66	4.727	4.26	8.314	8.412	10.33	10.48	11.51	6.223	24.9	14.5	2.171	1.715	0.699	2.266	2.472	11.05	3.342	1.559
653635	19.27	7.998	12.81	0	8.199	4.265	7.229	7.182	7.862	15.22	7.678	5.697	9.146	13.54	6.985	9.208	13.38	4.232	6.926	7.802	6.122	3.495
102466751	89.27	0	0	165.8	12.31	6.402	20.9	5.839	27.89	14.14	7.263	11.86	13.6	64.05	13.68	10.42	22.64	7.864	6.673	65.47	31.23	6.061
107985730	9.547	3.156	0	0	1.037	1.618	5.282	10.33	11.75	8.938	4.59	4.121	16.33	18.89	0	0	0.3577	1.325	1.265	6.62	3.947	0.5745
100302278	0	0	0	0	0	6.309	10.3	5.754	45.81	6.969	0	0	6.7	5.26	0	0	0	1.292	0.8221	9.678	3.078	0
645520	15.7	11.02	41.28	27.44	2.962	0.9631	7.964	13.7	20.7	17.02	7.43	4.638	25.77	33.4	0.1176	0	2.555	1.104	3.112	25.61	6.953	2.735
79501	0.5086	0	0.726	0	1.215	0.7113	5.675	5.622	8.952	7.334	3.497	0.8783	3.525	3.954	0	0	1.468	0.5825	2.595	12.61	0.694	0.5612
100996442	2.194	7.748	0.2723	1.656	7.352	3.81	5.323	10.79	6.588	7.271	7.518	3.748	6.612	5.785	3.041	6.078	3.343	1.311	3.639	7.187	5.641	1.411
729737	2.9	19.64	11.93	3.669	23.13	18.45	15.49	31.84	10.39	11.24	18.45	19.37	12.41	9.282	5.946	4.14	3.305	3.777	12.68	12.36	24.71	5.346
102725121	6.102	22.54	53.5	13.59	4.165	3.928	10.9	11.61	13.37	17.36	16.13	12.67	45.16	21.23	2.48	2.644	0.7186	2.662	3.742	12.47	10.18	1.859
102723897	22.27	12.53	48.06	11.4	6.494	7.375	9.413	9.244	5.744	16.93	7.152	6.181	9.45	16.08	8.827	15.42	11.15	5.162	8.375	7.837	8.321	2.633
102465909	34.33	0	0	0	8.203	3.201	6.965	5.839	0	28.29	7.263	8.893	0	0	1.954	10.42	11.32	7.864	6.673	6.547	9.369	1.515
107985721	1.898	7.948	3.94	10.42	0.6184	0.3486	8.751	8.657	6.541	11.73	6.935	3.054	14.01	12.34	0.0491	0.08724	0.07112	0.7904	1.761	10.53	2.119	0.6092
112268260	0.7082	1.374	2.022	0	0.5923	0.3081	2.945	5.54	3.548	4.084	3.371	2.048	5.048	7.156	0.2015	0.07162	0.2627	0.6218	1.067	3.174	1.482	0.7501
729759	0.4973	1.205	0	0	0.5941	0.07727	3.026	6.765	0.6732	4.097	1.578	1.503	2.954	4.638	0	0	0	0.3796	0.8457	2.371	1.357	1.097
100132287	3.099	9.713	9.455	1.129	9.765	4.765	6.936	11.54	4.05	6.823	7.855	8.21	7.087	7.143	2.827	1.891	0.6606	2.243	5.504	4.177	7.484	2.381
105378947	2.989	0.2416	0	2.406	0.7142	0.9599	1.415	6.27	1.619	3.284	2.213	0.5162	1.184	4.647	0.2268	0	0	0.5325	1.356	2.09	0.997	0.6157
101928626	1.17	2.837	0	2.649	2.097	0	4.155	8.458	11.09	14.46	2.166	2.273	5.214	5.458	0	0	0	0.6701	1.706	2.232	5.322	0.9038
113219467	782.6	765.3	206.5	307.7	302.5	179.8	393.6	167.8	151.4	826.3	1064	408.8	865.9	439.6	131	106.4	149.1	135.6	126.2	376.2	652	46.44
81399	1.454	0.4896	2.421	0	0.5308	0.1004	2.786	4.808	2.297	2.662	1.282	1.046	1.68	3.516	0.4138	0.4901	0.6993	0.4934	0.6673	0.8473	1.029	0.6061
100133331	3.606	4.768	5.147	6.349	4.765	2.717	4.434	6.69	2.515	5.177	4.276	4.717	5.193	7.645	1.834	2.652	0.3603	1.251	3.69	4.584	7.952	1.374
107984841	12.61	47.06	33.11	25.87	28.92	18.1	23.02	28.3	35.5	31.16	21.07	22.2	15.97	33.71	25.4	58.89	37	7.892	15.31	23.56	14.45	5.118
107984847	9.628	50.18	6.87	0	24.73	26.03	14.65	40.11	11.73	17.85	17.31	20.78	20.97	23.95	11.51	13.63	0.3968	5.145	16.14	19.28	16.2	8.498
107984849	1.668	52.55	2.38	6.292	19.92	11.4	15.22	41.12	18.06	27.48	24.69	24.48	11.56	10.37	5.694	0.8432	0.6874	3.819	12.97	12.72	11.38	4.416
100288069	10.56	9.082	0	1.285	7.324	7.038	6.218	11	7.838	11.93	9.726	6.469	3.709	11.65	3.682	4.305	8.142	2.34	7.034	7.793	3.872	2.856
105378580	7.361	5.508	11.15	1.097	4.451	2.909	5.623	5.796	5.537	4.492	4.518	5.061	2.159	4.803	10.03	22.15	17.68	3.608	4.571	6.412	1.447	2.647
400728	2.162	5.532	6.171	0	2.583	0.2613	2.924	4.902	2.276	4.453	3.811	4.977	7.847	4.481	1.093	3.522	0	1.009	1.809	3.664	2.512	1.166
79854	9.218	0	0	13.38	2.118	0.7713	3.956	3.618	5.28	8.763	2.25	3.673	4.563	5.512	2.219	1.434	1.9	1.759	1.723	4.056	1.29	0.4694
643837	3.237	2.758	0.8661	9.159	1.571	1.1	4.001	3.784	3.149	3.542	2.942	2.532	3.405	5.661	1.122	2.531	0.6462	1.409	1.954	5.256	0.483	1.451
107984850	1.712	3.459	0	1.867	0.7956	0	2.316	3.883	2.318	4.311	3.22	1.15	9.607	10.65	0.05414	0	0	0.7263	1.572	3.447	1.99	0.5878
284593	2.463	1.659	8.985	0	0.654	0.08506	3.609	6.749	2.223	7.892	3.474	2.599	9.484	5.531	0.07788	0.2768	0	0.5224	1.795	9.134	0.8713	0.5436
284600	0.8472	3.081	0	0	0.2169	0	1.964	3.293	1.802	3.989	1.664	1.463	2.157	4.704	0	0	0	0.3696	0.794	2.077	0.4403	0.3205
100130417	4.031	2.631	0	0	1.296	0.2409	0.9435	1.845	2.938	0.6386	1.148	1.472	4.604	9.64	0	0	0	0.1184	0.678	2.069	0	0.1368
107985728	0	0.7762	3.656	2.416	0.5355	0.9154	0.5196	0.3267	0.6935	2.11	0.6773	0.4976	1.521	3.783	0	0	0	0.2444	0.3423	1.587	0.6407	0.1413
148398	1.278	0	0	0	0.2182	1.305	0.5557	1.708	0.7417	1.881	2.318	1.025	0.5424	1.987	0.4157	0	0	0.5577	0.7099	1.219	3.073	0.2015
26155	26.25	10.26	8.46	19.43	3.136	4.579	5.325	4.176	2.064	11.16	5.195	3.509	5.366	15.27	5.59	4.282	3.002	3.944	5.061	12.76	7.934	1.794
339451	2.137	0.8635	0	0	0.2553	0.8856	0.8672	1.575	1.35	0.8805	2.487	0.4306	0.5643	5.095	0.6487	1.513	0	0.3263	0.5539	3.668	0.5184	0.4402
84069	5.946	3.816	0	0	0.2786	0.07246	0.9461	1.586	0.4735	1.921	1.356	0.5536	2.539	4.35	0.2986	2.299	0	0.3115	0.5099	0.1112	1.326	0.2573
84808	0.3875	4.853	0	0	0.6172	0	0.262	1.098	1.574	1.862	0.4099	0.2788	1.662	2.209	0	1.045	0	0.2465	0.2511	0.8621	0.235	0.057
57801	2.189	0	0	0	0.7263	0.1889	2.713	0.2068	0	8.015	0.5145	1.68	0	1.89	0.0692	0	0	0	2.954	0.4638	2.323	0.5903
9636	22.72	10.66	92.07	13.83	15.32	11.73	11.15	4.363	17.86	27.18	36.05	109.2	11.61	13.67	33.37	15.57	32.33	8.674	225.1	39.14	4.334	6.146
375790	0.632	4.527	2.214	1.734	0.2402	0.3839	1.69	1.954	1.4	8.876	1.367	1.761	4.494	6.431	0.1471	0.1452	0.09473	0.2193	1.298	1.096	3.031	0.1648
100288175	0	0.5811	0	0	3.15	1.117	0.4863	6.114	2.596	6.912	1.014	3.104	6.645	11.18	0	0.7272	1.976	0.366	0.8153	5.942	1.962	0
112267874	0	0	0	0	0.3096	0.4026	1.402	1.322	0.7016	1.067	0.1827	1.268	2.394	3.491	0	0	0	0.1319	0.1679	0.1647	0.3928	0.1144
105378948	0.9595	0.9691	0	0	0.3821	0.3727	1.135	2.04	1.732	0.3294	1.353	0.6903	4.591	5.22	0.1365	0.2426	0.6591	0.3052	0.777	2.287	0.3636	0.3529
401934	0	0	0	0	0.1468	0	1.496	0.8359	0	1.012	0.7798	0.2122	1.946	3.438	0	0	0	0	0	0	0	0.1085
54991	1.536	2.56	24.11	0.7244	1.147	1.82	2.337	2.775	1.82	3.955	3.046	1.823	4.562	11.94	0.3824	1.747	0	0.6596	1.586	4.027	1.572	0.6355
254099	0	2.795	0	0	0.3443	0	1.169	1.225	0	0	1.067	0.1244	1.141	2.688	0	0	3.564	0.4401	0.4202	1.374	2.097	0.1272
406984	0	0	0	0	0	0	0	0	0	0	0	0	0	7.641	0	0	0	0	1.194	0	0	0
406983	0	0	0	0	0	0	0	0	0	0	0	0	0	0	0	0	0	0	0	0	0	0
554210	0	0	0	0	0	0	0	0	0	0	23.8	0	11.14	0	0	0	0	0	1.367	0	0	0
100506376	0.5591	0.1355	0	0.5062	0.2672	0	0.3402	1.997	3.179	0.9212	0.6505	0.2896	2.767	3.129	0	0	0	0.128	0.4075	1.919	0.5594	0.148
254173	0.9782	0.7905	0.4654	1.23	0.5843	0.1689	2.205	3.697	2.649	7.388	2.702	0.9384	3.551	7.097	0.06185	0	0	0.4979	1.162	4.663	1.137	0.6955
8784	0	0	7.866	0	2.838	0.1772	0.3855	1.454	0.5146	1.957	0.9045	0.4922	0.5644	0.8863	0.1081	0	0	0.5078	0.3232	0.7248	2.593	0.08387
7293	4.07	2.929	0	0	1.292	0	0.129	2.055	0.861	0.786	2.556	0.604	1.133	1.78	0.2533	0	0	0.3884	0.4945	1.213	0.1735	0.2526
51150	28.22	6.814	29.96	0	17.06	9.804	10.36	11.02	12.58	42.53	11.41	8.023	5.225	9.809	13.84	36.66	29.79	9.985	10.79	13.56	11.84	4.582
126792	2.996	0.2018	0	0	2.585	3.13	2.195	4.812	4.507	7.886	2.729	3.665	3.955	4.399	1.753	0.9258	1.029	1.017	2.103	5.873	6.284	0.3673
388581	0	0	0	0	1.065	0	0	1.213	0	0.7347	2.83	0	1.059	1.109	0.3045	0	0	0	0.08667	0	0	0
118424	5.168	5.089	9.066	1.219	5.466	2.944	7.208	6.134	5.539	11.75	6.32	5.345	3.731	6.862	4.748	3.756	1.198	3.206	5.546	6.364	9.107	2.067
101928895	1.677	3.387	0	0	0.5007	0	0	0.7128	2.648	0	0.7389	1.086	3.043	1.738	0.3975	0	0	0.1067	0.6789	0.7993	2.669	0.06166
6339	1.07	0.7413	0	0	0.8219	0.2376	2.171	2.08	1.242	3.149	1.375	1.518	0.7568	5.467	0.08701	0	0	0.4085	1.3	3.79	2.016	0.5061
116983	6.125	3.414	5.728	4.994	2.019	0.8971	3.571	1.197	2.097	4.786	2.532	3.526	2.579	4.159	1.603	2.065	3.163	1.398	1.847	3.491	2.594	0.7457
102465434	30.62	0	0	0	0	0	0	0	0	0	4.048	0	0	0	0	0	0	0	0	0	0	0
109623456	0	0	0	0	0	0	5.638	0	15.05	22.9	0	2.4	16.51	8.642	0	0	16.04	2.122	0	5.3	0	0
126789	1.323	2.806	48.14	0	0.9877	0.2055	2.683	1.687	0.8954	2.043	3.673	0.8565	0.9822	1.028	1.317	0.836	0.8178	1.136	0.8035	1.261	4.512	0.9486
54973	23.8	9.257	0	17.83	7.957	9.714	10.27	8.155	9.378	18.29	10.61	8.127	2.813	10.49	10.92	14.55	6.808	4.542	6.861	8.806	10.66	3.135
102465435	21.55	0	0	0	0	0	0	6.108	0	0	3.799	3.101	7.112	0	4.088	0	0	0	3.491	0	0	1.585
80772	0.6142	5.211	0	0	2.293	1.264	2.492	1.958	2.91	3.163	2.436	1.856	2.736	3.103	1.311	0.4658	3.734	1.114	2.686	2.196	2.304	0.7454
83756	0.7767	0.1569	0	5.47	0.3866	0.6034	0.7878	1.101	0	2.4	0.89	0.3353	2.435	2.415	0.2947	0	0.8537	0.2965	0.5661	0.3703	0	0.457
1855	4.749	6.264	0	1.792	2.253	1.172	1.417	1.781	3.215	4.315	1.847	3.316	1.521	6.948	0.7154	0.2119	2.13	1.333	1.256	4.794	4.447	0.7397
102466740	0	0	0	0	4.727	0	0	6.729	0	0	4.185	0	0	0	0	0	0	0	1.923	37.73	18	0
54587	2.604	0.8182	0	0	0.5184	0.3746	0.5869	0.738	2.089	3.575	1.224	0.7077	1.337	1.649	0.05488	0	0	0.1104	0.656	0.5517	0.921	0.1702
54998	26.12	6.865	52.54	0	15.22	13.2	10.53	9.899	14.06	28.52	11.15	10.05	9.345	21.03	10.56	13.05	8.041	6.126	14.98	6.6	12.45	6.874
81669	29.46	11.19	16.27	6.784	8.679	4.889	6.758	6.143	4.673	20.67	10.7	8.663	6.993	12.48	10.55	21.35	12.8	5.117	7.197	10.33	7.411	3.383
148413	4.808	1.943	0	0	3.829	3.154	2.168	4.088	3.255	3.851	3.673	2.998	5.025	5.814	2.736	1.621	5.946	1.224	3.44	3.566	1.093	1.591
55052	3.575	1.083	7.653	0	12.01	6.387	6.798	12.54	6.049	22.09	15.12	5.979	7.078	11.11	9.917	21.46	1.842	5.458	9.445	11.08	4.471	4.535
107984868	0.8481	1.469	9.165	0	0.07237	0.09413	4.547	3.297	3.937	5.74	1.666	0.9937	4.678	4.897	0.03447	0.9801	0	0.5087	1.06	3.35	0.7714	0.4812
441869	0	0.1695	0	0	0.08351	0	0.5672	1.664	1.136	2.016	0.7393	0.2414	1.661	1.087	0.03978	0	0	0.2135	0.2378	2.266	0.3179	0.2468
105378585	0	0.4969	0	10.52	0	0.1911	1.247	0.3486	2.22	4.222	0.2168	0.177	2.841	7.648	0	2.487	0	0.4695	0.0996	5.081	1.864	0.1809
643965	0	2.301	0	0	1.134	0	3.851	0.807	3.855	1.955	2.008	0.4097	3.758	0	0	0	0	0.3623	0.2306	0	0	0.6283
102724312	9.386	3.318	0	0	0.4672	0	4.76	1.663	4.236	2.416	1.034	1.013	3.872	3.648	0	0	0	0.4478	0.6651	0.3729	0	0.08629
107985729	4.149	0	0	0	0.1906	0	1.295	0.2714	0.4321	1.972	1.35	0.8266	1.58	3.473	0	0	0	0.2437	0.1551	0.3043	0	0
64856	2.079	1.26	0	0	0.4967	2.067	0.3163	0.8839	0.4222	4.282	0.6047	0.9423	4.116	3.07	0	0	0	0.3968	0.5051	0.6938	1.796	0.2294
219293	1.571	0	21.9	1.185	0.2165	0.4506	0.6129	1.85	3.599	1.991	1.406	1.982	5.025	5.26	0.03438	0.1833	0	1.015	0.6753	4.609	2.198	0.32
83858	5.736	5.779	0.5316	0.2811	2.18	0.5788	3.4	2.407	1.21	7.058	2.915	2.348	2.213	6.601	1.42	1.959	4.36	1.28	1.158	2.131	3.591	0.5096
55210	6.312	6.278	1.155	0	2.9	4.552	2.463	5.918	2.849	11.33	3.595	3.214	7.531	10.06	3.085	2.046	3.135	2.286	2.399	5.092	5.3	1.143
339453	0	0	0	0	0	1.313	1.029	2.012	0	1.393	0.5364	0.2919	0.3347	1.051	0	0	0	0.9035	0.2464	0.3224	1.384	0
29101	53.46	21.16	7.785	0	31.71	25.82	36.15	41.74	26.59	50.18	29.42	24.02	16.56	34.49	35.7	25.56	46.92	16.1	37.29	25.66	19.35	16.37
643988	0	0	0	0	0.2626	0.7173	1.784	1.495	0	0	1.628	0.4745	1.306	3.076	0.6255	0	2.628	0	0.7478	0	2.699	0.4366
105378586	1.633	8.905	0	0	2.438	1.142	2.484	0.6941	6.631	6.726	6.476	1.057	3.233	2.538	0.6968	0	0	0.6232	1.19	9.34	0	0.5404
142678	6.359	3.037	0	0.509	2.907	2.56	2.785	3.031	2.609	5.458	3.694	2.308	3.148	5.392	2.097	2.022	0.5362	1.03	1.943	3.859	4.185	0.9036
8510	0.1689	1.843	0	0	1.715	0.525	0.6854	0.5746	0.6861	5.915	1.697	1.167	1.84	1.838	0.2403	0.3417	0	0.3224	0.7799	1.289	0.5378	0.2982
984	83.05	18.55	97.3	6.703	19.82	13.84	10.75	14.01	18.4	18.52	16.98	9.979	10.28	14.31	19.49	74.4	59.07	10.05	11.7	26.02	20.34	6.116
728661	6.624	7.538	6.946	0.6121	8.317	5.419	6.856	6.207	4.301	15.59	8.579	5.135	4.35	10.61	5.52	6.322	3.901	3.328	5.83	8.507	7.562	2.834
8511	1.031	0	0	0	2.155	0.4805	1.046	0.4382	0.6977	9.554	1.908	1.335	0.5102	3.205	0.2933	0.5212	0	0.3935	1.503	1.966	1.406	0.3412
728642	167.3	35.07	149.7	8.202	27.07	26.1	12.42	14.06	28.39	29.64	26.07	15.53	7.275	18.56	30.62	114.4	92.26	11.63	18.08	36.64	20.54	12.16
9906	7.807	2.715	3.653	3.428	3.555	3.082	2.791	4.407	5.198	5.272	7.648	4.641	4.498	6.864	3.623	3.818	2.031	2.516	3.249	5.369	2.066	2.838
112268218	22.06	14.76	4.92	0	10.02	7.177	9.323	9.965	15.87	16.09	9.357	9.622	4.55	5.716	11.38	12.2	21.97	5.175	16.41	9.859	14.63	3.752
65220	48.6	52.24	9.161	2.491	34.02	32.53	25.3	34.62	34.14	34.19	33.12	31.19	10.26	22.1	36.42	26.47	33.38	15.54	53	20.46	31.74	12.87
2782	73.1	54.26	40.05	25.82	57.87	46.24	55.85	56.7	69.66	99.64	53.92	54.28	50.54	49.45	57.57	71.89	84	30.51	59.29	61.03	51.66	28.6
105378949	0	2.695	0	0	0.7589	0	2.578	4.592	6.02	3.271	5.376	3.154	2.83	12.35	0	0	0	0.3638	4.553	6.663	4.623	1.402
163688	0	0	0	0	0.7454	0.7433	0.211	2.476	3.379	1.714	2.09	1.077	6.177	4.527	0.05918	0	0	0.6352	0.3537	1.785	0.2838	0
339456	0	0	0	35.42	0	0	1.52	0.4246	3.38	1.029	0.5282	0.6467	2.966	8.54	0	0	0	0.7625	0.8493	4.761	2.953	0.551
85452	3.849	6.73	3.152	2.333	0.9423	0.6177	2.432	4.078	4.1	6.498	2.937	2.588	7.121	9.711	0.07182	0.319	0	0.6503	1.518	7.46	1.578	0.7379
107984872	0	0.4044	0	0	0.2989	0.2333	0.6768	2.27	1.355	5.841	1.941	0.5761	3.799	4.668	0.09493	0	0	0.3821	0.6485	2.068	0.3793	0.3681
105378589	2.754	6.675	10.95	5.046	0.7049	0.2139	3.392	3.094	3.062	4.051	3.849	1.146	4.576	5.962	0	0	0.527	0.6757	0.8841	4.126	0.7603	0.4774
2563	0	1.435	0	8.867	0.7074	0.4388	0.6468	1.781	2.59	0.9381	0.9635	0.7471	3.066	5.523	0	0.3224	0	0.2434	0.6861	4.603	2.237	0.3417
105378590	1.889	7.885	0	0	1.254	0	1.064	2.32	6.819	3.458	1.221	0.5435	1.454	4.567	0.05971	0	0	0.6409	0.6628	3.602	1.813	0.3242
105378591	0	0	43.19	0	0.5165	0	8.771	4.411	3.512	7.124	0.4573	1.493	3.424	10.75	0	0	0	0.3301	0.4202	4.947	5.112	0.3816
5590	2.288	4.776	10.98	2.11	1.822	2.647	4.835	3.35	4.302	6.152	2.722	1.701	4.341	8.299	1.121	0.8033	0.9169	1.067	2.193	8.241	3.093	0.8134
100506504	3.727	0	0	0	0.2226	0	1.89	0.9506	2.018	0.7676	1.182	0.9652	2.583	1.738	0.3181	5.464	0	0.569	0.7243	4.264	2.542	0.6578
199990	1.191	1.154	4.078	0.5839	1.707	1.276	2.113	3.29	1.612	4.414	2.015	1.208	5.009	4.442	1.016	3.04	0.5889	0.7726	1.186	1.419	2.139	0.578
112268219	0.5245	0.2119	4.491	1.715	1.671	0.163	1.596	1.041	1.893	2.16	1.479	1.207	2.769	1.087	0.6466	1.149	0	0.4671	0.6796	1	1.193	0.3086
105378593	0.9058	1.647	0	0	0	0	1.838	3.466	0.6131	3.731	2.156	0.391	4.932	4.928	0	0	0	0.6915	0.5502	0.4318	0.8239	0.3997
6497	16	10.28	6.326	9.875	12.38	5.792	9.377	5.42	9.259	19.91	8.126	6.469	7.773	10.7	7.075	10.93	6.542	3.98	5.733	8.412	9.292	2.813
79906	1.882	0.8213	0	27.67	0.4497	0.7019	2.673	2.945	1.937	3.877	2.11	1.69	2.683	6.554	0.4499	0.3426	0.0931	0.4311	1.098	2.297	0.3766	0.5648
100129534	1.039	2.014	12.45	0	0.6204	0	1.475	1.413	3.374	1.283	1.428	1.166	4.113	1.292	0.2955	0	0	0.1586	0.1514	4.555	1.039	0.3208
11079	13.57	4.86	15.85	1.396	9.027	6.11	7.977	10.49	6.681	18.74	12.31	7.389	7.328	8.63	7.24	13.33	5.593	4.238	9.179	12.35	9.678	3.947
5192	2.248	3.815	0	0	0.94	0.06986	1.368	1.72	3.348	2.315	2.616	1.65	2.448	3.495	1.407	0	0.9266	1.116	1.475	5.359	3.783	1.191
9651	2.294	4.492	12.34	4.616	1.862	1.079	2.506	2.601	1.593	2.181	2.053	1.244	2.096	6.127	1.49	1.428	1.697	0.741	1.558	3.589	1.552	0.4543
55229	3.855	5.177	11.6	10.61	4.729	2.04	6.129	4.961	5.219	5.15	5.675	5.756	4.641	7.126	4.832	6.953	2.362	2.307	4.025	8.344	3.08	1.816
388585	0	0	0	0	0.326	0	0.2768	0.4641	0	0.5621	0.2886	0.1178	3.782	0.4242	0	0	0	0	0.4641	0	0	0
115110	7.177	2.083	4.04	4.577	1.691	2.45	2.051	2.407	3.148	1.874	2.566	1.527	3.803	5.029	2.301	3.578	0.375	0.6946	2.874	3.952	2.85	0.7138
8764	12.64	18.06	12.73	5.029	15.16	10.13	7.357	7.001	10.08	11.71	13.53	9.393	3.881	11.73	13.39	8.771	14.71	5.874	12.29	10.47	11.28	4.304
100996583	12.04	5.676	0	0	5.594	3.43	6.785	4.55	4.528	1.378	4.245	1.733	5.298	6.24	1.523	0	0	1.532	2.275	7.654	0	2.657
127281	6.945	0.1958	0	6.459	2.219	0.5521	2.294	4.12	1.531	6.986	2.733	0.9761	2.878	5.273	0.9651	2.205	2.33	1.171	0.9418	6.16	4.848	0.9266
79258	3.372	3.406	25.87	3.499	1.091	0.7205	4.989	4.779	3.044	8.683	3.79	2.062	9.181	16.82	0.07996	1.208	0	1.18	0.9218	6.431	1.214	0.4961
105378597	0	5.929	0	10.4	0.2656	0	3.157	4.537	3.01	4.58	0.2352	0.7679	1.761	4.148	0	2.024	0	1.188	1.189	4.664	0.2022	0.2944
100287898	1.451	1.039	0	0.4479	0.7485	0.7481	1.338	2.636	2.589	2.309	1.779	0.6833	2.612	3.896	0.07506	0	0	0.5287	0.8172	2.955	1.86	0.3056
105378603	14.59	8.843	0	0	0	0	0	3.102	9.877	7.514	5.788	1.575	3.612	5.671	0	0	0	1.393	3.545	3.478	0	1.61
105378602	0	0	6.004	0	0	0.09338	0.6096	1.022	2.441	1.238	3.178	1.038	3.57	6.54	0	0	0	0.2294	0.876	1.719	0	0.5304
105378601	1.202	2.914	22.3	0	0	0.2801	3.048	2.044	4.068	1.238	1.589	1.297	2.38	4.671	0	0	0	0.2294	1.168	3.438	0	0.5304
112268220	1.406	6.819	8.698	0	1.96	1.53	6.657	9.966	12.69	6.759	4.711	3.238	12.07	16.76	0.1334	0	1.353	1.253	1.709	9.834	2.132	1.241
107985732	0.5681	2.066	2.432	0	0.3393	0.4413	2.881	3.864	6.152	4.68	4.807	1.962	7.873	12.36	0	0	0	0.4337	1.104	4.333	1.292	1.128
105378600	1.803	3.642	24.02	1.36	0	0.5603	3.048	3.577	4.881	1.238	2.225	1.816	4.76	7.474	0	0	0	0.4588	1.752	4.011	0	0.7956
105378598	0.6968	2.051	16.62	0	1.011	0.1701	3.736	3.724	3.908	4.1	2	1.375	5.321	8.975	0.02832	0.05033	0.1641	0.494	0.9916	6.359	1.313	0.615
107984904	0	0.6885	8.107	0	0.3393	0.7944	2.881	5.313	9.228	5.85	5.107	1.471	6.749	10.6	0.3233	0	0	0.2168	1.932	5.416	0.775	1.504
105378599	2.404	2.914	6.862	11.34	0.359	2.521	1.829	4.599	7.322	9.902	4.132	2.335	5.355	9.342	0	0	0	0.4588	3.942	1.719	0	1.591
140625	0	2.757	0	0	0.9705	0.202	1.648	1.381	1.76	3.346	0.8592	0.9819	2.574	5.051	0	0	0	0.3721	0.7105	3.718	2.069	1.219
440556	0.6067	2.5	0	0	0.4349	0.2828	1.231	2.373	1.807	2.749	1.348	0.1571	3.844	2.264	0	0	0	0.3706	0.3538	2.198	0.5519	0.1339
63976	3.275	0.976	2.682	0	0.1924	0.5505	2.124	2.556	2.326	6.634	1.789	1.46	3.933	7.01	0.01527	0.1086	0	0.4508	1.07	2.508	1.44	0.4975
100422968	0	18.56	0	0	0	0	0	0	0	0	0	0	7.578	0	0	0	0	0	0	0	0	0
105378606	0.07557	1.099	1.51	4.562	0.316	0.1174	0.8432	2.185	0.6138	3.891	1.319	1.011	2.768	3.994	0.0215	0	0	0.375	0.4223	1.801	0.8936	0.2668
107984909	0	2.302	4.607	2.436	0.2269	0.4131	1.541	1.453	2.571	3.129	1.205	0.9836	2.444	2.066	0.05403	0	2.27	0.2175	0.9689	2.897	4.491	0.3352
105378605	5.106	2.235	1.012	0	1.017	0	0.7194	2.171	2.304	5.843	0.8251	0.4898	3.089	4.631	0	0.2151	0	0.3249	0.5858	3.381	1.419	0.2817
105378604	0.2763	0.8792	4.24	0.9123	0.3508	0.161	1.717	2.35	1.122	2.206	1.334	0.6859	3.009	3.276	0	0.262	0.5837	0.3033	0.5371	2.437	0.7697	0.1829
27237	1.293	3.278	0.8391	0.08873	0.7726	0.2375	2.385	2.2	3.184	2.664	1.306	1.167	2.91	6.215	0	0	0	0.8528	0.6571	2.466	2.3	0.493
1953	11.96	6.989	3.999	0	4.217	2.118	4.427	2.887	4.888	32.85	3.591	3.164	5.495	7.875	2.193	3.297	4.931	1.769	2.933	3.545	5.514	0.8205
105378608	1.082	1.686	0	3.265	1.292	0.09603	0.9404	1.708	2.092	3.819	0.8988	1.334	3.212	3.843	0	0	1.847	0.1769	0.3379	3.978	0.8432	0.1705
693135	68.1	0	0	0	0	17.38	0	0	39.51	20.04	10.29	0	0	22.68	0	0	0	0	0	0	0	0
105378607	0	0	0	0	0	0	0.9568	2.807	1.277	2.914	1.497	0.4072	1.868	4.399	0.1342	0	0	0.7202	0.2292	2.698	0	0.9367
127262	4.667	4.714	12.49	10.71	9.177	6.587	10.45	8.764	6.582	10.01	8.845	9.822	5.006	9.674	8.245	5.211	0.1603	4.009	10.87	8.529	7.695	4.935
49856	7.148	5.879	24.41	12.33	4.575	3.927	6.474	9.768	9.332	14.72	6.211	4.408	13.65	14.29	4.867	4.647	0.8418	2.534	4.962	9.006	5.573	1.577
7161	2.179	0.4064	1.316	0	0.3004	0.1042	1.955	1.497	2.496	2.072	0.9752	0.5065	2.821	5.472	0.09539	0.339	0.2073	0.5439	0.7738	4.395	1.601	0.6103
105378610	2.589	0.2615	0	0	0.1289	0.3688	1.97	3.119	4.674	2.222	1.94	0.5589	6.622	2.348	0	1.091	0	0.08237	0.4718	4.732	0.1963	0.04761
105378609	0.6586	1.597	0	0	1.18	0	2.672	1.12	0	1.356	1.741	0.2843	2.608	6.143	0	0	0	0	0.9601	1.884	0.8985	0
57212	6.293	6.401	21.99	0.7642	1.21	1.259	3.449	4.552	3.526	6.407	3.519	3.154	7.376	5.398	1.173	3.621	0.4771	1.298	1.634	4.552	2.763	1.133
148870	1.397	5.697	0	0	1.593	0	1.804	2.808	1.892	4.971	2.754	0.9321	7.419	4.344	0	0	0	0.3394	1.08	5.208	4.102	1.037
388588	0	19.75	0	0	15.09	0	31.41	5.543	5.516	13.43	27.15	6.332	4.841	20.27	0.6956	0	0	1.244	21.38	2.331	7.783	4.675
57470	7.813	4.735	0	0	3.176	1.838	5.613	3.598	6.317	6.035	4.304	2.248	5.372	6.579	4.354	4.06	3.176	1.657	4.139	6.932	3.603	1.461
9731	8.868	5.586	6.279	2.108	4.463	1.486	6.02	7.837	5.483	12.51	5.687	5.245	6.636	9.553	4.57	4.413	5.066	2.559	4.513	8.056	3.906	2.003
1677	3.486	2.555	1.62	0	1.211	2.053	2.138	4.067	3.731	4.007	3.687	1.82	5.377	3.781	1.246	1.721	1.337	0.9593	1.359	4.483	2.175	0.6976
107984910	0.8224	0	0	9.154	0.4913	0.607	1.043	4.021	4.454	3.811	2.61	1.509	4.071	4.155	0.4095	0.5198	2.542	0.2355	0.9491	3.529	1.496	0.4991
339448	5.351	1.985	9.975	0	3.196	2.375	4.874	4.457	7.096	6.748	3.754	4.337	5.405	4.753	2.175	1.767	1.62	1.459	2.414	5.726	1.639	1.277
100133612	0	1.45	0	0	1.143	0.669	2.184	1.831	2.591	1.971	2.657	0.9293	2.368	3.719	0.2042	0	0	0.3652	0.8137	2.053	1.197	0.3695
728716	0	0.9964	0	0	0	0	3.335	6.291	0	0	6.086	0.3549	7.325	11.5	0	0	0	1.255	3.395	3.919	0.3739	0.5442
105376672	2.99	0	0	0	1.488	0	7.582	6.78	7.421	7.185	3.426	1.291	5.427	10.85	0	0	0	0.1902	1.332	2.376	2.04	1.979
105376673	0.4623	2.615	0	27.21	0.1841	0.2155	4.064	6.028	2.712	2.539	1.304	1.597	7.476	5.51	0	0	0	0.7059	0.6739	3.673	1.682	0.5441
284661	3.377	3.548	26.35	0	0.5379	0.8046	3.882	2.871	6.096	6.492	2.738	1.069	10.48	5.25	0.1922	0	0	0.9453	1.368	6.44	0	0.8445
105376674	4.769	13.01	30.63	3.898	0.7121	0.06175	4.837	8.785	4.304	8.185	6.515	2.23	5.115	7.413	0	0	0	1.365	1.159	6.062	1.988	0.4384
105376679	0	3.854	0	0	1.085	0	6.45	6.952	11.68	10.29	4.084	2.157	8.094	15.53	0	0	0	0.5202	2.428	12.56	1.446	1.002
107985376	9.221	1.016	0	0	4.006	12.24	19.56	12.12	24.97	27.63	14.19	26.42	24.9	27.37	4.055	2.967	2.073	2.88	11.41	29.57	2.288	7.769
55966	1.787	1.993	12.7	0	0.7046	0.4832	1.885	3.1	2.274	3.902	2.042	1.234	3.326	5.057	0.1322	0.2169	0	0.3957	1.042	4.396	0.7315	0.4259
105376680	0.4745	4.601	0	0	1.417	0.4424	4.091	7.061	9.636	8.797	6.023	3.277	11.74	12.17	0	0	0	0.8151	1.787	14.03	4.208	0.9424
102724429	1.777	4.308	33.61	3.352	3.45	1.726	8.112	14.73	10.23	25.62	7.754	3.452	10.56	17.96	0	0	0	0.6784	1.727	13.13	1.616	0.9803
105376681	0	3.651	0	0	0	0	10.19	6.831	10.88	10.34	2.655	7.369	13.92	10.93	0	0	0	1.15	4.392	33.51	0	1.994
105376682	0	9.129	0	0	0.6427	1.17	4.365	11.89	8.739	2.216	7.397	0.9289	18.11	11.71	0	0	0	1.232	3.66	22.57	4.404	2.849
107984911	0.7861	3.049	20.42	0	0.3756	0.3176	1.595	4.946	6.811	4.534	1.33	0.8144	6.537	4.155	0	0	0	0.2401	1.146	6.596	1.359	0.6938
105376686	2.693	0.6121	0	0	0.5027	0	2.39	4.723	5.925	5.547	2.403	1.308	6.666	6.019	0	0	0	0.4498	0.9815	9.469	1.761	0.6686
100616421	0	0	0	0	3.984	0	6.766	11.34	0	0	24.69	0	0	10.37	0	0	0	0	6.483	0	0	0
261734	3.073	6.367	13.32	4.934	2.036	0.4255	3.231	6.034	3.707	6.33	4.049	2.485	6.473	9.556	0.4293	0	0	1.195	1.684	7.619	2.999	0.9125
8514	21.08	17	20.02	5.127	15.35	12.3	8.483	12.74	6.015	6.639	14.01	13.91	6.037	15.98	10.91	16.96	8.833	6.651	11.66	9.635	10.18	4.21
26038	2.702	8.217	6.833	4.328	1.331	0.4567	1.635	3.507	3.209	5.761	1.88	1.33	5.022	8.77	0.04047	0.04794	0	0.8505	0.8523	4.429	2.501	0.5335
105376687	17.4	12.3	0	0	0.8662	0	14.71	8.631	19.63	20.91	3.834	3.756	7.178	15.78	0	0	0	0	4.228	19.36	5.935	0.64
6146	1092	110.7	806.8	114.5	62.25	122.2	93.07	33.71	78.52	192.7	71.41	65.04	32.3	71.5	118.1	704.8	580.6	81.47	74.09	110.6	54.92	47.89
107985733	8.928	5.411	107	0	1.067	3.191	6.339	2.277	0	1.839	8.027	1.927	2.652	16.66	1.524	8.125	0	2.045	2.386	0.8512	0.8121	1.182
102724450	0	0	0	0	0	0	0	6.302	0	7.633	8.493	3.199	12.23	1.92	0	0	0	0	0.9004	1.178	0	0.2726
388591	0.6437	2.341	0	2.567	0.4943	0	2.052	3.518	3.486	5.871	2.723	1.667	4.552	6.719	0.3663	0.9298	0	0.4563	1.072	2.718	2.551	0.487
23463	2.502	3.149	20.47	4.865	1.322	0.4635	3.221	4.992	2.606	9.713	2.952	2.7	3.239	4.039	1.314	3.406	0.4363	1.102	1.917	3.762	2.451	0.5309
148645	1.422	1.723	0	0	1.189	1.326	2.019	2.66	1.54	3.514	3.609	1.841	7.601	3.979	0	0	0	0.6513	0.4145	2.169	0.5173	0.3765
390992	0	1.594	0	0	0	0	2.668	0	0.8904	0	0.3478	0.5678	6.511	4.09	0	0	0	1.004	0.1598	0.627	0	0.5805
387509	0.09586	0	0	0	2.233	0.432	0.9723	1.875	1.428	2.567	0.8618	0.4138	2.657	2.98	0.08183	1.309	0	0.2196	0.6056	0.6398	1.221	0.2961
11332	7.218	8.262	32.33	10.74	2.515	1.838	5.287	5.967	7.057	14.45	3.605	4.587	8.336	13.4	0.9127	2.331	1.653	1.224	2.387	8.029	1.003	0.8406
54626	1.205	1.461	0	0	0.06544	0	1	2.329	2.818	1.128	0.8112	0.4729	2.386	2.384	0	0	0	0.2509	0.346	2.194	0.7474	0.5077
83715	1.6	1.293	0.8371	6.478	1.019	1.524	2.272	3.083	3.97	3.075	1.495	1.427	2.059	7.212	2.382	0.7279	1.099	5.312	1.762	4.779	2.692	2.777
100422975	0	0	0	0	0	0	0	6.302	0	0	0	0	22.01	23.04	0	0	0	0	7.203	0	0	4.906
8718	9.261	0	4.174	0	1.892	1.477	1.73	5.802	2.639	3.514	5.026	6.312	4.343	9.471	6.796	5.422	3.717	3.535	5.033	9.062	7.869	1.775
57449	1.8	1.423	15.08	0.5904	0.2804	0.62	1.032	3.659	2.33	5.479	1.448	1.858	4.802	5.473	0.4898	0.5538	0	0.6571	0.8934	3.208	3.95	0.7769
79707	7.981	2.221	14.94	5.041	2.048	0.9003	5.517	6.083	5.443	9.985	4.971	3.547	6.438	6.25	2.54	2.78	2.802	2.753	3.893	7.159	3.576	1.879
80835	0.1097	2.66	16.13	0	0.8519	0.5626	2.56	4.105	1.782	3.164	1.973	0.6157	4.453	4.605	0.06243	0	0	0.335	0.5598	3.87	0.5987	0.581
107984912	1.047	5.076	0	9.48	0	0	4.248	3.561	14.17	6.469	3.322	1.808	4.146	11.39	0	0	0	0	1.017	6.987	11.43	1.386
3104	10.26	8.099	0	0.5863	3.434	0.9658	3.625	5.021	2.524	5.121	3.123	3.756	4.461	7.971	5.571	3.928	2.69	2.313	2.907	5.037	6.007	2.16
9903	7.563	8.48	13.76	15.84	8.132	5.964	5.754	8.36	4.224	7.4	5.45	4.122	4.773	7.496	4.977	2.677	0.5456	2.454	6.523	3.425	6.664	3.797
107984913	4.027	0	49.03	0	0.8491	0.8834	1.682	3.022	1.283	0.488	2.255	0.8181	3.284	1.841	0.6741	0	3.906	0.9043	1.094	0	2.909	0.1568
148479	2.672	2.061	0	8.158	2.394	1.246	5.175	3.615	5.098	7.005	4.304	1.206	4.69	6.609	0.7949	1.535	0.5007	0.9274	1.682	3.938	2.762	1.367
90326	4.495	3.027	0	0	2.088	0.3686	1.9	5.096	2.535	2.572	3.301	2.587	5.068	8.734	1.421	2.209	2.83	0.9532	1.517	4.285	1.533	0.7714
55735	32.19	11.42	3.518	18.6	5.63	2.726	9.267	7.398	5.89	14.34	5.138	6.698	9.906	17.36	7.138	9.971	21.04	3.819	5.32	15.62	10.09	2.848
100505887	2.888	4.668	0	0	1.15	0	9.765	9.823	14.34	17.85	7.128	2.494	13.34	20.95	0	0	0	0	2.573	12.85	4.816	1.275
110841581	5.921	5.127	0	0	0	0	0	0.7193	0	1.742	0	0.3652	1.675	2.63	0	0	0	0	0	0	4.616	0
23261	2.98	2.779	1.576	4.12	1.456	0.8549	3.974	3.686	4.796	5.408	2.259	2.285	5.921	5.637	0.4922	0.9483	0.189	0.6125	1.261	4.212	1.242	0.676
105376692	1.204	0.4866	12.61	0	0.8394	0.2807	4.276	7.681	5.707	4.135	1.911	1.733	6.757	13.11	0	0	0	0.1533	0.7804	3.445	1.004	0.2658
102725193	10.67	1.521	0	0	1.125	1.463	8.276	5.87	13.59	12.93	4.979	2.438	19.26	10.73	0	0.3173	0	1.198	1.677	13.76	1.998	2.908
101928836	4.101	1.53	0	0	0.3769	0	2.56	4.829	1.281	5.199	6.173	1.362	3.436	5.395	0	0	0	0.3613	0.9965	4.211	0	0.8354
105376691	0	0	0	0	0	0	6.171	1.293	4.118	0	7.239	0.6566	3.012	14.19	0	0	0	1.161	0.3695	4.35	2.767	0
105376689	0.6258	0.6637	1.451	0	0.5607	0	2.539	2.594	3.495	4.673	2.193	1.216	3.562	4.256	0	0.3955	0	0.209	0.7222	3.953	1.494	0.2071
9341	20.59	12.91	15.2	0	21.63	17.68	15.66	19.47	19.46	19.01	13.61	16.39	20.38	10.21	21.41	36.7	49.23	10.64	22.98	13.2	14.12	8.341
8863	4.449	5.858	17.09	10.69	1.083	1.698	5.905	5.791	5.205	7.579	3.747	2.489	7.231	9.904	0.9689	0.6387	0.1585	1.027	1.655	5.446	2.548	1.26
10911	6.036	1.995	0	0	0.9832	2.728	5.566	8.398	4.086	9.041	3.627	2.487	7.605	14.5	0.9367	2.497	0	2.723	2.733	4.708	1.996	0.787
3604	3.398	5.19	0	0	0.5684	1.447	4.688	4.045	4.509	4.76	2.085	2.347	3.835	6.657	1.605	1.203	2.101	0.4151	2.015	4.86	2.473	0.7649
11315	32.66	30.74	43.64	45.88	16.6	23.1	19.38	24.22	11.76	53.67	16.35	23.1	35.77	7.561	26.99	27.23	35.51	10.74	16.71	12.26	6.32	8.663
54206	0.8209	1.99	9.47	0	1.185	0.7015	4.579	3.199	4.723	16.48	3.473	1.831	7.585	6.593	0.01946	0.3113	0	0.4961	0.8144	5.739	2.831	0.6792
107984915	0	3.127	9.205	0	0.5137	0	1.744	6.215	0	0.8856	0.6821	0.928	3.831	7.352	0	0	0	0.4924	0.8357	6.969	2.542	0.8539
102724539	3.758	0	0	0	1.122	0	2.859	4.793	2.544	0	5.465	0.4056	4.651	7.303	0	0	0	0.7173	1.826	2.687	0.4273	0
105376695	0	0	0	0	0	0	2.691	4.512	10.78	21.86	7.015	3.436	13.13	12.37	0	0	0	0	1.289	0	14.48	0.5854
50651	0.5491	1.553	0	0	0.7653	0.711	2.599	4.358	5.947	10.18	3.194	0.8691	10.33	5.122	0.05208	2.776	0	0.559	1.512	5.41	5.661	0.8886
473	48.76	23.53	38.65	11.36	19.17	14.68	19.8	20.96	21.43	30.33	24.38	20.5	9.61	21.69	21.74	42.81	32.03	11.37	24.66	19.51	20.04	10.05
102724552	6.055	13.86	160.4	0	6.832	7.109	10.24	17.73	16.4	6.929	14.23	7.842	17.32	14.64	7.083	2.721	15.53	3.082	8.337	14.11	5.508	2.524
106632271	28.67	0	456	0	0	0	0	17.41	33.27	16.87	6.498	10.61	12.17	25.47	1.165	0	0	1.564	3.981	31.24	0	1.808
2023	115.7	55.33	116.2	39.79	39.09	29.2	40.01	57.78	30.8	85.19	49.29	48.21	40.95	51.21	41.61	35.92	19.12	25.15	37.9	45.21	21.97	20.7
102465436	0	6.359	0	0	3.134	14.67	5.322	8.922	21.31	10.81	8.324	9.059	5.194	0	5.971	0	0	2.003	1.275	15.01	0	1.158
100505975	0	0	0	0	1.872	1.623	3.179	7.106	5.657	4.303	0	0.9018	7.239	12.99	0.5945	0	0	0.3987	1.269	1.992	4.751	0.6915
112268261	18.16	12.11	20.73	15.07	1.718	1.199	5.296	7.785	6.659	8.104	4.882	2.809	10.79	6.822	1.442	1.53	2.246	2.455	2.758	7.647	4.267	1.369
765	8.101	2.805	0	0	1.555	0.5844	6.749	11.81	8.225	8.342	5.355	10.24	7.733	13.49	2.223	7.899	0.954	4.086	4.007	6.62	0.6579	2.043
155184	5.618	3.541	22.13	0	0.6711	0	4.103	7.069	1.521	6.942	3.565	3.104	10.68	6.288	0	0	0	0.5147	1.856	10.93	1.839	1.041
6518	2.378	0	0	8.254	1.089	1.022	2.01	4.516	3.756	3.102	1.509	1.677	4.787	9.118	0.02255	0	0	0.3933	0.9436	4.005	1.478	0.4373
80045	2.416	2.06	12.51	13.03	1.176	1.599	1.815	3.575	3.149	6.818	2.65	1.699	5.137	5.146	0.5091	1.04	0.6638	0.5806	1.152	5.971	1.628	0.6515
106614088	0.7863	2.451	0	0	0.2013	0.2793	0.7975	2.197	1.369	3.933	1.723	1.406	4.559	5.937	0	0.3975	0	0.1286	0.5731	2.142	0.3065	0.1983
407040	12.73	36.02	0	0	2.536	10.55	0	10.83	0	0	2.245	1.832	25.21	39.59	0	15.02	0	1.62	2.063	0	3.861	0
102724571	1.902	12.68	0	5.741	0	0	2.894	4.852	6.437	11.75	5.281	2.258	4.707	6.653	0.1353	0	0	0.1815	0.8087	4.08	0.4325	2.098
9563	7.715	6.028	2.457	3.175	4.304	2.293	4.559	5.421	5.568	8.733	5.479	4.197	6.091	11	3.392	3.336	3.101	1.874	3.927	6.869	4.625	1.259
80176	1.654	0.5467	0	0	0.2694	0.8176	2.44	2.429	1.221	6.812	1.829	1.947	4.911	7.011	0.5561	0.304	0	0.6312	1.498	5.16	0.9572	0.4644
100506022	0	0.4643	6.834	0	0.6864	0	1.748	2.28	1.037	3.945	2.026	2.232	5.499	7.443	0	0	0	0.1462	1.024	5.843	0	0.3381
84275	1.864	0.1412	0	0	0.2784	0.7062	5.319	5.053	4.102	6.961	4.191	2.565	6.114	6.703	0.5637	0	1.729	0.7562	1.189	3.222	0.583	0.9257
199953	1.306	3.323	3.168	0	0.6629	0.8824	1.854	1.887	2.563	4.168	2.071	0.8454	2.456	4.567	0.4272	0.165	0.5112	0.7475	0.8723	3.734	1.989	0.5618
107985734	1.271	3.082	0	14.39	0.7593	1.58	2.149	3.963	4.015	10.47	0.8963	1.646	3.775	3.294	0.2411	0	0	0.8087	2.059	6.868	0	0.561
105376712	4.226	5.122	0	68.56	1.262	0.1641	4.286	4.491	0	17.41	2.235	2.28	6.275	13.14	0.9018	0	16.55	1.21	1.283	5.036	0	0.2331
5293	42.12	52.48	21.79	40.13	41.02	43.77	33.74	44.47	37.45	25.22	36.94	34.55	11.03	25.8	53.42	43.79	45.94	24.55	45.58	29.54	30.26	21.13
644997	5.635	6.209	0	11.02	8.109	1.035	5.196	10.67	1.734	5.803	5.96	4.202	9.382	8.76	2.769	2.072	0.3167	2.542	4.107	3.663	3.844	2.374
101929074	16.08	8.862	0	0	9.025	8.937	9.393	11.19	7.918	15.06	7.217	4.839	2.895	5.304	8.321	10.84	0	2.605	6.75	13.48	2.66	1.936
22883	39.66	17.87	48.97	63.11	9.54	5.781	14.06	9.327	9.623	37.78	13.97	12.01	7.298	21.69	17.48	27.46	9.006	7.805	13.18	18.07	9.259	5.286
56998	4.536	4.043	0	7.148	2.311	0.6219	3.112	4.084	5.599	6.87	2.752	3.513	6.736	6.014	0.8351	1.686	0.22	0.8148	2.561	7.123	4.004	1.56
105376717	0	14	0	0	2.875	0.8976	3.906	9.823	2.607	1.983	1.527	2.078	10.48	11.97	1.918	7.788	2.381	1.47	1.871	0	2.189	1.275
84328	12.47	8.207	12.33	4.303	5.002	6.077	7.772	6.515	6.513	12.66	5.984	6.653	8.291	4.155	7.706	7.838	13.29	4.931	6.321	6.031	3.89	3.185
64802	5.49	7.367	0	2.441	2.225	1.219	3.381	4.668	4.513	7.471	3.888	2.751	3.591	7.163	2.064	1.983	2.586	1.198	1.977	5.702	4.191	1.276
113391335	21.03	10.2	0	0	1.885	0	19.2	14.31	7.119	10.83	10.01	3.632	21.86	11.44	0.8977	6.912	0	0.8029	6.388	3.008	6.218	0.9282
100847055	0	0	0	0	14.3	0	48.58	76.35	16.21	61.65	28.49	33.59	29.63	37.23	5.11	0	0	4.57	7.272	5.708	0	3.963
116362	9.45	22.23	0	0	23.24	17.45	24.25	20.8	9.783	11.45	8.819	20.4	11.56	19.01	12.02	27.54	29.79	8.912	29.71	27.56	4.803	6.01
10277	19.93	18.66	9.13	2.816	14.61	6.647	17.57	13.43	11.19	21.69	12.72	10.73	12.67	17.51	9.044	12.8	9.531	6.13	11.25	14.36	9.062	4.558
23095	15.34	17	24.1	17.89	14.48	6.014	9.673	13.36	13.97	11.96	9.746	5.933	10.19	11.21	6.592	10.11	11.13	2.356	8.505	9.574	5.281	2.29
105376725	2.578	8.984	0	0	3.657	0.6509	5.884	5.48	1.309	9.292	4.601	1.808	4.466	4.008	1.284	0	0	1.107	1.253	7.374	2.052	0.4266
5226	141.6	107.1	145	38.47	105.5	39.22	53.43	120.1	56.24	44.33	38.34	43.28	40.19	35.81	52.11	88.3	79.85	28.61	65.74	58.33	41.13	24.37
100526739	1.662	3.165	4.743	0	1.418	0.9221	1.926	4.844	2.25	6.845	1.632	1.64	3.055	5.166	1.351	8.162	7.926	0.6343	1.442	2.263	1.511	1.31
378708	2.099	2.908	5.992	0	1.254	1.165	2.129	4.08	2.436	6.795	2.062	1.683	2.375	6.061	1.365	10.31	10.01	0.8013	1.53	2.859	1.909	0.9926
1325	0.5109	9.908	0	0	0.9155	0	1.555	4.344	2.075	5.261	2.432	1.764	5.058	4.765	0.7268	0	0	0.39	1.862	2.435	0	2.593
1676	4.928	4.978	8.387	7.962	1.547	0.9425	2.628	2.471	2.31	8.98	2.707	2.046	4.629	5.697	1.78	4.121	3.959	1.954	2.119	5.06	2.184	0.9063
5195	3.494	4.894	2.105	4.043	3.061	1.375	5.907	7.196	5.045	9.115	4.188	1.944	8.84	9.656	1.259	0.2355	0.256	1.66	2.584	8.735	2.719	1.696
54897	3.108	2.347	0	2.23	3.926	0.6888	1.809	2.6	3.104	4.828	2.802	2.353	2.573	7.208	1.696	2.937	1.554	1.07	2.067	4.761	1.228	0.877
105376733	2.33	5.214	3.582	2.435	0.1071	0.08355	2.364	4.877	2.184	4.8	3.413	1.78	6.566	7.524	0	2.809	0	0.6158	1.611	7.349	1.06	0.3955
105376735	0	7.994	0	0	2.364	0	2.007	5.608	8.036	6.792	1.744	2.847	11.75	10.25	0	0	0	0.5035	0.4807	10.69	0	1.601
148345	3.039	1.163	5.251	17.5	1.911	0.3231	4.219	6.393	7.147	9.225	4.822	1.657	12.19	11.19	0.09103	0	0	0.9159	2.254	18.3	1.673	1.2
23435	39.8	11.9	24.33	17.04	11.89	3.813	13.76	8.12	8.578	20.4	10.15	10.75	6.98	8.741	16.46	31.41	17.69	7.699	8.738	9.615	4.708	3.013
10747	3.649	1.053	2.232	7.343	2.491	0.702	7.403	5.172	5.411	4.653	6.341	2.55	7.226	3.242	1.582	0	0.7163	1.26	2.702	6.13	1.185	1.649
6723	6.922	3.432	3.593	12.82	2.443	4.84	2.553	4.816	3.834	23.98	6.323	1.358	7.788	9.783	3.671	3.341	8.43	3.483	4.969	9.9	7.012	1.527
5394	17.59	14.36	17.09	5.624	9.706	4.309	8.427	9.038	11.25	22.4	13.05	6.381	10.04	18.99	8.378	16.37	12.49	5.829	8.103	15.38	7.056	3.666
105376736	14.62	10.26	0	0	3.216	5.618	9.363	17.66	5.207	6.338	5.289	5.313	16.75	16.74	3.94	2.334	8.878	2.936	3.177	5.134	4.198	2.376
2475	15.4	13.05	14.61	5.847	4.686	3.104	9.54	11.68	10.95	14.96	9.793	6.016	13.51	16.74	5.394	10.2	8.275	3.367	5.316	10.87	4.898	3.043
100873935	6.614	0	7.552	0	1.58	0	6.038	9.56	1.791	1.362	5.946	1.142	6.548	15.42	1.882	3.344	2.181	1.262	3.214	8.198	2.406	1.168
10218	4.852	4.072	4.528	0	1.226	1.363	2.65	7.141	13.9	3.844	2.862	3.222	10.35	10.15	0.5841	0	0	1.496	2.721	13.17	4.838	1.688
29914	2.907	1.396	6.575	1.076	1.31	1.023	3.616	3.917	1.708	4.18	2.465	1.326	5.104	4.092	0.9987	0.9982	0.972	0.9839	1.746	4.915	2.17	0.6777
105376737	0.4782	3.767	0	0	0.4284	0	3.638	4.676	6.15	12.31	3.161	2.167	5.207	4.088	0	0	0	0	1.568	5.015	1.522	0.7914
105376739	0.6837	0	0	0	0.8167	0	2.774	2.907	1.851	5.633	5.062	1.771	4.061	6.377	0	0	0	0.5219	0.6644	9.126	0	0.7543
105376740	0	0	0	0	0.2958	0.1539	5.023	4.631	8.044	18.36	4.975	3.847	13.24	8.467	0.1409	0	0	0.378	1.684	12.27	2.928	1.53
57540	1.244	1.432	0	0	0.7058	0.7731	1.388	3.384	3.031	4.868	2.368	1.289	5.48	7.058	0.0177	0	0	0.7597	1.073	3.676	2.404	0.5078
112268221	6.374	1.545	0	2.79	1.142	0.3367	0.7758	5.203	5.177	4.201	3.303	2.311	5.427	7.53	0.03627	0	0	0.6326	0.7743	6.077	2.319	1.181
101929181	0	5.285	27.49	0	1.302	1.242	4.792	8.342	7.871	6.736	4.612	1.882	14.03	8.473	0	0	0	0.971	1.236	7.622	4.792	0.882
26232	5.079	10.99	0	0	1.95	0.1691	2.576	1.542	1.474	7.473	1.343	1.566	5.747	4.512	1.342	0	0	0.277	1.322	2.767	1.32	0.4803
93611	4.497	0.623	2.567	20.26	1.228	0.8785	2.346	2.404	0.6958	5.558	4.145	1.886	3.053	5.793	1.133	4.353	3.231	0.7357	1.592	2.818	3.156	0.5671
26270	2.664	1.468	0	0	1.591	2.183	2.702	3.295	2.295	5.487	3.714	1.777	4.076	7.153	1.998	0	0.599	1.387	4.119	6.004	3.304	1.176
10459	3.913	5.492	0	0.6217	3.691	2.72	5.223	5.779	1.952	10.61	5.882	3.023	9.788	7.685	2.754	5.832	2.632	1.415	2.602	7.07	2.623	1.591
374946	1.867	0.7544	5.552	2.387	0.9604	0.7656	2.315	3.087	2.668	4.594	1.865	0.6493	2.927	5.321	0.1476	0.7867	0.7268	0.3762	1.058	4.005	0.6604	0.4463
57085	22	8.171	0	13.65	12.72	11.8	14.04	20.52	7.686	14.62	10.7	12.87	13.7	21.51	11	3.588	3.51	6.23	17.76	22.67	10.17	6.185
284498	1.611	1.783	5.798	2.642	0.502	0.7944	0.8525	2.382	1.707	5.193	2.037	1.088	3.467	5.553	0.5978	0.3895	0	0.7486	1.004	2.137	0.3504	0.7109
102724659	0	0.9089	0	0	0.4479	0	0.7606	1.913	2.03	4.634	3.966	0.2158	3.217	3.109	0	0	0	0	0.5466	3.813	0.6821	0.2206
4524	6.469	2.442	0	3.361	2.439	2.34	2.367	4.373	3.518	5.024	3.954	2.953	3.675	6.017	2.429	1.903	1.246	1.478	2.602	3.792	3.762	1.673
1185	8.671	2.082	18.21	5.802	1.564	1.665	5.891	6.538	6.534	8.593	6.186	3.602	9.313	13.61	1.583	5.377	1.18	1.905	3.001	8.736	2.79	1.751
100379251	3.09	0.6811	0	0	0.5035	0.3056	3.135	4.3	9.129	5.787	2.972	2.304	4.45	3.931	0.3997	1.42	0	0.858	2.253	6.429	1.789	1.24
4878	0	3.31	0	7.83	0.9786	0	3.878	2.322	6.654	3.375	5.199	3.772	9.191	0.849	0.777	1.104	0	1.042	2.654	5.728	0	0.1205
4879	0	0	0	0	1.182	0	0.669	2.243	1.786	8.15	0.6976	1.423	1.306	2.051	0	0	0	0.2518	0.3205	1.886	5.099	1.164
26829	11.77	9.512	0	0	0	10.97	3.98	16.68	37.19	0	2.075	0	7.769	12.2	2.233	0	3.235	4.493	8.58	0	0	1.732
90231	8.116	11.64	34.04	3.25	10.19	6.331	8.737	11.55	3.139	7.847	8.497	7.222	8.855	9.27	6.033	3.601	3.96	4.742	9.135	10.74	6.102	3.618
5351	16.78	13.8	18.81	6.443	8.769	7.984	9.421	10.83	8.518	52.45	7.209	6.467	12.16	13.97	3.921	5.681	3.087	4.346	4.841	14.71	15.19	2.347
9927	25.04	31.73	10.46	23.71	38.5	14.44	22.21	26.06	13.53	17.06	23.01	22.52	33.17	21.9	17.61	18.05	18.32	12.5	11.66	19.97	15.11	12.02
60672	12.82	18.76	40.03	0	5.489	4.058	3.434	9.458	7.202	5.479	8.696	6.054	3.591	15.04	5.023	2.69	6.18	2.492	8.578	11.3	5.389	3.628
102466982	0	0	0	0	0	0	0	6.108	0	0	0	0	0	11.17	0	0	0	0	1.745	0	22.87	0
943	7.642	8.592	8.378	4.764	1.125	0.8432	4.831	5.179	9.146	12.32	6.209	3.968	8.662	15.32	2.553	1.624	0.8217	1.564	3.633	9.821	2.821	1.417
102465836	4.864	0	0	0	276	92.2	231.9	165.4	65.85	140.3	228.9	212.1	24.08	249.5	92.73	86.07	0	81.69	265.9	102	223.4	132
7133	47.25	27.27	26.56	13.23	60.88	30.8	36.93	40.87	21.9	17.68	44.96	36.19	7.782	40.17	32.73	34.12	21.08	17.73	46.23	27.05	34.52	19.58
100616438	53.58	0	0	0	22.86	11.89	23.29	39.05	0	63.07	4.048	6.609	0	47.6	2.178	0	0	5.844	7.439	14.6	31.33	3.378
107984917	8.825	15.93	0	0	2.109	0.9141	3.183	4.669	2.92	1.212	3.526	3.302	5.63	6.402	1.172	0.3966	1.051	0.3743	2.287	2.805	2.319	0.7789
55187	19.35	16.23	9.289	7.13	9.327	6.21	13	13.06	9.082	19.99	11.76	8.564	11.14	15.4	10.76	13.31	8.978	5.993	8.593	11.62	8.53	3.546
677885	6.144	0	0	0	23.85	17.18	3.116	15.67	20.79	6.327	9.748	10.61	0	4.776	13.11	1.553	0	4.691	9.703	32.22	1.397	10.17
105376744	1.801	3.548	4.659	0	0.8069	0.5247	2.855	2.776	4.42	3.246	1.965	0.9233	3.455	4.025	0.1601	1.309	0	0.3008	0.9573	2.469	1.229	0.1739
9249	3.019	8.088	0	18.46	5.314	3.259	3.545	5.944	4.732	27.82	5.797	6.515	15.73	8.15	3.526	7.149	1.768	4.306	3.049	4.544	3.829	1.893
102466722	0	0	0	0	0	0	0	5.926	0	0	0	0	6.9	10.83	0	0	0	2.66	0	0	0	0
343066	0.2246	6.261	0.6411	0	0.9391	0.2443	5.012	8.403	2.737	8.789	4.395	0.8726	5.559	11.17	0	0.9085	0	1.115	2.019	6.424	1.021	1.635
126767	2.188	2.652	0.6574	0	0.8254	0.5547	4.672	5.973	6.859	7.352	4.141	2.287	10.83	9.309	0.06553	0	0	0.967	1.455	9.991	0.995	0.9401
93190	5.11	5.082	18.14	2.867	0.313	0.4071	2.924	3.008	4.612	1.889	3.534	1.414	9.339	9.165	0	0	0	0.6001	1.401	5.496	2.324	0.8673
390999	2.625	0	0	0	0.1568	0	1.331	5.579	4.975	6.487	1.666	1.36	8.055	1.224	0	0	0	0.6011	1.594	4.004	1.791	0.4633
65121	1.723	1.392	0	0	1.258	0	3.495	3.093	4.147	6.309	3.746	1.24	8.339	15.18	0	1.355	0	0.8039	2.093	4.381	3.221	0.4647
105376745	1.056	0	0	0	0	0	3.215	5.39	2.86	4.352	9.498	5.016	17.78	24.63	0.3006	0	0	0.8065	1.54	24.17	0.9609	1.399
440560	1.212	2.204	25.38	0	0.6034	0.2826	5.533	3.608	4.377	8.323	3.74	2.18	4.601	7.853	0	0	0	0.3856	2.013	12.71	3.308	0.7133
343069	1.995	0	0	0	0	0.06201	5.667	0.6787	11.35	6.576	4.01	1.723	16.2	11.17	0.5678	0	0	0.457	2.036	10.65	2.178	1.145
65122	0.4824	1.462	0	0	0.7203	0	1.712	4.717	2.612	2.484	2.806	3.123	4.537	12	0	2.195	0	0.5524	0.9376	8.968	0	1.011
400735	3.553	0.6152	10.5	0.383	1.061	0.552	5.92	4.316	5.497	12.54	5.1	0.4382	8.04	13.41	0.1444	1.155	0	0.6781	1.911	3.871	5.078	0.56
343071	0.9186	3.711	1.311	0	1.28	0.1903	3.416	6.769	12.02	4.415	5.182	1.454	7.578	17.14	0.1742	0	0	1.052	1.265	9.05	3.342	1.013
441871	2.997	3.269	2.139	0	0.7161	0.6054	2.736	3.823	6.086	4.938	3.962	1.682	15.13	11.65	0	0	0	0.572	2.112	12.57	1.908	1.323
440561	2.715	4.607	4.649	0	0.6486	0.5062	6.609	5.54	9.556	8.947	5.312	2.813	7.794	14.35	0	0.8235	0	1.036	1.517	10.87	1.111	1.617
101929983	0.9748	2.757	1.391	0.4904	0.1941	0	3.626	2.763	2.639	8.031	1.203	1.122	1.93	5.557	0	0	0	0.7442	1.184	4.028	2.069	1.004
649330	0.9283	1.688	0	0	0	0	0.9416	7.499	10.68	5.736	2.455	2.805	6.433	4.329	0	0	0	0.5315	1.579	8.408	0	0.4097
441873	1.204	4.67	9.624	5.088	0.8631	0.2245	3.664	4.3	3.586	11.9	3.439	1.975	4.768	5.615	0	0	0	0.5515	1.404	6.658	0.5476	0.9033
649324	0.4218	0.5113	4.214	0	0.6299	0	2.567	5.021	1.999	4.344	3.681	1.73	6.264	7.541	0.06001	0	0	0.5635	1.384	4.424	0.7673	0.7446
440563	0.4039	0	0	0	0.2413	0	6.146	5.495	3.828	4.992	3.204	0.1744	6.398	2.512	0	0	0	0.7709	0.9814	4.621	3.123	0.6239
645354	0.4218	0.5113	3.913	0	0.8818	0	2.567	5.2	1.999	4.344	3.792	1.821	6.473	7.213	0.06001	0	0	0.644	1.486	5.027	0.7673	0.6515
645359	0.5232	3.488	5.974	4.935	0.9375	0.2032	6.368	4.671	3.187	5.927	3.043	1.355	4.403	4.88	0	0	0	0.699	1.08	5.986	0.7138	0.7504
101060301	1.006	1.22	0	0	0	0.07818	5.614	2.995	1.362	2.073	2.129	0.6516	3.487	3.911	0	0	0	0.1921	0.489	0.9595	0	0.3331
343070	1.625	4.726	3.246	0	0.1941	0	5.933	1.934	1.76	4.016	1.375	2.385	3.86	5.051	0	0	0	0.4961	1.026	3.718	0.4433	0.5736
400736	0	0.2304	1.628	7.747	2.271	0	1.543	1.132	1.544	2.35	0.7038	0.8207	2.447	4.138	0	0.1923	0	0.3629	0.6005	0.5438	0.5188	0.2098
391003	0.4395	3.196	16.31	11.61	0.525	0.8194	4.458	3.924	4.76	15.39	1.743	2.087	5.438	10.25	0	0	1.268	0.3355	1.281	9.428	3.797	0.9697
343068	3.272	1.22	33.05	0	0.3007	1.76	4.596	5.351	6.475	6.74	4.925	2.391	11.96	9.783	0	0	0	0.5765	1.835	12.96	1.259	0.4999
391002	3.065	2.364	1.591	15.35	0.6657	0.3463	3.674	4.264	7.166	8.608	6.63	2.526	9.654	9.528	0	0	0	0.8508	1.963	10.89	1.014	1.537
645382	0	6.711	0	24.6	2.021	0.1912	9.36	5.493	12.49	8.236	2.765	1.062	8.831	12.91	0	0	0	0.1174	2.167	7.332	4.057	0.8824
653619	1.753	2.124	21.8	7.557	0.4487	0.1945	5.079	7.025	4.067	11.86	4.237	1.945	5.205	9.341	0.07124	0.2532	0	0.7646	1.642	12.65	2.05	0.663
729528	0	9.21	1.356	2.294	0.7943	0.7674	4.046	2.907	5.658	6.26	4.119	2.132	6.206	8.269	0.1081	1.345	0	0.4351	2.031	3.804	1.469	0.5869
645414	0.6598	5.598	10.05	10.29	0.1314	0.4101	1.339	3.179	2.978	5.436	3.722	2.658	4.573	7.864	0	0	0	0.3358	0.9619	3.984	1.901	0.8736
391004	1.775	0	0	14.74	0.3535	0.4138	3.302	6.038	7.211	10.36	2.347	2.938	2.929	6.9	0.0842	0	0	0.5648	1.725	13.82	2.019	0.7835
645425	0.5848	2.481	7.094	12.8	2.969	1.499	4.745	8.204	13.85	9.636	4.484	2.777	13.89	11.82	0	0	0	1.674	1.421	20.63	2.659	0.9678
126755	1.508	0.7832	0	4.388	0.9006	1.908	1.311	2.381	1.166	4.436	0.6834	0.5578	5.97	3.348	0	0	0	0.3289	0.6279	1.643	1.273	0.3802
102724856	4.181	7.298	4.535	1.01	0.3996	1.299	4.58	7.252	5.208	12.75	5.572	1.66	7.285	11.18	0.04759	0	0	0.7022	1.747	11.32	1.978	1.107
107984918	0	0	0	0	1.327	0	1.127	4.093	0	0.7627	0.7833	0.6394	2.933	1.727	0	0	0	0.1413	0.8997	0.7061	0	0.2451
10630	0.2972	3.603	0	5.943	0.5326	0	5.879	7.582	3.621	6.428	2.908	1.925	5.885	11.78	0.1269	0	0	1.248	1.3	4.818	2.23	1.049
107984919	2.639	3.999	20.4	0.166	1.839	0.2392	4.685	6.358	7.444	6.795	6.281	3.418	8.71	5.471	0	0	0	0.9235	1.763	7.549	1.6	1.31
105378612	0	0	0	4.393	1.49	0	4.217	4.95	2.252	7.708	1.979	1.436	7.821	5.171	0	0	0	1.428	2.222	6.343	2.08	0.734
105376756	2.108	11.5	0	0	1.889	0	7.484	2.689	1.427	4.342	1.115	0.455	10.44	8.193	0	0	0	0	0.5122	0	0	2.093
7799	38.16	15.04	42.53	7.163	15.85	10.8	14.88	14.36	14.8	17.71	14.05	11.22	7.895	15.3	13.58	32.71	19.48	7.41	13.17	15.65	10.28	5.837
23254	1.242	3.36	2.019	3.137	1.087	0.664	2.636	3.29	4.104	4.579	2.351	1.246	3.859	4.937	0.3779	1.766	1.143	0.3968	1.01	4.9	1.484	0.5415
107985467	0.1103	0.4009	0	0	0.5269	0.0514	3.691	4.125	5.971	4.088	2.741	1.761	6.549	3.599	0.1882	0	0	0.463	0.9108	3.679	1.003	0.3406
107985468	0	2.728	0	0	0.6721	0	3.424	6.697	0	20.86	5.355	0	10.03	3.498	0.3201	0	0	0.859	2.187	12.87	1.535	1.49
105376762	9.361	6.354	42.22	0	0.671	0	11.39	16.24	26.36	19.28	7.723	6.304	15.57	18.63	0	0	0	1.429	3.912	14.99	4.087	1.487
105376759	1.902	4.716	9.995	5.676	1.136	0.3493	3.245	5.587	4.565	4.274	2.835	1.082	6.762	8.198	0.0246	0.08742	0	0.726	1.365	5.77	1.337	0.8203
107985469	2.829	0.2449	0	16.16	0.6034	0	3.894	4.982	4.924	4.578	2.778	2.355	4.001	4.712	0.05749	0	0	0.617	0.8345	2.504	0.2757	0.6242
200197	0.8029	1.298	1.146	0	0.4396	0.07277	2.036	1.991	2.808	2.894	1.557	0.3755	2.914	3.64	0.05711	0.1691	0	0.332	0.7803	6.252	1.278	0.4872
55092	3.159	3.225	0	0	1.788	0.5426	2.361	6.08	4.052	4.453	1.407	2.297	6.75	11.37	0.04731	0	0	0.4443	2.384	7.135	0.2269	0.6605
727684	2.516	1.695	0	0	0.6681	0	5.389	3.566	4.164	6.911	3.697	1.81	1.661	7.824	0	0	0	0.1067	0.8152	5.598	2.67	0.617
114827	3.251	5.474	25.87	11.68	1.618	0.8514	6.718	9.523	13.29	13.15	6.146	4.029	16.51	17.69	0.2912	1.339	1.042	1.103	3.043	15.33	2.355	1.794
101927417	0	0.7275	0	3.283	0.6274	0.7694	2.131	3.955	2.234	4.636	1.984	1.036	6.982	10.26	0.04269	0	0	0.4009	0.8749	4.721	2.047	0.6953
101927441	9.962	3.198	14.69	0	2.995	1.21	4.283	5.105	3.93	5.299	5.617	2.734	3.135	6.256	1.52	3.335	0.8973	1.335	4.28	4.969	2.76	1.296
79180	385.6	170.8	332.7	38.99	150.7	128.4	135.9	153.9	205.4	139.8	140	99.78	18.13	101.3	159.6	430	140.8	69.84	189.7	144.8	100.7	60.92
11330	0	4.219	0	5.859	0.7996	0.8528	1.901	5.464	4.893	4.136	3.54	1.214	4.771	7.908	0	0	0	0.3577	0.9432	7.148	1.583	0.5317
63036	6.627	10.5	0.7275	0	0.3045	0	5.171	6.502	8.972	7.35	3.235	1.98	12.11	15.06	0	0	0	0.5838	0.7431	17.01	0	0.6749
105376767	0.7489	8.623	6.413	5.369	0.2237	0	3.798	6.368	6.083	3.085	1.584	2.425	4.819	6.985	0	0	0	0.5717	1.001	7.497	1.873	0.8263
51032	11.74	12.37	0	0	1.524	1.189	4.141	5.641	17.27	24.18	5.667	1.322	14.65	6.347	0.5808	0	0	2.532	1.24	18	0	2.365
842	4.557	6.197	0	4.948	2.39	1.882	2.368	4.914	3.31	3.434	3.233	2.735	5.832	6.739	1.233	0	0.8705	0.7637	2.673	4.451	3.134	0.8339
23341	6.193	4.518	3.518	3.993	4.058	3.494	9.087	8.691	7.733	9.288	5.819	5.606	9.524	12.99	2.771	1.702	2.602	2.846	4.631	7.567	2.68	2.667
107397391	0	0	0	0	0	0	0	5.713	0	0	0	2.9	29.93	10.44	0	0	0	0	0.8162	19.22	0	0.7413
79814	2.112	2.012	0.4306	0.1138	0.7209	1.102	5.968	6.286	5.31	5.904	2.952	1.954	7.617	6.332	0.601	1.068	2.114	0.5183	1.979	9.206	1.441	1.198
84301	16.24	9.922	11	4.03	6.354	5.258	15.32	8.3	8.237	5.41	9.723	6.67	5.374	6.601	11.82	18.04	22.46	9.976	8.349	9.349	4.539	5.477
6248	6.245	0.2442	0	0	1.685	1.471	3.882	5.824	2.727	3.319	5.646	3.913	3.789	5.324	4.069	4.889	2.325	3.23	2.937	4.417	3.115	2.8
23207	14.68	9.21	17.53	12.65	7.958	7.262	9.291	9.558	8.737	22.51	10.29	7.099	5.152	15.05	9.566	2.737	6.478	4.649	7.663	11.12	7.053	4.18
284723	0	1.793	0	0	0.4417	0	0.7501	1.707	1.144	5.44	1.453	0.684	2.405	3.613	0.1202	0	0.3919	0.4033	0.462	1.309	2.21	0.3497
110806303	0	0	0	0	0	0	0.7482	2.509	0	7.597	0.3901	0	2.191	2.293	0	0	0	0.2816	0	5.627	3.019	0
388595	0.6472	7.452	0	0	0	0	2.954	2.476	1.314	5.998	2.054	1.257	5.126	6.036	0	3.599	0	0.4941	0.4717	6.17	3.09	0.4284
54751	1.027	8.603	0	9.161	0.4463	0.5949	1.61	3.097	1.264	37.89	2.025	1.975	6.287	5.372	0.1594	0	0	0.5347	0.8395	3.562	2.633	0.474
440567	5.208	5.26	0	0	1.037	0	5.282	12.55	5.875	14.3	6.885	5.62	22.34	12.14	2.223	0.4388	0.7155	2.65	3.163	23.17	3.552	0.5745
729614	4.273	1.243	26.1	1.548	2.45	2.231	5.027	4.796	3.471	3.872	4.7	4.132	4.569	7.705	2.772	2.074	4.227	0.9786	3.571	6.029	10.1	1.886
23013	60.96	27.42	53.65	29.33	21.82	14.06	22.1	18.63	23.33	30.21	20.48	17.76	11.01	20.16	27.7	51.75	38.93	11.48	18.92	22.79	18.72	8.103
7709	20.63	7.179	51.57	15.12	6.192	4.786	5.908	4.868	4.143	10.37	5.168	4.645	3.616	8.287	4.298	7.137	5.046	2.751	4.341	7.624	6.24	1.96
149563	1.076	4.283	4.167	0	0.09178	1.241	2.649	3.005	2.08	0.6329	1.056	0.5306	3.194	8.838	0	0	0	0.8211	0.56	6.006	0	0.4068
27129	2.218	1.344	0	0	0.3313	0	1.125	2.358	1.126	4.854	2.346	0.8379	2.608	3.448	0	0	0	0.4234	0.4042	1.322	1.072	0.2141
1187	1.312	8.407	0	9.477	1.12	0	1.711	3.825	2.284	4.247	2.577	0.8092	7.98	9.616	0	0	0	1.002	1.321	5.54	1.62	0.4964
1188	6.834	1.734	0	2.878	1.804	0.7161	1.29	2.432	4.518	4.583	2.437	0.8919	2.832	9.389	0	0	0	0.6067	1.158	5.758	0.2168	0.2806
348487	0	3.291	0	0	0	0.1265	0.2754	1.385	1.838	6.71	2.154	1.055	2.688	4.22	0	0	0	0.7254	0.8575	3.106	0	0.2396
1969	0	1.458	0	1.733	0.6532	0.1019	1.553	2.232	1.184	10.81	1.157	1.699	4.547	8.67	0.03111	0	0	0.6679	1.222	1.043	2.984	0.4343
101927479	1.247	1.835	0	7.122	0.6914	0.1107	3.251	2.726	5.425	3.118	2.59	1.384	4.319	7.475	0	0	0	0.8497	0.7572	5.094	0.9719	0.2554
128272	2.169	2.629	11.22	2.046	1.215	0.1685	3.988	2.19	2.57	4.189	1.793	1.346	4.966	5.902	0.4629	0.5484	0	0.414	0.9882	4.912	1.665	0.2393
101927546	0.5019	2.19	0	3.257	0.9593	1.123	2.24	2.475	2.718	3.928	2.123	1.473	2.484	7.022	0.02856	0	0.7033	0.4598	1.122	1.914	3.104	0.443
79363	0	0	8.66	0	0.453	0.5499	3.077	6.879	4.449	11.98	2.941	1.855	7.759	9.039	0.2877	0.6391	0	0.579	1.351	4.821	3.679	0.7252
54455	6.77	1.987	0	7.636	3.363	2.735	6.506	6.666	8.49	8.367	5.314	4.922	9.243	7.977	3.407	4.036	1.821	1.986	3.671	8.358	3.5	2.029
26099	9.599	6.853	4.692	14.69	8.561	8.152	5.735	7.379	5.519	10.56	6.815	6.301	7.29	10.02	9.054	7.712	5.312	4.467	8.754	7.021	8.193	3.482
374955	4.329	2.434	11.73	9.185	1.986	1.355	3.309	4.055	6.116	8.788	3.55	2.14	6.212	7.413	2.357	2.792	0.7241	1.533	2.409	4.128	2.112	0.9968
55707	42.02	18.65	41.47	13.76	8.253	9.672	15.03	16.96	13.5	29.05	15.82	10.76	8.461	18.6	18.52	28.16	24.25	9.787	13.12	22.14	9.976	6.915
107984921	2.446	2.267	1.027	0	0.6876	0.6708	3.065	2.08	1.558	4.742	2.968	3.292	2.137	5.592	2.129	1.455	0.3559	1.208	1.783	4.665	3.141	0.6668
114819	10	4.323	0.6207	3.348	2.494	2.23	3.617	3.402	4.475	7.525	4.232	2.779	3.445	7.708	2.822	8.532	0.7888	1.859	2.071	5.888	3.363	0.9597
26871	4470	3.022e+04	1.014e+04	1.782e+04	3998	5793	8592	3133	6599	7072	4329	5237	1.064e+04	7387	1.009e+04	9751	1.497e+04	2756	1787	1623	1.197e+04	758.9
107985757	6.31	38.24	684.4	0	11.31	0	12.8	10.73	0	13	0	32.69	43.73	19.62	0	0	0	2.409	4.599	54.15	0	0
100132147	0.6041	1.098	0	3.647	0.5412	1.361	1.838	3.852	0.8178	4.977	3.514	0.6519	5.98	4.695	0.1719	0	0	0.4612	0.8806	2.592	0.2747	0.1999
107985758	0	0	0	0	3.874	0	6.578	0	0	0	3.43	0	6.42	20.16	1.845	0	0	2.476	1.576	0	0	1.431
7195	0	0	0	0	3.928	0	0	11.18	0	0	0	0	45.58	10.22	0	0	0	0	3.196	0	0	0
55672	15.06	15.4	12.54	14.74	2.717	2.023	15.83	15.74	17.84	30.04	9.954	6.669	20.65	23.29	2.767	8.644	3.039	2.694	5.735	14.95	5.029	3.34
105376794	8.019	3.164	3.815	6.895	1.745	2.559	8.196	7.452	7.742	12.29	6.837	4.642	13.42	17.97	1.22	3.017	1.23	2.705	3.126	11.73	2.657	1.618
84809	65.35	17.32	98.55	23.16	6.163	4.522	19.59	15.75	10.39	30.51	13.99	10.85	21.74	49.76	10.61	13.91	8.833	7.069	7.328	36.32	10.23	3.503
11209	1.594	5.797	0	0	0.8465	0.4404	4.851	6.477	8.154	7.662	4.122	1.606	11.05	13.77	0.3528	0	0.07301	1.15	2.797	10.81	2.336	1.603
107985736	2.002	5.46	28.1	3.902	0.3986	0.3111	8.122	5.674	4.969	13.06	3.088	1.512	7.432	6.743	0.3797	0.8435	0	0.7642	1.864	6.68	1.973	0.4417
26869	4456	3.022e+04	1.006e+04	1.774e+04	3978	5791	8612	3108	6649	7096	4302	5195	1.06e+04	7365	1.007e+04	9733	1.497e+04	2737	1781	1602	1.187e+04	750.1
107985759	0	7.971	0	287.8	3.928	18.39	26.68	11.18	0	0	10.43	8.517	0	30.67	7.485	0	0	2.51	1.598	12.54	0	0
284729	5.793	9.831	9.261	26.58	0.4153	0	1.88	2.364	10.67	8.591	5.637	3.101	8.03	10.81	0	0.2343	0	0.5307	2.196	10.61	5.48	1.176
100189045	6.577	175.4	0	0	0	0	66.71	44.74	97.94	67.73	38.26	22.71	39.07	81.79	7.485	0	0	2.51	9.587	50.16	29.91	13.06
6060	4564	3.06e+04	9976	1.771e+04	4731	6301	9513	3382	6961	7313	5008	1.416e+04	1.086e+04	7458	1.06e+04	9738	1.509e+04	3138	2070	1612	1.226e+04	915.4
11223	5.702	1.091	13.28	3.699	0.6573	0.5595	7.813	6.804	5.417	12.16	3.121	3.627	12.08	14.31	0.1423	1.517	0.04123	1.069	1.823	13.64	2.275	1.015
100500876	6.396	0	0	0	0	0	12.98	21.76	43.3	52.7	6.765	2.761	25.33	9.944	0	0	0	2.442	12.43	0	0	1.411
100189298	46.04	0	0	0	0	17.37	0	5.592	0	0	3.478	0	0	10.22	0	0	0	0	0	0	0	1.451
112267871	2.168	4.381	0	4.363	1.295	0.1123	5.865	4.917	1.957	11.17	1.911	2.184	4.294	7.866	0	0	0	0.2759	1.581	1.034	0.3287	0.638
7193	25.94	0	0	0	0	0	13.16	22.06	8.78	0	17.15	0	0	10.08	0	0	0	0	3.151	0	0	1.431
100189183	12.62	68.83	0	0	0	0	6.4	26.83	59.8	156	16.68	13.62	31.23	39.24	0	0	0	0	1.533	48.13	0	5.569
105376805	4.447	6.289	0	0	0	0	6.766	8.823	8.027	12.21	5.487	5.439	8.071	12.67	1.265	2.998	0	0.8488	3.421	8.48	18.54	2.453
791226	0	0	0	0	0	0	12.8	10.73	17.09	25.99	6.674	2.724	6.247	19.62	0	0	0	0	1.533	6.016	0	4.177
26870	4467	2.995e+04	9826	1.739e+04	4570	6144	9239	3280	6927	7184	4723	1.393e+04	1.062e+04	7330	1.036e+04	9537	1.48e+04	3076	2016	1539	1.214e+04	893.4
9696	21.15	3.821	11.53	7.741	3.732	1.87	5.639	4.386	5.199	14.05	5.941	5.641	6.412	11.05	4.974	12.72	3.355	2.932	2.785	9.508	7.377	1.353
4237	3.176	11.07	0	0	1.897	0	2.819	2.026	1.613	41.71	1.68	3.257	4.717	4.321	0	0	0	0.1516	1.929	4.921	1.625	0.08761
105376806	0	1.426	0	0	0	0	4.772	1	4.777	9.69	1.866	1.015	5.822	12.8	0	0	0	1.796	1.429	2.243	0.5349	1.298
23400	9.709	1.541	3.959	2.791	3.245	1.167	3.869	3.243	1.252	10.47	3.851	4.241	5.149	7.007	2.401	3.097	0	1.941	2.303	3.637	3.995	0.9946
6390	38.18	34.01	186.5	0	14.56	14.94	29.86	23.86	29.27	38.85	23.6	12.11	12.3	14.3	18.72	26.75	15.17	17.21	22.58	14.91	22.8	14.31
11240	28.99	28.35	4.5	11.36	28.13	20.04	26.2	54.66	33.46	16.76	29.31	16.82	7.048	16.6	11.26	36.72	16.98	9.318	42.28	17.55	9.76	15.64
105376808	0.5674	3.438	0	0	2.033	0.8816	5.179	5.307	9.217	12.85	3.901	1.714	16.85	14.11	0	0	0	0.8663	1.654	9.196	0.7741	1.628
400743	0	0	0	0	0	0	4.817	8.075	3.214	11.41	0.8371	1.367	2.351	19.69	0	0	0	0.6042	0.7691	11.32	0	1.222
29943	1.834	1.449	11.61	0	0.7619	0.6813	1.617	4.745	5.181	6.404	2.698	1.067	4.893	11.4	0	0	0.5258	0.7912	1.24	4.257	2.067	0.6685
51702	1.995	3.518	4.531	9.856	0.9752	1.127	3.036	3.316	4.421	5.231	2.878	1.214	7.274	9.87	0.02581	1.284	0	0.7271	1.256	7.956	3.589	0.7605
100616188	0	0	0	0	0	0	0	0	21.8	0	11.35	0	0	8.344	0	0	0	0	0	25.59	0	0
23569	46.01	96.14	6.191	8.3	68.48	20.2	18.39	38.33	33.14	22.02	19.09	20.6	25.61	20.71	23.89	12.14	14.05	12.12	32.45	26.29	30.16	10.43
353238	7.406	7.323	12.24	14.41	1.397	0.2725	4.744	9.114	2.902	10.03	4.844	1.767	11.77	18.48	0	1.182	0	0.6695	2.699	14.86	3.191	1.72
55920	43.31	11.17	21.04	6.171	5.091	7.087	7.127	9.108	7.797	28.23	12.85	9.347	17.45	19.16	9.078	19.45	13.06	5.628	7.948	12.3	10.63	3.838
55160	7.033	6.436	8.775	6.045	1.029	1.078	3.496	4.554	5.171	8.155	4.853	3.539	5.303	10.86	1.67	0.942	1.075	1.422	2.252	10.17	3.58	1.1
107984028	0	0	12.65	0	1.373	0.2551	0.6661	5.584	0.8891	6.763	3.82	1.134	3.901	1.531	0	0	0	1.128	1.436	4.696	1.045	0.7246
81569	2.621	5.486	0	0	0.8538	0.1111	6.283	4.051	4.515	4.907	1.89	1.234	3.774	8.888	0	0	0	0.4547	1.042	4.543	0.7584	1.051
105376809	0	17.92	0	0	1.288	0.4786	3.749	7.333	6.255	8.882	5.375	2.127	7.013	22.98	0	0	0	0.7054	2.619	12.33	1.541	1.291
105376812	5.287	6.746	49.64	0	0.6649	0	3.669	5.915	8.665	8.597	3.679	2.523	7.714	12.55	0	0	0	0.956	1.69	12.47	4.556	0.9824
101927876	2.457	1.374	6.742	8.556	0.903	2.936	5.367	7.07	4.349	11.29	2.398	3.1	7.857	9.107	0.05377	0	0	0.7935	1.469	5.585	0.7735	1.126
84966	5.604	10.67	15.71	3.776	3.228	2.395	2.842	5.956	13.28	11.95	5.716	4.925	13.08	11.2	0.05695	0	0	1.681	2.14	16.79	5.825	1.546
105376814	1.078	4.082	0	5.49	0.7242	0.2303	3.28	4.926	2.736	4.717	2.28	1.861	5.202	6.073	0.03833	0	0	0.3086	1.113	5.909	1.164	0.8026
127707	0.3684	1.563	7.361	0	0.4401	0	2.149	2.349	2.244	1.138	1.072	0.5963	5.197	3.723	0.05241	0	0	0.2461	0.3804	2.722	2.178	0.2032
5081	1.659	2.536	3.912	4.028	0.9049	0.9527	2.634	4.355	3.613	3.714	3.357	1.028	4.642	5.719	0	0	0.1487	0.5507	1.279	4.883	0.4593	0.5253
80834	4.445	8.98	0	1.258	0.9957	0.4317	2.067	7.087	2.257	10.68	5.387	2.638	5.684	8.926	0	0	0	0.4242	2.025	7.417	0.2527	1.267
8659	0.652	5.374	0	11.02	0.701	0.5065	3.703	2.661	4.237	4.029	2.689	2.026	3.873	9.73	0.1855	0	0	0.448	1.204	8.951	3.321	0.5755
100616120	0	107.1	0	533.3	3.769	0	12.8	16.1	0	64.98	3.337	13.62	6.247	68.67	0	0	0	2.409	7.665	108.3	2.87	12.53
100302276	77.82	14.51	0	0	3.576	0	42.5	10.18	0	24.66	9.498	0	41.49	37.23	0	0	0	0	8.727	11.42	2.723	0
126917	11.64	5.313	0	7.527	3.792	1.045	5.059	3.148	3.171	7.938	4.396	1.957	4.264	9.633	4.343	9.781	9.376	2.942	2.809	6.268	1.581	1.351
105376815	3.479	1.054	0	0	1.126	0	1.912	3.205	2.159	5.076	2.147	1.252	4.019	6.535	0	0	0	0.498	0.8101	3.179	0.7252	0.3519
23352	26.3	18.35	33.5	7.656	18.33	10.11	16.95	16.84	15.49	29.17	18.64	13.1	17.33	21.22	15.52	18.36	18.06	7.825	12.43	21.85	12.66	6.583
101927895	22.87	7.836	5.678	0	0.297	0.8499	8.575	8.034	4.039	8.194	4.734	3.435	10.34	5.411	1.132	2.011	3.484	1.519	2.658	9.008	2.714	1.756
23065	11.83	9.077	0.6992	9.823	3.595	2.784	7.738	8.212	4.548	17.3	6.847	4.532	8.453	11.1	4.003	5.485	8.798	3.393	4.098	9.342	4.424	2.085
51154	6.124	1.392	0	6.209	1.029	1.873	2.329	5.044	3.109	4.336	4.453	2.974	5.873	8.627	1.797	7.644	3.392	1.096	1.906	3.649	3.655	1.267
246181	1.779	0.2396	0	0	0.4723	0	2.807	5.043	5.353	10.18	2.195	1.28	7.828	5.532	0.1125	1.599	0	0.3773	0.8645	3.77	2.068	0.7852
22977	1.657	10.54	13.89	0	1.484	0	1.68	4.93	2.803	3.412	1.643	1.877	3.28	8.691	0.05892	0	0	0.3952	1.308	3.949	1.413	0.5483
100506730	1.688	2.955	1.873	1.274	0.5601	0.9033	3.043	1.435	2.031	4.249	1.289	0.4047	2.599	2.332	0.1601	0.3793	0.8502	0.1432	1.276	2.861	0.2559	0.6207
8574	3.209	2.377	9.161	0	3.195	3.463	5.968	7.277	4.103	11.02	4.997	5.695	9.178	11.64	1.776	1.442	0.6614	1.293	3.076	5.95	4.378	1.888
54896	3.227	1.043	3.071	3.518	1.285	1.905	1.673	3.781	1.845	3.693	2.731	1.3	4.97	6.466	0.755	0	0	0.5475	1.22	5.88	1.99	0.3323
832	36.07	52.84	84.24	25.2	45.99	25	26.85	45.23	33.7	45.02	35.96	36.54	32.1	31.34	33.72	27.08	45.25	16.78	35.58	36.59	27.61	15.22
105376819	0.5493	6.658	39.2	3.731	0.9844	1.622	6.686	14.01	11.9	12.45	7.553	4.031	17.4	15.37	0	0	0	0.8388	4.004	7.856	0.4997	0.3637
105376818	16.68	40.43	0	0	3.984	21.25	27.06	34.03	4.515	96.18	12.35	4.319	33.02	72.59	1.898	0	0	2.546	8.103	12.72	0	2.208
105376817	1.918	3.255	0	2.606	0.2292	0.3577	4.67	11.09	4.155	3.951	4.058	1.987	12.16	5.965	0.1092	0	0	0.5858	1.864	8.048	0.698	0.5926
105378614	0	2.734	0	32.34	0	0	4.576	9.59	9.162	23.23	10.74	0.9737	20.1	38.57	0	0	0	0.8611	5.481	23.66	8.207	1.493
440574	2.538	4.147	2.993	16.24	2.175	0.6002	3.582	4.41	4.482	9.547	2.918	2.715	2.513	6.005	2.575	7.812	3.821	1.222	2.494	5.472	2.66	1.145
100532736	2.754	2.825	10.58	5.595	0.7593	1.317	1.074	1.261	2.868	10.47	1.344	1.097	1.468	4.611	1.085	4.07	0.6113	0.8087	1.081	1.616	0.9635	0.2805
644068	21.73	0.6754	0	0	4.327	5.281	8.478	7.581	12.07	25.25	9.135	7.937	4.413	17.32	6.183	9.579	3.675	2.765	5.821	27.09	0.5068	1.721
4681	1.486	4.682	20.14	2.018	0.7099	0.6233	1.959	1.642	1.609	6.732	1.493	0.962	4.854	9.007	0.2114	0.4507	0	0.7939	0.9024	3.541	0.9459	0.6884
3362	1.229	4.021	0	0	0.5872	0	1.994	2.299	2.994	1.519	1.69	1.803	2.798	4.011	0.03496	0	0	0.4691	0.6269	1.757	1.844	0.4067
255104	5.256	6.459	0	1.763	2.136	2.881	4.368	6.269	4.645	8.419	5.057	3.687	8.094	9.078	2.534	3.063	2.467	1.477	2.802	7.725	2.058	1.031
54546	0	0	0	0	1.556	0	2.264	2.215	1.511	0.7663	0.5903	0.1606	3.315	6.941	0	0	0	0.5681	0.2712	3.902	0	0.0821
105376823	1.138	0	0	0	0.4532	0	8.08	9.998	11.3	7.813	4.614	1.965	13.52	10.61	0.1079	0	0	0.4344	2.949	10.13	0.1725	1.255
23252	4.02	2.672	2.591	2.984	2.633	1.995	4.603	4.024	4.564	6.009	3.703	1.735	5.841	7.358	1.587	4.229	1.416	1.411	2.268	4.204	0.8846	1.016
30814	1.784	3.605	0	3.591	1.421	0	2.413	3.035	4.832	6.126	0.3146	0.5135	6.478	10.17	0	0	0	0.4541	1.301	11.91	0	0.3938
5320	11.82	9.92	16.87	49.4	1.901	0	3.228	12.37	8.617	9.365	2.645	3.14	15.75	14.84	0	0	0	1.215	2.762	21.24	3.308	1.204
5322	1.214	3.759	0	0.2035	1.289	0.1048	5.06	8.713	7.302	18.61	3.922	3.318	10.41	14.04	0.07673	0	0	1.544	1.998	10.28	2.698	0.7736
26279	0.1742	1.689	0	4.074	0.3121	0.3789	2.65	1.037	2.594	5.74	3.316	2.331	1.379	6.227	0	0.8806	0	0.4654	1.016	7.639	2.059	0.5765
64600	1.884	5.606	10.51	0	0.3069	0.2395	1.042	2.33	0.9276	3.881	0.9964	0.8873	2.035	9.852	0	0.2598	0	0.4577	0.5826	3.266	0.1558	0.2646
391013	2.057	0.9973	0	0.1552	0.6143	0	0.8346	4.198	1.114	4.237	2.067	2.841	3.258	7.355	0.1756	1.144	0	0.07852	1.099	3.726	2.432	0.5447
127733	0.6441	1.301	7.354	0.486	0.5129	0.2001	3.266	3.042	4.553	2.064	1.93	1.174	6.093	5.674	0.2443	0.3256	0	0.519	1.148	2.456	1.334	0.9159
101928017	7.325	1.11	0	0	1.094	0	1.857	8.563	2.479	0	3.389	1.581	25.38	8.54	0	1.852	0	1.747	1.557	24.44	2.498	2.02
105376825	0.9207	0	15.55	1.737	0.5499	0	4.047	4.697	1.246	1.896	3.165	1.259	3.798	7.872	0	0	0	0.1757	1.081	7.169	0.7676	0.7449
105376826	1.078	2.939	0	0	1.288	0.8792	2.733	4.582	5.472	6.105	5.557	1.512	5.868	12.15	0	1.907	0	0.72	1.178	10.28	3.676	0.8324
105376827	0	1.179	37.49	0	5.811	0	6.907	6.617	3.951	34.06	6.173	5.459	15.41	24.2	0	0	0	0.7427	1.654	44.52	0	1.932
105376828	0.5956	1.444	0	15.51	0.7115	0.6478	5.135	10.13	6.047	20.85	2.992	3.599	12.09	12.04	0	0.1506	0	0.9094	1.592	15.62	3.115	0.7228
127731	2.05	4.548	3.809	6.976	0.67	0.607	2.55	5.525	3.77	5.736	2.925	1.286	7.237	7.636	0.06603	0.01956	0.07972	0.7235	1.466	4.241	1.337	0.9047
339505	2.469	3.89	5.99	5.123	1.696	0.1726	3.005	5.353	6.684	13.47	3.264	1.971	8.432	8.635	0	0	0	0.7539	1.739	11.77	1.909	0.7081
55450	1.807	13.14	10.89	66.65	1.319	0	1.222	2.39	0.8153	4.548	1.805	0.6933	0.9937	2.497	0.6283	0.203	0.8274	0.5364	0.439	2.297	0	0.1772
79594	6.69	1.622	7.426	1.458	2.93	1.178	3.92	6.067	7.245	7.655	6.289	3.914	6.623	11.09	3.13	3.382	2.083	2.667	4.623	11.2	3.11	2.132
163933	1.717	0.4624	0	0	0.1139	0	0.7739	2.757	3.099	3.143	1.917	0.247	1.133	2.965	0	0	0	0.3641	0.8805	6.547	0.7807	0.463
978	49.06	58.07	0	0	93.09	43.05	27.52	61.84	28.13	30.91	23.81	40.36	25.14	44.86	32.85	12.55	15.46	16.3	67.73	56.13	56.7	23.31
65018	47.63	29.18	36.62	50.39	18.69	10.1	16.76	27.79	31.17	25.7	32.9	17.37	10.26	15.85	34.15	38.56	32.67	19.32	24.51	25.47	23.74	24.93
102464833	25.47	0	0	0	45.64	9.894	55.97	61.36	80.46	131.1	105.5	67.8	16.81	26.4	50.73	27.9	0	38.89	96.95	80.95	38.61	94.6
100861548	21.23	13.25	33.9	13.8	7.721	4.572	6.289	10.1	12.38	10.82	10.17	6.261	5.514	6.862	11.18	13.39	10.44	7.141	7.124	9.519	8.555	7.467
1650	13.62	8.519	0	0	9.708	10.68	15.37	9.711	4.757	19.9	14.64	9.67	10.44	14.34	9.249	3.776	9.777	6.204	10.3	17.17	8.49	5.38
57576	2.97	2.907	0	0	0.5458	0.8696	1.738	3.399	3.247	6.587	1.993	1.381	2.94	6.747	0.0325	0	0	0.5668	1.082	5.118	1.247	0.7057
400745	1.235	0	7.864	0	0.454	0.02952	1.253	1.696	1.543	3.914	1.306	0.9022	1.975	2.954	0	0	0	0.2901	0.554	4.71	1.21	0.3354
112268222	2.243	2.266	10.67	0	1.519	2.196	2.882	1.717	1.012	2.773	2.768	1.775	2.813	3.371	1.192	1.21	0.4007	0.9706	1.781	1.64	1.564	0.6601
50809	23.9	17.53	26.33	9.737	16.06	15.35	25.61	13.33	16.47	17.93	16.99	13.81	6.988	14.41	22.42	34.22	38.98	14	22.68	19.94	11.28	9.699
8672	32.2	21.28	25.06	29.56	20.43	9.813	17.32	25.59	29.84	36.72	19.8	27.47	36.37	19.23	18.55	30.57	21.53	8.62	16.22	17.26	13.66	5.221
105376830	1.021	1.65	0	0	1.83	2.195	5.869	2.894	2.995	4.206	3.33	2.938	3.201	3.439	1.598	1.032	1.122	0.4547	1.53	1.785	0.3869	0.2628
105376829	4.172	0	5.955	0	4.305	0	9.234	8.708	6.162	9.375	4.614	2.62	13.52	15.33	1.295	0	0.1563	0.1448	2.949	7.956	5.348	1.925
100302155	0	0	0	0	0	0	11.94	3.336	21.25	8.082	4.15	1.694	7.769	0	0	0	0	2.996	0.9533	26.19	0	0
1889	14.25	39.06	38.63	9.112	28.57	24.13	17.34	29.82	25.72	53.94	18.98	24.42	20.28	21.62	20.23	17.94	13.28	11.32	25.76	20.12	22.68	8.278
100506801	2.903	4.837	0	0	1.842	0.9865	2.392	3.085	2.701	8.967	2.59	1.018	3.951	5.358	1.084	6.237	5.309	1.039	1.499	2.248	2.228	1.161
105376832	0	0	0	0	0.4696	0.7329	5.581	3.342	2.128	16.19	3.326	0.3393	11.67	8.554	0	0	0	0	1.337	7.495	1.073	0.1735
84224	1.296	4.526	3.916	7.821	1.866	1.03	3.092	6.026	6.294	8.005	4.957	3.454	7.696	10.54	1.084	0.5394	2.042	0.96	3.037	6.903	3.293	0.9754
249	25.78	81.94	58.74	9.479	26.95	63.64	19.11	165.4	44.75	30.3	32.95	19.05	16.04	28.78	32.22	46.8	12.6	6.877	41.52	44.91	41.49	22.61
105376834	1.748	2.118	2.91	6.814	1.74	0	3.841	3.715	0.3944	1.8	1.54	1.006	2.307	5.887	0.3315	0.5891	0	0.4448	1.132	4.166	5.829	0.8356
5909	7.87	7.25	9.734	20.19	1.316	1.679	2.235	4.639	5.824	8.645	14.98	1.721	5.921	8.156	11.14	0	13.19	0.9212	1.504	7.003	2.147	1.598
84196	47.82	17.2	30.31	19.96	14.23	6.708	17.15	13.67	15.47	27.23	14.13	12.61	12.32	16.76	16.69	52.67	39.56	10.02	10.91	21.35	7.627	5.693
401944	1.003	8.242	11.3	3.533	0.6658	0.7101	2.148	1.611	1.962	46.84	1.592	3.753	6.732	11.09	0.1269	0	0	0.2127	0.5416	2.657	7.908	0.3198
3339	2.102	44.95	5.469	23.11	0.7569	3.164	4.326	4.362	5.983	232.7	3.759	18.04	20.53	32.04	0.3605	1.625	0	0.696	1.622	5.923	25.64	0.5933
23436	6.7	6.247	0	20.22	2.771	2.002	3.137	11.39	7.675	12.74	5.724	6.229	12.25	17.63	0.1466	0	0	1.18	2.254	13.76	10.55	1.706
10136	2.062	14.99	0	7	1.231	0.08008	9.933	11.83	7.675	10.62	4.361	2.447	7.143	19.23	0.1466	0	0	1.18	3.005	17.69	0.7032	1.933
101928043	28.1	5.676	12.41	21.2	2.398	2.079	4.75	3.413	2.717	13.78	4.245	5.198	3.974	10.4	0	6.426	0	3.575	1.95	6.378	0	0.8857
29092	1.009	2.447	25.93	0	1.206	2.823	3.071	3.719	4.099	1.386	3.024	1.452	2.331	4.184	0.8615	0	7.349	0.7705	1.88	0.6415	0	0.6681
112268223	1.429	0	4.76	0	0.8538	0.8884	1.45	4.456	0	1.963	3.024	0.617	2.359	0.7407	0.1356	2.168	5.303	0.7275	0.8103	5.906	0	0.6308
998	15.11	19.84	25.57	12.14	19.29	11.06	17.27	16.13	11.38	14.06	17.17	15.55	14.32	13.77	11.21	11.63	8.356	7.816	14.68	16.15	11.31	5.423
54361	1.994	3.85	16.02	6.799	1.456	1.48	1.423	2.826	2	5.172	2.109	1.435	3.656	5.856	0.2522	0.4481	0.822	0.5921	1.095	4.789	0.6718	0.766
105376845	2.243	0.302	0	0	1.34	0.3097	7.077	4.873	6.409	10.78	2.504	2.581	6.167	9.296	0.1418	0	0	0.856	0.9686	15.92	0.4533	1.21
105376850	1.564	5.119	0	11.57	0.6541	0.1215	1.587	4.123	1.694	3.544	2.151	0.9454	5.111	4.377	0.04451	0.1582	0	0.3583	0.4181	7.01	2.775	0.6213
107985377	1.353	7.382	0	0	0.8084	0	2.746	3.452	3.665	22.3	4.652	2.337	24.79	19.99	0	0	0	2.067	2.466	16.13	5.54	1.493
100616433	0	0	0	0	0	0	0	6.404	0	0	0	0	22.37	0	0	0	0	0	3.66	0	0	0
105376856	0	5.823	0	0	0.2869	0	4.385	2.859	2.601	0	1.778	1.037	3.805	5.228	0	0	0	1.284	0.9337	4.58	0.8739	0.424
9923	10.61	3.342	16.85	0.3121	3.87	2.549	7.271	6.017	7.465	11.26	7.217	4.562	7.233	10.64	4.929	7.922	4.034	3.403	4.32	11.7	4.367	2.738
2046	0.8968	1.087	0	1.861	0.5357	0	1.895	2.796	2.428	2.155	1.66	0.5807	2.812	7.784	0	0	0	0.4564	0.5447	3.848	0.7817	0.1814
102466615	0	0	0	0	0	0	0	14.57	5.8	0	4.531	16.64	33.93	19.98	0	0	0	0	0	0	0	0
712	8.846	6.993	12.08	4.354	1.149	1.554	4.682	1.635	11.46	26.94	4.068	1.992	12.95	6.577	0	0	0	1.175	1.495	7.701	2.974	0.5941
714	6.319	2.553	8.017	10.86	0	0	2.849	8.657	3.802	91.84	2.971	5.456	20.85	6.004	0	0	0	0.8041	0.853	5.691	0.479	0.07747
713	0	0.9048	0	17.74	0.4459	2.146	3.407	7.617	3.537	75.34	3.553	3.384	7.39	4.642	0.1062	1.132	1.385	0.4274	1.088	5.694	3.225	0.2471
2048	3.806	1.786	13.61	4.015	0.7334	0.4134	2.823	3.445	2.05	6.912	3.052	1.307	6.078	5.853	0.2911	0	0.7423	0.4531	1.442	5.307	1.75	0.7134
100616391	0	0	0	0	0	0	0	0	0	70.37	0	4.916	0	26.56	0	0	0	0	0	0	0	0
100422914	27.47	0	0	0	4.102	0	13.93	29.19	0	0	3.631	5.928	0	10.67	0	0	0	2.621	1.668	6.547	0	1.515
646262	0	0	3.076	0	0.4291	0.5209	1.214	4.887	6.159	4.932	3.292	0.8269	6.638	8.562	0	0	0	0.457	1.513	5.479	4.138	1.215
729059	0	3.316	0	0	2.179	0	5.55	8.53	11.11	0	2.894	3.149	17.15	19.85	0	0	0	0.3481	0.2216	2.609	0	1.811
23028	19	8.213	2.072	18.08	10.34	6.505	22.71	16.98	14.91	36.64	14.65	13.42	15.21	20.13	14.98	32.24	23.04	10.9	13.85	21.46	4.788	5.794
100422866	0	0	0	0	0	17.07	34.83	23.35	0	28.29	10.89	11.86	33.99	0	1.954	0	0	0	6.673	13.09	0	6.061
7798	8.016	9.407	5.538	5.124	2.409	1.611	3.988	3.821	3.733	17.35	4.266	3.02	4.903	7.779	3.269	3.201	5.072	1.774	2.444	6.426	2.763	0.9126
3352	0.4941	1.996	0	12.68	1.476	0	2.339	5.182	3.345	2.035	4.007	0.9954	4.729	9.218	0	0	0	0.4401	1	3.455	0	0.8359
100996511	1.463	2.096	0	0	1.112	0.8472	3.238	3.732	0.9002	4.109	1.758	1.206	1.185	6.409	0.8325	1.479	2.357	0.863	1.454	2.663	1.149	0.2054
10236	44.57	7.914	57.37	5.017	7.478	8.219	11.91	7.895	6.65	24.43	9.725	10.03	6.82	8.753	15.36	38.1	20.3	7.294	8.747	9.709	5.421	3.463
80818	0.1951	2.72	6.545	0	1.166	1.046	2.177	3.069	4.755	5.024	2.219	1.853	5.506	8.19	1.61	0.296	3.539	1.08	2.276	2.326	1.375	1.012
148898	0.9765	1.775	9.988	0	1.653	0.2023	1.981	1.245	3.525	5.699	2.41	0.7728	2.9	5.06	0.09262	0.576	0.6708	0.5591	0.8699	1.241	2.665	0.2155
6920	8.101	0	0.5256	16.26	2.64	0.9727	4.482	7.358	6.73	14.79	7.692	4.848	8.02	12.02	3.458	5.865	22.84	3.303	4.608	9.831	3.517	2.316
55616	5.137	5.189	8.554	2.423	0.6393	0.9146	2.28	3.549	2.753	6.833	2.377	2.356	8.264	8.319	0.1523	1.082	0.7058	0.4494	1.378	6.837	1.801	0.7085
1870	12.67	6.162	3.795	7.968	4.345	5.554	4.681	7.315	5.4	2.9	12.08	7.09	4.569	7.417	12.73	4.231	10.86	7.285	6.195	7.606	10.17	13.15
101928163	12.33	7.005	9.348	76.75	3.912	5.028	5.862	3.276	2.086	7.142	7.335	4.158	2.288	5.989	7.016	0.7792	11.91	2.5	2.995	2.204	4.906	5.781
105376859	4.634	4.626	5.058	7.816	1.791	0	4.7	4.636	4.428	2.246	3.46	1.53	4.588	9.323	0.3102	0	0	0.8324	0.6623	7.797	0.4959	0.4812
3399	9.339	5.958	0	0	1.174	3.895	9.472	6.687	4.658	71.88	4.159	6.153	10.22	7.641	1.678	0	0	1.313	5.254	15	10.28	2.495
107984928	0	13.29	0	0	2.772	0.2622	3.851	5.38	6.853	1.738	4.684	3.095	7.099	7.213	0	0	0	0.8051	1.23	10.05	0	0.6515
259283	12.92	4.415	0	2.999	2.572	0	8.398	10.98	6.725	13.64	8.932	6.147	21.31	16.47	1.131	0.1674	0.819	1.517	4.345	14.52	2.711	2.046
6135	769.3	137.7	502.4	172.5	150.7	213.6	166.5	119.8	74.48	234.9	202	150.6	63.76	194	246.2	561	577	177	176.7	188.5	134	118.3
6924	16.63	6.87	19.55	4.99	4.571	2.774	6.803	5.863	9.208	12.26	9.042	5.342	5.985	12.34	7.418	18.72	14.91	4.075	5.921	9.547	4.597	2.48
100506963	1.292	1.044	3.074	1.95	2.058	0.8701	4.369	3.663	5.832	7.985	5.923	6.322	7.25	11.38	3.187	0	0.3551	1.809	4.291	2.464	1.371	1.331
57095	54.88	16.36	39.79	36.54	37.69	25.9	33.04	46.42	54.04	30.22	93.9	32.31	15.4	31.94	152.3	81.91	104.8	85.14	58.83	44.21	50.59	75.64
105376860	9.116	8.594	0	0	3.025	5.508	4.11	5.167	0	4.172	3.75	4.372	2.006	7.873	5.764	5.633	2.087	0.7733	4.43	0.9657	3.225	1.788
11313	4.045	7.353	0	22.74	3.986	3.016	3.077	3.439	0.8213	4.165	4.599	4.016	3.003	9.431	2.762	3.681	1.917	1.775	4.275	5.206	1.104	1.517
2582	1.54	2.489	0	0	1.38	0.6781	3.385	4.365	1.043	5.287	2.715	2.881	5.083	10.77	0.8034	2.077	0	0.8819	1.809	7.587	2.101	1.02
3155	11.62	3.52	0	19.94	5.897	2.436	5.302	4.938	3.538	17.94	6.603	5.891	13.51	18.51	4.544	5.873	1.436	1.663	5.291	9.69	7.528	3.012
105376861	0.6467	0	0	0	0.3863	0	6.56	5.499	3.502	5.328	7.182	2.513	5.122	16.09	0.184	2.289	0	0.9875	2.985	6.166	1.765	0.9989
2517	15.64	6.542	2.568	21.2	2.976	2.537	10.39	10.12	5.621	17.96	8.124	8.961	15.62	15.49	3.859	3.219	2.567	2.694	5.145	6.861	4.972	2.168
1269	2.807	0.7162	1.16	0	0.6618	0.482	3.446	2.575	2.8	5.629	2.851	1.116	4.46	6.66	1.639	1.307	0	0.9868	1.992	5.141	0.3359	1.027
107984929	7.661	0.9775	0	0	1.204	1.065	5.317	4.8	5.459	3.322	2.772	4.352	3.593	5.015	1.377	7.136	0	0.7696	3.233	3.845	0	0.8008
100616492	47.89	36.28	85.44	248.4	0	0	48.58	45.81	81.04	160.3	47.49	20.67	88.9	148.9	0	0	0	9.141	26.18	119.9	0	11.89
55629	71.74	31.78	40.9	55.54	30.1	26.37	23.37	17.36	20.29	32.79	22.48	25.06	15.02	23.58	29.84	59	37.13	13.37	23.62	35.54	20.95	8.431
10772	21.18	9.299	20.68	13.99	6.11	4.609	7.782	5.726	3.405	15.8	6.559	6.973	4.262	7.753	5.882	12.82	10.59	4.149	5.126	8.819	5.738	2.257
105378615	19.23	0	0	0	0	0	11.14	7.006	18.59	16.97	0	7.114	16.32	8.54	0	0	0	2.097	0.6673	13.09	1.249	1.212
105376863	0	0.956	0	0	0	0	4	8.719	13.35	13	4.38	3.235	7.028	8.583	0	0	0	0.3011	2.012	7.52	7.354	0.6962
107984931	9.13	0	53.98	0	3.895	0	15.88	8.872	14.13	2.686	8.277	3.378	12.91	12.17	0	0	0	0.9958	0.6338	6.218	0	1.439
127294	7.458	6.19	13.88	3.548	1.404	2.229	4.522	9.719	7.902	11.69	4.073	2.73	11.16	16.26	0.04613	1.107	0.3341	1.238	2.364	16.85	4.203	1.735
107985737	0.4782	0.2898	27.3	0	0.7141	0	5.093	4.269	7.121	8.372	3.035	1.135	5.444	10.41	0	0.6044	0	0.8214	1.278	7.978	0.3262	0.4748
105376864	4.818	7.708	13.2	0	0.9209	0.8085	3.323	7.21	4.174	7.145	4.178	1.414	4.197	7.19	0	0	0	0.2207	1.124	4.777	0.7011	0.4678
58985	2.727	0.7777	0	0	1.054	0.1745	3.905	5.456	1.954	2.973	2.29	1.87	4.288	5.985	0	0	0	0.5511	1.13	8.564	1.678	0.6371
163702	1.283	3.554	0	13.9	0.821	1.167	1.487	2.883	4.838	4.152	2.423	2.255	4.445	8.974	0.2607	2.687	0	0.5596	1.38	5.242	1.375	0.9301
284632	2.024	17.48	0	15.08	0.9065	0	4.105	4.086	7.191	14.59	4.949	3.057	7.763	14.55	0	0	0	0.4828	1.536	6.753	4.486	0.6698
105376871	1.515	3.564	0	0	0.9049	0.2215	2.26	4.849	4.705	6.791	1.838	1.577	8.116	7.203	0.07606	0	0	0.3402	1.018	6.372	0.851	0.7472
57822	2.11	5.115	13.55	2.687	1.733	0.5737	4.146	10.88	7.141	9.506	3.836	1.822	9.008	13.94	0.03752	0.8001	0	1.208	1.378	7.795	2.459	0.9893
90529	6.305	4.211	16.34	2.913	1.076	0.4598	4.698	6.236	5.574	3.18	4.899	1.944	9.808	12.2	0.2197	0.7156	0	0.6876	1.813	11.16	1.112	0.8802
57185	12.24	1.497	14.44	8.568	2.214	2.715	6.087	5.753	5.018	8.967	6.285	5.841	10.43	12.07	4.202	6.931	2.837	2.83	4.102	10.43	3.88	2.376
100750325	0.881	0	5.03	11.3	1.053	1.78	8.043	7.491	5.964	0	7.921	5.324	7.85	12.33	1.755	0	0	2.69	6.422	4.2	6.411	2.722
11123	20.07	1.352	13.2	0.6435	3.879	4.801	8.45	4.741	8.703	6.891	9.61	9.883	6.819	8.464	16.31	11.71	25.96	8.889	9.404	12.45	4.863	4.965
100506985	8.638	0.5817	0	3.621	0.5733	0.7457	2.921	3.264	2.599	9.884	4.568	3.729	3.326	2.984	4.096	7.522	0	2.565	4.197	9.609	0.4365	2.012
400746	0.8149	1.796	2.115	0	1.018	0.2532	3.231	3.779	4.513	3.967	2.076	0.8954	3.96	7.025	0	0	0	0.2828	1.458	5.297	0.7749	0.4414
10250	69.44	38.8	102.5	17.95	24.77	19.55	30.46	17.69	21.15	45.37	24.02	23.03	14.19	20.26	27.54	64.86	40.31	14.78	23.54	40.77	18.79	9.839
25932	11.75	18.1	23.97	15.66	9.771	4.384	10.13	8.215	6.391	74.17	12.54	23.6	37.61	10.58	4.436	9.714	3.982	3.646	4.641	5.653	8.338	1.575
105376876	1.682	0	0	0	3.013	0.2613	0	7.149	3.036	5.773	6.818	1.21	3.885	6.971	1.435	0	0.4621	2.354	2.86	10.15	2.039	1.979
864	7.333	9.235	0	1.294	27.19	9.263	7.052	5.264	5.673	4.904	8.915	3.124	4.243	9.031	9.132	22.63	11.31	4.98	7.913	12.26	3.118	3.53
102465437	0	0	0	0	7.748	0	0	0	0	0	6.859	5.599	0	10.08	0	0	0	2.476	1.576	6.183	0	1.431
107984932	4.435	0	0	12.91	10.79	0.2461	3.535	6.734	6.004	11.74	5.193	1.504	4.391	6.894	2.974	8.008	1.175	1.814	4.002	2.718	3.458	0.699
105376878	2.328	2.786	0.2944	0	1.109	0.3297	2.511	3.383	2.553	3.46	2.649	1.717	5.047	5.176	0.2264	2.086	0.4251	0.5174	1.174	5.479	2.948	0.5722
100616365	0	0	0	0	6.641	0	0	14.18	0	0	2.94	9.598	33.02	8.642	0	0	0	2.122	6.753	0	0	0
105376879	6.87	9.939	0	17.39	0.5295	0.1377	2.697	5.088	7.501	6.39	4.571	2.87	6.363	9.302	0.06306	1.008	0	0.6768	1.561	11.41	0.1008	1.614
25949	388	159.8	655	74	82.23	79.66	73.32	54.68	130.2	108.4	50.46	38.78	28.68	49.99	100.4	539.8	356	55.9	73.8	107.7	34.08	26.68
57035	90.65	80.48	101	39.19	32.95	25.51	36.27	28.28	39.16	46.31	38.1	24.77	9.502	23.61	40.31	79.9	68.34	16.79	24.68	36.98	28.31	13.17
105376882	1.908	0	0	0	0.5698	0	2.903	1.622	3.874	3.93	1.009	0.8235	3.305	0.7415	0	0	0	0	0	0.9095	3.904	0.7367
6007	3.564	5.573	6.234	5.031	2.403	3.822	5.13	4.594	3.891	8.287	8.329	4.019	4.325	4.825	4.481	1.046	0.3317	1.273	0.05586	5.699	2.196	2.105
23585	13.86	11.63	7.611	3.89	11.79	16.02	12.26	13.6	6.016	16.84	16.26	15.88	20.41	12.43	8.092	10.96	6.887	5.564	8.464	11.86	6.871	6.315
6006	4.347	2.898	4.653	4.1	4.284	3.731	5.732	7.854	4.855	12.76	8.448	5.629	10.54	8.109	3.587	5.659	2.105	2.074	3.828	9.635	3.113	2.853
55219	18.35	5.491	9.698	19.48	8.05	4.857	8.501	6.163	5.52	15.63	9.403	6.893	6.167	9.859	10.7	23.13	26.93	5.966	6.329	7.667	6.747	4.598
26119	11.84	7.214	0.8848	17.45	5.11	6.02	5.471	5.64	3.777	10.09	6.819	10.33	20.5	7.035	4.657	4.764	6.899	5.585	4.971	8.866	1.72	2.791
57134	6.522	5.404	4.595	7.476	0.789	1.039	3.517	4.001	3.241	8.672	2.969	3.742	4.332	7.444	2.819	0.2922	1.769	2.237	2.949	5.903	2.666	1.567
57190	8.01	7.347	15.14	6.126	1.81	2.725	4.611	6.166	2.198	25.64	8.3	8.457	10.39	7.572	3.603	1.04	1.517	2.644	3.787	4.438	9.156	2.771
56181	1.943	6.124	2.773	3.226	4.062	1.993	5.519	4.131	3.42	11.61	6.474	7.046	18.47	9.968	2.875	2.653	3.284	2.596	4.249	12.6	5.126	1.629
646471	1.79	2.634	0	3.762	0.8399	1.132	1.685	2.282	2.596	3.159	3.38	2.538	6.327	6.16	1.418	3.037	3.161	1.415	1.273	4.875	3.488	0.4513
79000	2.909	5.641	3.044	0	1.622	2.139	5.311	7.09	6.038	14.78	4.922	3.348	14.78	14.77	0.8828	2.451	0.5595	1.11	3.392	6.471	3.087	1.284
164091	6.189	2.603	12.26	5.623	1.584	1.472	6.149	5.155	4.959	7.284	3.674	2.672	6.127	11.39	0.6109	0.3193	0.9371	0.5785	1.933	8.67	1.666	0.9197
3925	2.251	5.778	61.24	1.099	3.164	1.708	6.313	4.054	6.096	13.64	3.362	4.402	6.424	11.12	2.374	3.683	6.987	1.921	3.024	8.838	1.747	0.9351
100500808	15.06	12.17	730.9	0	5.998	0.7801	5.093	4.269	6.797	20.68	2.655	13	0	31.22	1.429	0	0	5.75	6.099	0	0	4.432
105376885	0	0.4337	0	0	0.2137	0	3.629	3.347	5.328	4.422	2.46	0.6178	4.959	6.675	0	0	0	0	0.6955	5.117	0.4882	0.4737
5051	4.835	3.174	15.96	2.052	3.85	1.549	8.275	6.766	6.136	9.128	5.327	3.609	10.77	12.84	3.611	11.56	1.578	2.038	4.503	12.96	2.107	2
101928216	0.6934	0.3362	5.74	2.825	0.1657	0.1724	1.969	4.481	2.816	2.856	2.054	1.257	2.059	3.665	0	0	0	0.05294	0.438	2.777	1.703	0.5508
2134	0.6136	1.363	4.233	3.627	0.06108	0.6038	1.66	2.869	0.9691	2.738	1.514	0.927	4.353	1.908	0	0	0	0.4684	0.4224	3.023	1.767	0.361
7780	1.868	5.574	0	0	0.6009	1.853	2.624	4.644	3.113	6.808	2.888	2.171	6.26	9.607	0.04089	1.308	0	0.768	1.327	13.43	0.5882	0.5391
105376910	0	0	0	0	0	0.1383	2.709	2.082	4.52	4.126	1.883	0.9607	5.508	3.806	0	0	0	0.4248	0.2704	3.82	0	0.3929
84676	2.842	0.7949	16.22	0	0.6529	2.683	2.661	7.993	7.103	4.052	4.856	1.604	10.17	12.23	0	0	0	0.5841	2.018	11.67	5.17	0.7718
149420	4.801	0.599	0	8.311	1.56	0.8447	3.724	5.223	1.912	4.217	2.987	2.103	3.844	7.683	1.125	2.213	0.6111	0.9163	2.058	4.779	0.7064	0.4829
105376886	1.485	17.1	0	0	0	0	4.518	4.418	1.005	3.058	1.963	0.3205	2.205	4.616	0	0	0	0.2834	0.5411	0.7078	0	0.4914
79927	1.001	2.629	0	23.67	0.09965	1.374	1.015	2.695	0.9034	2.062	0.6176	1.008	4.624	3.112	0.04747	0	2.957	0	0.4053	3.022	1.745	0.03681
110806296	3.064	0	0	0	0.7321	0.2856	2.486	5.731	0	2.524	2.917	0.529	2.427	13.34	0	0	0	0.7017	0.4466	3.506	0	0.5409
51042	13.91	2.661	0	0	7.432	5.913	8.908	11.82	8.917	19.6	11.22	4.423	4.347	22.76	4.581	4.44	0	4.191	6.224	16.75	13.98	2.584
10256	1.827	0.6643	13.56	0	1.309	1.675	2.779	4.194	5.194	7.902	3.575	1.814	4.702	6.816	0.2599	0	0	0.2789	1.332	5.4	0.8308	0.8465
378807	2.622	13.85	5.346	12.58	1.007	0	1.71	4.3	3.296	7.33	4.061	2.426	11.31	9.609	0.1599	0	0	1.358	1.729	6.25	1.704	1.116
101928303	0	1.05	0	0	1.811	0	1.757	1.842	5.278	4.461	1.374	0.9349	4.288	4.714	0	0	0	0	0.421	4.13	0	0.6691
64793	11.83	9.925	29.87	0	5.495	3.33	13.02	10.92	11.77	16.03	7.003	6.284	11.91	16.03	6.271	12.73	13.42	4.283	5.895	15.13	5.747	2.833
83442	177.2	247.2	53.24	147.8	317.9	251.9	201.2	328.8	143.1	239.5	334.4	577.3	477.7	191.4	150.4	45.58	68.17	131.5	250.2	187.3	202.2	221.3
91544	64.23	39.61	11.26	18.03	21.67	31.93	27.89	17.82	18.31	39.92	36.11	30.74	18.96	31.53	16.22	16.52	16.16	11.7	30.28	29.01	25.11	15.22
1043	38	44.84	2.854	0	44.79	114.7	82.15	44.21	23.01	57.66	89.89	65.17	16.83	102.6	37.55	23.25	10.3	30.53	95.47	66.73	38.2	50.08
55057	2.298	1.537	2.714	11.12	0.5206	0.7879	3.215	2.695	2.467	7.997	2.388	1.984	4.707	8.992	0.6538	1.482	0.7838	0.5444	0.9433	8.235	0.9369	0.6469
257101	3.512	14.02	22.12	9.51	1.604	2.022	3.982	7.554	10.63	11.92	6.337	2.497	9	11.56	1.47	0.7312	0	1.104	3.413	14.97	2.537	1.687
79727	2.443	3.243	2.822	6.496	1.112	0	3.304	5.539	3.15	5.511	2.03	1.356	5.758	9.042	0	1.294	0	0.1776	1.328	2.995	1.217	0.5134
79947	25.76	9.115	56.05	40.77	6.239	3.354	11.72	10.3	8.107	19.5	10.38	6.372	12.41	10.39	4.834	11.12	12.63	3.508	6.496	11.02	9.247	2.551
101928324	19.65	15.16	0	0	3.202	2.314	7.853	16.71	8.063	8.587	10.71	8.741	15.92	8.333	6.101	0	2.946	2.501	3.473	13.63	5.417	1.708
3151	98.44	45.8	90	0.9081	45.72	35.94	47.12	44.21	27.7	51.56	30.68	39.07	16.2	27.69	53.69	79.22	116.1	23.8	54.09	33.05	17.84	18.8
6195	40.72	35.95	36.95	22.19	44.45	32.26	21.42	31.21	22.46	27.7	25.26	16.98	11.07	23.25	28.18	22.56	24.14	12.19	29.68	28.4	23.21	10.87
100302190	8.98	0	0	0	5.364	6.976	9.108	15.27	0	18.5	9.498	7.752	0	0	0	0	0	0	2.182	25.68	0	0
105376888	0.813	0	0	0	0.9713	1.347	4.123	6.452	1.834	3.907	1.433	0.234	3.756	5.056	0.07711	0	0	0.6207	1.053	3.876	0	0.7176
101928728	2.942	0	2.699	4.281	0.7531	0	1.918	4.824	2.845	3.463	2.556	0.9978	8.322	6.534	0.4783	0	0	0.5615	1.327	3.606	1.911	0.371
8289	49.76	37.2	46.52	16.85	24.18	17.55	27.11	28.22	24.42	39.28	29.65	25.44	15.6	27.45	32.03	32.82	26.85	15.62	30.87	27.87	21.89	13.33
55650	9.481	6.704	0	0	1.793	1.031	3.847	6.046	7.701	7.486	5.766	2.524	7.978	6.632	1.843	0	0.7816	1.387	3.148	3.465	2.875	0.8368
84243	12.4	28.83	20.34	5.448	36.16	20.51	17.65	25.5	20.8	14.87	25.45	19.74	7.33	16.83	20.23	19.93	11.03	9.716	30.34	21.62	25.68	14.19
2810	1.428	0.8654	0	0.2694	0.2132	1.276	1.086	3.642	1.933	4.412	2.265	4.007	3.181	3.885	0.5079	1.083	0	0.2725	0.8673	4.084	0.6494	0.1575
54707	2.102	0.9706	0	0	2.093	1.695	5.686	2.894	4.743	5.773	5.399	2.117	5.054	8.714	2.022	1.012	2.352	1.452	2.408	5.153	3.778	0.9939
63906	25.71	13.32	22.27	24.87	6.694	4.439	10.7	11.77	13.09	23.99	10.34	8.252	24.15	26.64	5.815	5.777	8.695	3.355	7.207	14.87	7.595	1.842
10726	113.2	9.729	50.8	17.25	10.21	6.399	15.22	10.68	19.37	37.38	14.3	11.98	13.82	20.34	17.08	51.96	31.43	9.924	13.61	19.47	11.74	6.006
8431	0	1.053	4.134	0	0	0	0.5876	2.463	4.314	3.58	0.7659	1.626	2.581	4.503	0.08242	0	2.507	0.4423	0.4926	1.381	0.5269	0.1918
126695	3.049	0.2843	0	0	0.8405	0	1.189	3.191	3.81	12.56	3.597	0.8099	4.179	11.3	0.3337	0	0	0.5371	1.026	4.249	1.28	0.828
388610	2.32	0	0	0	0.2771	0.7208	1.647	0.5917	0.314	4.778	2.699	0.2003	2.296	6.13	0	0	0	0.6198	0.2254	1.106	1.16	0.3583
115572	0	0.9504	15.11	0	0.1171	0.03046	1.79	2.334	5.308	6.864	1.244	1.354	3.881	5.485	0	0	0	0.6735	1.524	3.551	2.318	0.346
101928391	5.718	15.02	70.04	0	0.5692	2.591	9.666	8.913	5.16	9.814	6.047	3.085	7.547	15.55	0.1356	7.227	0	0.1819	1.273	6.814	5.634	1.367
6548	10.86	5.891	1.36	12.22	9.164	6.796	7.829	15.07	5.289	8.44	8.97	9.585	13.11	18.22	4.989	2.313	0.5499	2.364	8.983	9.813	5.764	3.343
102723760	2.771	0	0	0	0.8276	0	7.027	11.78	3.752	5.708	5.862	0	13.72	2.154	0	0	0	1.587	2.02	23.78	0	0
105376890	0	0	0	0.463	1.466	0	3.734	4.696	0.8307	1.264	0.9735	2.119	4.86	9.539	0	0	0	0.7027	0.8945	9.945	0	2.166
23038	17.62	14.41	15.52	2.863	15.31	7.612	12.06	19.57	9.931	13.37	16.99	12.48	9.015	14.94	15.91	16.8	8.827	7.789	14.91	12.22	9.318	9.954
84065	4.361	5.074	4.979	0.6581	3.334	2.249	3.538	3.708	4.723	3.952	4.335	2.409	8.289	6.508	1.936	0	0	1.132	3.941	1.996	3.332	2.001
644961	4.578	4.055	0	11.16	1.157	1.669	5.536	5.689	4.052	6.528	3.073	1.748	5.578	7.39	2.054	1.157	0.4354	1.008	2.139	4.7	1.762	0.8936
84958	36.65	16.44	32.37	3.361	13.55	12.81	14.58	19.28	12.61	14.18	18.74	11.89	6.415	12.59	17.34	43.61	16.78	10.74	12.59	19.31	11.6	4.245
9064	3.455	0.5983	0	2.297	1.228	0.3579	2.42	3.358	2.116	8.133	3.698	2.521	5.945	5.371	0.749	0.08319	1.424	0.628	1.199	1.804	2.806	0.4901
8547	0	6.941	5.658	0	1.053	1.78	4.021	7.117	5.964	16.33	7.455	1.902	8.722	9.587	0	0	0	0.5045	3.211	16.8	3.005	1.652
388611	0.9389	2.655	0	0	0.1869	1.605	2.222	3.992	6.779	3.868	1.49	1.216	3.408	5.352	0	0	0	0.5973	1.825	11.34	2.704	0.4834
2827	2.404	0	0	0	0.1305	0	0	2.601	0	0	1.502	1.038	1.947	4.076	0	0	0	0.1668	0	5.625	0.9937	0.1446
10163	67.65	57.18	76.02	25.12	46.4	29.6	36.35	57.87	40.5	47.06	70.55	46.12	19.77	39.99	58.49	69.82	78.26	31.94	50.58	52.11	46.58	41.03
105376892	4.044	2.655	0	2.034	1.107	0.1571	3.248	2.149	4.106	6.594	3.386	1.819	5.839	6.549	0.09589	0	0.764	1.093	1.024	6.105	1.15	0.7065
27245	3.498	1.789	4.056	0	0.6855	1.155	1.718	1.998	1.48	4.615	2.399	1.934	3.084	4.333	0.5909	1.686	1.419	0.8345	1.195	2.501	2.311	0.615
2268	143	121.9	143	14.98	77.08	62.97	51.02	99.8	50.48	42	80.09	53.5	22.04	42.12	59.27	84.84	43.18	26.88	66.94	50.39	62.04	24.86
111216282	7.412	0	66.49	0	2.53	2.468	4.296	9.003	11.47	2.181	10.08	7.77	13.63	13.17	0	0	0	0.8083	1.801	5.048	6.741	0.7009
2537	24.37	26.59	0	0	17.47	4.014	22.74	18.65	28.37	30.12	51.55	99.52	20.75	21.97	36.61	30.56	13.46	10.05	203.1	26.95	12.19	6.13
199870	2.983	4.493	0	5.799	1.242	2.29	6.236	5.765	4.039	7.262	4.351	2.029	4.565	4.357	1.929	3.52	3.987	1.173	2.79	3.706	1.603	0.9176
23673	14.31	8.394	25.26	19.16	9.009	6.624	14.99	17.14	7.501	15.85	10.42	8.902	13.41	15.07	8.101	8.715	9.135	4.641	8.787	13.35	6.369	2.955
5511	11.94	4.021	17.99	10.51	4.657	6.65	9.759	6.629	6.737	10.59	6.755	7.089	10.18	11.09	8.354	11.07	12.58	4.306	6.932	10.44	4.224	2.965
677774	0	20.46	0	0	31.92	0	37.09	43.05	30.47	57.94	29.75	14.57	25.06	17.49	24.81	0	0	3.221	44.42	21.46	14.07	19.86
9473	201.7	108.4	193.4	30.78	174.1	85.94	72.36	84.02	72.78	49.21	78.97	62.1	20.95	50.41	82.11	95.09	59.65	33.16	90.14	70.13	53.09	27.75
6118	31.07	18.68	8.8	0	28.33	8.622	18.52	22.18	12.2	26.86	19.19	14.54	15.26	17.33	23.95	21.1	13.88	8.328	18.44	11.08	12.94	6.646
27293	2.888	3.334	25.91	2.179	2.136	1.603	5.162	6.549	8.193	7.082	3.71	1.425	8.851	6.201	0.2739	0.904	0.6236	0.63	2.072	4.852	1.564	0.7891
55113	9.779	15.41	0	25.21	10.61	6.559	9.919	7.206	7.943	7.721	6.464	3.377	5.647	10.39	5.194	2.802	6.651	3.733	8.87	17.25	6.597	2.589
2140	11.08	8.564	21.85	10.82	5.379	3.907	11.45	12.78	8.44	14.27	7.546	6.788	10.29	12.06	5.184	4.938	4.654	2.538	6.53	10.37	6.048	3.424
5724	32.52	16	39.56	14.16	26.14	21.86	27.01	29.04	17.14	19.1	26.49	20.02	11.67	15.1	29.19	24.06	15.16	8.331	34.71	20.6	22.48	12.33
22826	98.59	37.53	85.56	8.411	18.5	10.62	19.1	13.69	18.44	41.33	19.13	17.22	13.24	16.17	28.48	118.6	87.4	13.99	16.01	29.76	13.63	7.871
93974	73.25	59.68	15.58	0	33.9	26.12	28.54	16.71	22.66	68.45	17.83	20.94	22.81	18.1	33.96	44.4	21.4	18.7	19.33	27.98	9.487	7.815
83667	1.324	3.69	2.267	8.889	6.008	1.686	4.027	6.19	3.584	10.9	2.87	2.4	8.91	8.436	1.431	2.342	0	0.9599	2.605	11.99	2.047	1.46
54797	4.854	1.765	0	0	0.8698	1.358	3.939	8.254	6.243	11.5	7.316	3.248	10.57	14.71	1.657	0.6135	0	1.297	4.717	13.88	3.311	2.356
65979	9.618	11.66	14.76	15.55	5.14	5.113	9.022	7.686	8.811	20.26	6.616	5.65	11.96	13.94	5.453	12.1	13.29	3.589	7.116	8.619	6.874	3
1104	6.696	2.886	0	5.277	2.844	0.7167	3.924	7.844	6.648	6.743	5.272	4.239	5.893	11.57	1.609	6.395	5.949	2.158	2.675	6.384	3.248	1.543
8420	10.15	7.479	0	10.21	4.042	0.6495	4.643	5.077	2.156	10.25	6.842	4.124	6.108	3.713	3.285	4.629	2.051	1.899	3.192	5.124	3.711	1.669
6080	40.6	43.75	0	0	241.2	519.1	169.3	412.4	21.38	111.5	326.9	447.9	37.96	161.3	125.2	88.96	17.67	54.25	265.8	21.51	112.8	162.3
26768	432.8	778.6	55.26	642.8	959.2	1189	1844	1125	345.4	1201	815.5	873.1	1019	1353	520.4	105.9	31.92	362.6	800.8	425.7	2719	322.7
54952	6.488	4.213	35.06	11.89	3.737	2.484	5.641	9.458	6.588	8.114	6.25	3.401	5.277	11.17	3.626	0	0	4.157	3.772	5.965	6.429	1.483
85028	8.996	0.7979	0	4.471	3.932	2.353	7.122	5.038	5.644	6.779	6.034	4.073	6.083	8.528	3.746	6.324	6.602	3.099	4.478	5.649	4.79	1.404
692212	0	0	0	0	3.486	11.79	5.92	4.963	0	0	6.173	2.52	0	0	1.661	0	0	0	1.418	11.13	0	2.576
677838	25.14	13.06	0	0	15.02	6.697	14.57	3.054	19.45	22.19	5.699	12.4	32	16.75	8.176	5.448	10.36	5.484	2.618	6.849	1.634	4.755
677825	7.075	0	0	72.07	4.226	4.397	3.588	6.016	14.37	0	9.354	1.527	3.502	0	5.033	0	0	4.051	6.876	3.373	0	0
692073	24.39	0	0	0	27.06	25.99	3.535	20.74	4.718	14.35	23.96	10.53	3.45	21.67	13.88	0	12.93	9.311	22.01	3.322	15.85	12.3
115273	0	0	0	0	1.032	0	0.6572	1.469	0.8772	0.8897	1.371	1.492	1.711	3.693	0.2458	0	0	0	0.6297	0.4118	0.2947	0.1906
6883	28.69	12.58	45.3	0	8.507	4.426	11.14	15.57	8.539	16.34	8.931	7.904	14.5	12.65	9.089	8.127	17.78	6.291	9.639	14.16	6.2	4.4
105378616	6.688	5.067	0	0	2.497	0.7794	7.632	4.265	4.527	6.888	5.527	4.331	9.105	11.7	1.665	1.902	8.271	1.915	2.641	3.587	1.521	0.8302
26824	0	0	0	0	0	1.075	0	8.823	0	7.124	1.829	2.986	0	0	4.921	0	1.426	2.641	2.521	0	0	2.29
10691	9.724	2.904	15.49	17.81	2.483	3.536	5.646	5.871	8.967	10.16	5.589	3.619	7.952	6.243	4.391	6.591	4.037	2.528	3.989	7.323	1.442	1.524
51441	26.59	10.42	12.04	0	8.463	4.898	10.17	13.67	8.837	24.92	11.79	13.47	13.71	19.8	10.15	9.096	14.11	5.348	12.26	11.08	3.693	4.567
4985	0.1504	3.098	3.863	0	1.138	0.02336	1.627	2.003	1.425	2.89	1.564	1.233	4.714	4.207	0	0	0	0.3252	0.5358	1.051	2.37	0.3981
2035	174.5	98.95	330.7	152.2	84.06	67.78	123.4	111.3	151.2	22.35	187.5	96.64	19.79	63.77	244	477.8	1003	158	132.7	123.7	106.3	120.1
399474	14.9	8.929	19.35	1.39	6	5.151	8.661	13.95	7.933	4.483	20.9	7.95	1.492	5.726	18.58	15.49	40.65	13.17	12.41	9.418	8.452	13.08
6429	274.9	52.17	171	95.59	43.9	31.89	39.13	32.11	65.14	76.1	39.62	34.97	29.95	34.72	73.54	376.2	231.1	36.27	40.3	54.2	39.42	18.68
51102	3.042	0.962	3.587	0	0.3951	0.7399	6.977	5.624	10.57	14.44	5.946	2.798	8.774	12.34	0.6398	0.4013	0	0.6564	2.635	15.39	4.091	1.43
10076	5.61	7.588	40.73	9.632	0.7285	0.7454	3.959	5.6	3.522	12.39	2.494	2.352	7.083	14.41	0.04627	2.22	0.4022	1.21	2.647	8.992	3.328	1.041
101928460	6.956	1.844	0	0	0.1298	0	3.087	4.621	4.709	8.059	2.644	1.22	5.38	9.124	0	0	0	0.2489	2.377	11.61	2.966	1.199
107984933	18.33	0	0	0	1.564	1.356	7.968	8.905	7.09	0	2.308	3.014	12.1	9.498	0.2483	0	0	0.9995	0.4241	7.489	4.763	1.348
107984934	1.586	0	0	0	0.1353	0	3.447	3.468	2.454	4.666	2.636	2.249	2.916	5.987	0	0	0	0.2594	0.8257	3.888	1.03	0.4499
101929406	0	4.844	4.826	0	1.469	2.818	5.924	9.671	8.323	18.99	5.69	3.848	7.608	15.77	0	0	0	1.056	1.942	13.78	1.398	1.899
105378617	2.229	7.094	6.563	0	1.665	0.6495	7.491	8.886	4.716	7.749	4.421	2.707	6.622	6.065	0	0.4932	0	0.7979	1.896	12.62	1.711	1.414
105378618	0	0	0	0	1.442	0.1501	2.449	12.73	9.806	7.957	4.341	1.459	11.47	19.52	0	0	0	1.106	2.816	12.89	2.196	1.918
4146	1.219	3.399	0	1.012	0.5826	0.5494	2.102	5.183	2.641	7.282	1.741	2.368	4.707	7.392	0.1041	0	0	0.5119	1.6	7.439	2.717	0.8071
100129196	1.594	8.559	20.48	0	1.769	0	1.617	2.711	4.317	0.9383	1.566	0.6883	6.088	5.665	0.6481	0.1152	0	1.13	1.051	2.606	2.383	0.6534
7805	113.2	125.4	40.7	45.4	160.3	113.7	129.7	158.1	104.8	74.61	109.1	118.6	35.24	92.56	106.1	76.41	47.19	62.38	162.1	105.8	105.8	74.88
100616164	66.71	66.15	649.1	169.3	7.245	0	12.3	25.78	24.63	12.49	16.03	10.47	0	9.427	3.451	0	17.5	9.259	7.367	17.35	19.31	6.691
105378620	10.04	7.391	12.87	0	4.895	2.152	4.897	5.455	3.784	3.925	4.938	3.592	3.836	7.702	2.747	3.212	0.3927	1.794	3.719	3.573	3.12	0.9671
105378621	0	3.413	0	0	0.8409	3.063	0.952	1.596	2.541	3.866	2.234	1.621	3.252	2.189	0.1335	0	0	1.075	0.228	4.474	2.561	0.8284
105378622	4.12	3.329	0	0	0	1.209	3.25	8.174	8.057	2.829	2.179	1.186	8.611	11.39	0	0	0	0.5242	2.002	9.166	1.249	0.9091
400748	1.625	1.773	0	0	0.4854	1.01	2.473	4.008	3.08	3.682	2.063	0.3508	3.701	6.064	0	0	0	0.1861	1.066	5.424	1.257	0.2152
9672	1.13	1.37	0	1.523	0.5305	0.828	1.228	2.334	2.296	10.48	2.092	1.743	5.036	9.665	0.1608	0.2041	0.1331	0.8014	1.02	4.696	1.285	0.4454
9698	42.05	24.07	76.36	37.3	12.48	11.83	21.11	23.96	17.49	32.15	18.39	14.6	18.03	26.82	17.3	32.53	25.02	8.97	15.91	18.11	6.822	6.85
692234	0	70.75	0	0	31.69	0	26.91	22.56	0	21.86	8.418	0	0	0	4.529	45.61	0	2.025	7.735	0	0	3.513
692235	10.61	0	0	0	9.508	4.122	37.67	0	0	10.93	14.03	6.871	0	41.24	4.529	0	0	4.051	7.735	0	0	7.025
692200	18.68	22.64	0	0	0	36.76	6.315	5.294	8.429	76.94	6.585	5.375	18.49	19.36	15.94	15.74	0	4.753	10.59	29.68	0	2.748
107984935	0	0	0	0	0	0	2.48	2.079	0	5.035	0	0	0	19	0	0	0	1.866	4.158	0	0	0.5394
79570	0.8247	0.4998	2.354	0	0.4926	0	2.928	3.74	8.746	3.964	1.527	1.483	4.763	7.906	0	0	0	0.5772	0.7013	4.063	3.688	0.3943
9410	8.674	0.7009	0	12	3.799	4.088	12.9	13.03	8.22	33.35	12.08	3.744	15.17	14.83	11.6	19.59	9.653	5.187	8.711	12.96	6.969	3.7
51538	29.68	24.2	123.4	38.25	11.51	12.73	8.98	10.04	19.51	19.31	16.71	19.26	36.43	7.556	12.25	50.64	42.79	10.07	8.561	15.72	5.921	4.711
2170	2.409	2.141	10.31	12.48	1.055	0.5239	2.932	3.413	0.8695	5.622	2.293	1.941	3.02	3.495	0.5026	2.192	3.044	0.6742	1.014	2.45	0	0.3543
105378623	1.846	21.25	0	0	0	0	6.552	10.99	3.748	1.901	4.392	1.195	8.222	2.869	0.2626	0	0	0.7045	0.8968	10.56	2.518	1.425
107985470	0	0	0	0	1.53	0.3981	2.599	4.357	1.734	7.916	3.387	0.8295	9.512	16.93	0	0	0	0.978	1.867	4.275	3.204	1.131
347735	2.594	6.638	0	0	0.5165	1.142	3.216	4.779	3.902	1.781	3.049	2.24	5.564	11.65	0.123	0.6558	0	0.9902	1.891	10.72	4.129	1.113
105378625	3.231	5.875	6.341	19.51	0	0	6.146	11.68	7.109	11.65	8.331	2.964	17.6	16.33	0	0	0	1.079	3.827	17.72	1.837	0.6239
105379772	15.36	27.93	0	0	2.752	0	14.02	30.04	24.95	31.64	14.62	5.304	16.73	33.43	0	0	0	1.173	2.985	35.15	0	4.745
149086	3.094	4.018	4.731	0	0.792	0.1717	5.828	7.14	4.188	10.47	3.506	2.48	5.251	9.275	0	0	0	1.012	1.664	3.793	3.518	1.219
284551	2.385	4.749	7.294	0	0.3053	0	2.937	6.229	8.764	3.158	3.243	0.8824	8.601	6.885	0	0.2584	0.7022	0.5852	1.531	5.522	1.472	0.7142
105378626	1.367	5.847	0.1147	7.826	0.8644	0.06246	2.202	3.213	2.612	4.968	2.296	1.18	4.139	4.749	0.02288	0	0.232	0.4296	0.879	4.982	0.2559	0.4435
64129	4.313	10.93	12.31	3.994	0.8196	1.279	1.79	5.5	4.246	51.28	1.866	5.331	8.927	12.8	0	0	0.5656	1.048	1.095	6.728	9.628	0.9084
3061	1.555	0	0	0	1.765	0.5798	2.366	3.305	2.105	2.242	3.536	2.014	4.464	5.801	0.8406	0	0	1.365	1.398	3.113	0.4243	0.5833
553115	7.315	5.11	4.601	0	6.888	2.793	3.773	6.326	3.861	13.02	4	4.282	4.173	11.18	3.175	4.576	5.622	1.94	4.458	6.502	1.522	2.079
107985471	4.853	1.961	0	0	2.577	0.4189	7.657	7.794	2.19	6.663	5.418	1.629	8.007	14.25	0	0	0	0.2058	2.358	9.768	2.943	1.071
105378628	0	4.938	12.35	0	0.6083	0	5.165	6.495	2.757	8.39	3.77	3.517	3.529	6.333	0.4347	2.575	0	0.9719	1.856	5.34	0	1.011
1307	3.009	5.384	2.556	8.975	1.241	1.213	4.942	6.884	7.663	28.78	4.812	2.536	10.99	12.92	0.1223	0.8332	0	1.532	1.793	13.53	2.965	1.012
101929444	0	25.08	35.95	129.7	1.612	0	5.475	12.24	7.308	14.82	9.516	5.437	12.47	25.18	0	0	0	1.717	6.121	17.16	2.455	2.382
576	2.347	1.043	13.74	9.978	0.6543	0.2553	3.571	2.595	2.754	5.963	2.814	0.9794	4.028	5.595	0.04452	0.03956	0.0645	0.448	0.7984	4.923	1.921	0.587
100423028	0	0	0	0	0	0	6.232	10.45	0	25.31	0	0	0	0	0	93.19	0	2.345	0	11.72	0	0
90853	1.006	4.605	0	3.12	1.802	0.6597	3.06	5.51	4.236	4.373	3.841	2.219	10.95	7.643	0	0	0	1.962	1.14	7.457	1.626	1.381
8073	70.87	58.98	65.78	43.71	61.53	27.45	51.62	40.99	34.3	63.44	47.1	67.44	75.46	30.19	52.36	62.8	43.01	30.76	51.76	40.33	22.84	16.03
10657	51.52	17.89	33.1	8.55	15.98	9.601	24.86	17.14	13.38	33.92	20.14	17.29	11.22	19.05	17.66	42.5	38.88	9.455	18.92	15.2	9.228	8.547
55116	2.34	4.383	10.02	5.377	2.414	1.256	4.747	6.512	5.616	6.791	3.769	3.995	7.055	11.08	1.301	0	0	0.9744	2.093	9.938	2.515	1.056
100847018	0	0	0	0	0	0	8.028	0	21.43	0	0	0	7.835	12.3	0	0	0	0	1.923	0	0	0
23633	12.82	6.736	12.25	0.9965	5.982	5.489	8.763	8.328	9.014	13.37	10.88	6.389	9.533	9.409	5.746	6.51	5.035	4.306	6.337	8.184	5.23	3.46
200081	20.72	8.122	6.795	8.117	5.477	5.233	7.691	6.447	6.207	18.16	7.927	4.377	4.539	12.34	8.078	16.32	14.75	4.644	5.313	13.03	4.651	2.257
79140	4.092	5.341	1.123	1.425	0.47	0.3913	1.756	2.275	3.835	0.3242	0.9155	1.698	2.649	7.584	0.6269	0	0	0.7209	1.262	1.951	1.36	0.4167
56063	7.544	3.369	0.7084	0.9737	2.727	2.236	3.423	3.039	4.3	5.316	3.097	2.014	6.289	5.092	2.231	5.169	5.564	1.44	2.412	6.341	2.663	0.8104
55721	1.659	0.754	6.806	0	1.734	1.256	2.313	3.526	5.053	3.417	3.29	1.253	7.185	6.769	1.18	1.258	0	1.346	1.36	4.745	2.64	0.9608
149069	6.029	2.016	1.484	0	3.477	1.518	4.428	5.303	1.97	5.138	2.639	2.064	6.586	6.787	2.425	2.943	0	0.9523	2.172	3.568	1.229	1.101
8668	19.71	15.04	17.02	4.774	11.34	12.36	11.85	13.86	8.235	30.57	15.44	10.5	16.86	22.7	8.585	10.33	8.726	6.223	10.82	22.27	7.857	5.96
339483	0.4018	2.679	0	4.094	1.2	0	3.057	3.075	4.352	14.07	1.169	2.428	7.559	5.935	0.4002	0	0.2484	0.6136	0.9763	1.341	3.929	0.9754
84734	0	2.988	0	0	0.589	0	2.501	3.354	3.338	6.093	1.043	0.8514	11.72	3.833	0	0	0	0.3764	0.7188	1.88	3.364	0.2176
3932	36.05	4.988	9.508	21.88	11.82	4.963	9.938	6.998	12.47	7.668	10.26	9.389	9.893	24.98	16.5	19.52	10.34	12.49	10.47	21.48	8.822	8.734
3065	41.63	11.99	4.796	15.92	10.26	11.81	12.5	14.6	7.077	16.92	15.7	11.44	15.16	21.19	18.54	9.156	16.16	10.12	11.52	18.87	9.595	6.756
65108	16.61	18.67	48.28	8.661	10.46	5.632	15.93	8.218	13.49	30.48	8.625	12.39	10.47	9.86	13.75	12.67	3.859	7.148	14.09	9.503	8.928	4.532
105378629	0	2.228	0	0	0.4392	1.828	2.238	4.064	0.9955	2.272	2.917	1.905	2.912	5.716	0.1046	0	1.212	0.9824	1.072	2.103	0	0.649
81629	4.565	7.905	0	18.37	3.376	2.499	4.41	4.991	4.12	11.19	4.139	4.035	5.165	7.773	3.711	0.4396	1.165	1.992	2.535	8.083	3.065	1.391
100128071	1.336	0	0	5.041	1.995	4.567	2.033	0	4.522	4.128	3.533	0.5767	1.984	8.308	0	0	0	0.51	2.272	14.65	11.54	1.179
55108	10.12	12.77	18.53	28.57	7.957	5.791	6.585	7.241	4.908	11.29	12.57	9.973	9.349	14.02	8.853	6.949	6.846	5.214	6.924	11.01	6.212	4.298
728116	0.3275	1.588	0.4675	3.597	0.3261	0.8086	1.993	2.568	2.365	3.373	1.867	1.037	3.062	4.809	0	0.1472	0	0.3195	0.8576	3.609	0.9103	0.3854
653121	1.188	0	2.825	0.8962	0.3153	0	1.272	2.805	1.161	5.98	1.64	1.025	2.221	2.975	0.09387	0	0	0.1763	0.6733	1.069	0.6001	0.3057
102723870	0	10.72	0	0	0.5282	0	3.588	8.271	8.381	9.108	5.612	1.909	5.253	11	0.5033	0	0	0.6752	2.364	4.216	1.207	0.5854
339487	18.05	8.893	0.6283	22.37	9.028	4.173	11.76	8.11	7.152	13.6	10.09	6.334	9.588	8.212	5.929	10.16	11.98	4.593	6.81	10.63	7.541	2.947
5928	12.56	5.121	3.601	2.479	5.152	3.455	7.142	6.236	5.561	14.38	8.037	6.687	6.216	8.757	6.711	10.32	8.126	3.763	5.759	6.322	3.629	2.706
81493	6.576	1.898	3.017	7.325	1.496	1.07	2.938	2.929	3.709	6.611	2.484	1.69	3.797	3.772	1.849	2.929	3.614	1.434	1.655	4.627	2.136	0.7427
57648	1.338	1.622	2.808	2.375	0.2821	0.1101	0.8781	2.141	0.8524	4.701	2.039	1.597	2.961	4.527	0.4255	0.6367	0	0.3905	0.8796	3.827	1.79	0.3473
8565	18	3.934	0	1.781	5.287	2.063	8.38	10.29	7.59	13.98	7.178	6.496	10.22	20.18	6.549	6.862	4.804	4.111	7.312	16.32	5.166	2.897
64766	7.319	3.404	0	8.669	3.05	3.663	7.164	6.946	5.645	9.64	6.436	4.371	7.582	9.922	2.906	5.809	3.297	2.111	3.598	7.059	3.483	1.559
252995	4.121	5.684	5.679	0.965	0.4244	0.552	1.73	5.316	0.7695	2.634	2.856	1.718	7.597	7.511	0.1617	1.293	0.8786	0.6509	1.795	7.587	1.486	0.9093
105378631	3.571	0.5092	0	0.634	0.8783	1.208	1.704	2.322	3.412	4.326	2.333	0.7254	6.654	4.571	0.05977	0	2.251	1.042	0.4593	2.804	0	0.139
3208	0.4538	0.275	0	0	0.1355	0.423	0.4603	1.929	0	3.271	0.5999	0.3918	1.572	2.116	0	0	0	0.1732	0.5513	1.082	0.2064	0.1001
113452	0.8615	4.699	0	0	1.287	0	0.8738	2.198	2.333	1.774	0.6834	1.673	4.265	0	0	0	0	0.1644	0.314	2.464	4.31	0.4753
105378632	0	0	0	0	1.524	0	1.725	6.509	9.212	15.77	3.149	4.039	7.578	3.967	0	0	0	2.597	0.8266	15.41	6.963	0.563
127544	24.14	21.63	24	2.693	26.76	15.09	19.91	22.52	20.6	18.96	22.8	14.31	12.74	15.48	26.62	40.84	24.43	9.609	28.46	28.66	15.72	6.778
204	9.624	2.296	1.839	5.089	3.304	4.521	9.915	8.956	8.515	15.14	7.574	5.299	7.877	10.84	4.916	9.08	6.309	3.24	5.947	5.78	3.722	2.508
105378635	5.886	0	0	0	0.3906	0	1.327	3.336	2.656	5.388	1.383	1.412	3.885	2.033	0	0	0	0	0.6356	14.96	0.2974	1.299
113451	6.496	4.772	4.121	0	1.058	0.9074	3.927	4.575	3.998	5.001	2.672	1.53	7.016	7.243	0.5041	1.46	1.082	1.227	1.722	4.254	1.82	0.666
112268224	4.684	8.734	0	2.447	4.089	3.079	6.213	8.271	12.19	8.905	9.527	6.843	13.91	20.16	2.665	1.639	4.01	1.1	3.852	22.33	5.407	2.226
55223	4.528	4.902	2.929	3.143	1.983	0.7785	2.082	3.593	2.615	2.611	4.118	2.137	4.004	5.818	1.271	1.526	0.846	1.014	2.141	3.281	2.059	0.8525
149076	6.323	4.229	5.446	11.52	2.67	3.083	3.096	6.304	2.214	11.45	2.94	4.471	4.209	7.118	3.909	2.095	0	1.914	4.503	3.222	4.314	2.406
127550	0	8.852	0	14.81	2.181	5.319	4.167	10.87	1.854	9.401	4.586	1.773	8.134	9.934	0.5195	0	0	0.3485	1.109	5.657	3.529	0.705
1912	8.715	33.45	22.8	3.035	68.01	22.95	23.8	36.29	26.17	32.22	21.98	15.63	13.61	21.89	21.4	13.84	12.25	8.018	24.05	23.76	27.08	11.05
100500853	23.35	135.8	26.66	126.8	234.3	80.53	85.25	107.2	164.4	211.6	66.67	66.52	64.72	43.55	71.74	49.58	63.51	33.87	78.28	80.14	133.8	55.64
101929464	0	0	0	0	0	0	4.833	2.431	0	1.963	3.528	1.645	3.774	7.407	0.5423	0	0	0	0.9261	0.9086	2.167	1.262
7579	3.947	3.289	1.66	0	0.6946	0.2738	2.824	5.303	4.627	5.226	2.423	1.415	5.652	6.19	0.2306	0.5879	0.2324	0.5246	1.216	4.166	0.8814	0.5987
114784	2.064	5.174	8.034	2.354	1.023	0.4009	4.782	6.8	6.985	7.729	4.577	2.086	8.707	10.97	0.06006	0	0	0.6894	2.388	9.593	3.584	1.211
105378638	0	1.713	0	0	0.1688	0.1318	4.014	2.644	1.531	11.06	3.139	1.952	7.275	5.712	0	0	0	0.7553	0.9614	3.503	0.2571	0.8732
127540	0.5979	0.2416	0	0	0.5952	0	3.234	1.695	5.126	4.105	1.054	1.032	3.354	8.365	0	2.015	0	0.5325	0.6779	5.51	1.813	0.6596
402779	4.793	9.958	0	8.266	0.6134	1.223	11.81	13.1	13.44	15.51	4.526	5.615	17.96	10.11	0	4.154	0	1.045	3.576	9.465	7.629	1.888
84970	2.748	0.3506	0	15.6	0.4319	0	2.494	4.058	4.699	11.62	4.053	1.186	5.727	8.093	0.08229	0.658	0	0.3864	2.038	7.032	5.327	1.021
105378639	0.981	4.162	37.1	0	0.293	0.5335	0.995	12.09	9.296	6.061	8.041	4.658	15.05	10.67	0.1396	0	0	1.123	2.86	8.885	1.115	1.623
105378640	3.827	0	25.75	0	0.3266	0	8.319	9.763	1.48	6.757	7.229	1.416	8.12	15.3	0	0	0	0.2087	1.063	2.607	0	0.7239
105378641	0.5425	4.822	16.78	0.6823	0.6481	0.9835	5.32	6.458	4.652	5.587	1.817	2.732	6.445	5.904	0	0	0	0.7594	1.45	7.587	0.2467	0.8779
693137	0	11.79	27.77	0	0	0	4.934	0	0	10.02	2.572	4.199	28.89	0	0	0	0	1.857	1.182	13.91	0	0
105378642	1.117	1.741	4.327	10.12	1.525	0.3719	3.075	3.528	2.377	3.616	2.279	1.447	6.004	10.17	0.227	0	0	0.5482	1.124	5.325	1.669	0.5986
2709	0	5.917	0	0	0.3431	0	2.039	2.686	2.333	4.14	2.278	2.107	2.559	5.804	0.1634	0	0	1.754	1.047	3.559	0.1306	0.9505
127534	1.574	16.53	23.21	0	0.9402	0.04076	0.5322	2.9	2.131	4.863	3.052	0.7927	7.531	5.709	0	0	0	0.8011	0.5736	2.251	0	0.5788
2707	5.326	3.587	0	2.828	0.1178	1.318	4.002	3.522	5.074	2.844	1.774	0.5109	4.101	12.27	0.1123	0.1995	0	0.753	0.8148	5.455	2.691	0.4353
2701	0.2339	12.48	0	0	0	0	0.2373	1.591	1.584	11.56	2.722	3.938	3.242	7.637	0.1997	0	0	0.3572	0.6252	2.677	3.511	0.3613
113444	2.908	3.796	16.84	0	2.605	1.512	3.8	3.947	4.24	8.063	3.667	2.293	6.588	5.303	1.846	1.923	4.264	1.323	2.568	6.718	3.56	1.049
58512	1.143	2.238	3.577	1.858	0.499	0.01366	1.873	3.551	2.5	3.803	2.046	0.816	3.917	6.083	0.1501	0.2223	0.3262	0.4867	0.9079	3.228	1.46	0.5336
653160	0.7424	9.298	0	6.349	1.922	0.2307	4.518	2.946	7.37	9.174	5.104	2.67	5.145	7.694	0.8449	3.128	1.122	1.417	1.804	0	3.601	0.3822
100506144	8.077	3.671	0	0	1.508	3.137	9.729	6.868	2.734	21.83	4.004	5.666	3.998	14.13	3.734	3.828	0	2.89	8.34	8.182	3.903	2.562
9204	17.78	5.525	29.67	34.53	4.356	0.8499	7.12	6.434	7.405	8.825	6.171	4.88	4.964	9.92	4.306	6.176	2.029	3.167	4.208	8.866	2.653	2.233
79830	5.453	3.925	0.08107	0.5572	1.222	1.094	2.362	3.188	2.615	5.733	2.253	2.084	3.206	6.005	1.228	1.953	0.96	1.171	1.739	3.033	1.731	0.6393
105378644	0.3998	0	0	0	0.8358	0	2.839	4.929	1.082	3.705	2.431	1.381	5.145	8.39	0	0	0	0.3815	1.117	4.193	1.091	1.235
6421	215.9	33.1	100.6	41.21	19.18	16.7	24.69	16.66	17.92	52.17	26.65	22.45	12.74	30.14	31.17	163.3	70.33	14.5	21.17	29.37	21.54	9.154
9202	21.44	5.362	17.19	8.948	3.119	2.893	10.97	9.508	9.649	20.25	9.39	6.736	10.04	12.03	5.839	12.11	4.71	3.588	5.24	10.25	2.71	2.752
100861513	18.31	13.56	0	0	5.469	6.165	13.41	8.65	8.263	16.76	12.91	10.98	13.09	12.65	9.552	20.57	14.68	4.66	5.685	2.91	3.239	4.041
79932	22.37	33.7	12.6	5.654	7.459	6.287	11.82	13.26	15.48	16.35	14	9.751	12.03	13.81	8.449	15.13	13.25	3.665	10.81	15.66	9.163	3.343
23154	5.797	5.194	43.35	15.22	1.731	2.252	2.045	3.429	2.389	4.932	3.332	2.285	2.495	8.621	1.47	2.166	0.2078	1.203	1.653	6.248	5.044	1.196
339488	4.285	1.438	6.304	0	1.418	0.2868	1.805	3.139	3.57	4.345	3.382	2.134	5.091	6.661	0.7878	1.733	1.413	0.9311	1.586	3.08	2.638	0.3782
105378645	0.7043	4.553	0	7.44	1.683	1.97	2.143	1.597	3.496	2.901	4.842	1.216	4.881	3.65	1.403	1.899	0.2903	0.7169	1.255	5.82	1.174	0.518
5690	3.403	6.125	0	10.19	2.033	1.57	3.452	4.121	1.955	9.346	3.927	4.006	4.696	11.54	1.672	2.138	0.4251	1.181	3.407	5.899	4.033	1.843
105378646	0	0.675	25.04	4.412	0.9979	0	8.755	4.025	7.916	3.441	2.945	1.683	11.3	13.42	0	0	0	0.6377	1.285	5.84	4.812	0.8602
127703	2.918	14.52	20.83	0	0.8257	0.5728	2.649	2.351	3.327	3.48	2.437	1.658	5.322	3.343	1.136	3.495	0	0.7036	1.455	4.979	2.165	0.8134
63967	9.654	5.485	27.56	2.694	2.072	2	7.599	9.833	11.3	10.77	6.78	3.473	9.856	13.29	1.76	12.66	11.44	2.034	2.834	11.6	2.172	1.464
192670	41.03	34.56	47.55	11.39	32.29	13.57	19.51	26.38	16.95	20.49	19.87	16.07	9.962	13.73	20.07	28.04	26.34	7.02	18.96	14.5	14.34	7.216
26523	14.15	7.013	10.36	12.06	5.894	5.036	7.769	7.877	6.384	13.36	8.048	6.555	7.814	12.69	5.148	7.018	3.515	3.205	5.444	10.2	4.092	1.882
192669	5.421	2.406	6.618	2.744	2.8	2.011	4.974	3.56	2.891	6.803	3.758	2.715	4.541	4.719	2.169	3.525	2.695	1.706	2.513	2.799	2.321	0.8723
105378647	0.8615	4.177	0	0	2.058	0	7.865	4.395	1.166	8.872	6.378	1.859	4.265	1.339	2.942	0	0	1.315	2.512	7.393	2.351	2.471
27285	0.9983	5.445	0	0	0.1491	0	2.278	4.032	1.351	4.626	1.98	0.5387	5.189	8.147	0	0	0	0.3811	0.667	6.663	0.1135	0.3304
54936	3.661	2.048	22.91	0	7.57	3.938	3.999	5.508	4.957	9.861	6.255	3.526	2.231	5.692	4.728	6.408	0	3.118	6.842	7.787	6.404	1.989
1296	0.9517	4.3	0	1.436	0.5168	0.9276	1.141	1.986	1.874	3.208	2.105	1.307	2.741	5.38	0.4185	0.8749	0.8559	0.4624	0.7147	2.392	0.6296	0.3055
27095	11.19	12.59	50.94	0	5.569	6.539	7.565	7.248	2.164	19.2	7.748	2.875	7.911	11.18	4.32	2.828	3.184	2.339	6.989	6.349	4.361	1.646
55700	182.2	55.18	104.7	36.74	51.17	44.65	54.15	37.77	80.86	105.1	42.68	33.58	15.84	42.67	66.72	164.2	157.7	29.54	55.67	67.6	57.9	17.9
9967	124.6	40.53	159.4	26.23	40.12	28.34	26.2	21.4	38.17	45.31	28.57	20.33	11.03	23.06	50.17	145.3	102.7	20.15	28.42	37.23	25.51	14.06
79729	6.857	3.485	0	2.253	1.255	1.1	3.702	4.044	2.995	6.834	3.86	2.864	2.737	10.66	0.5664	1.454	2.097	0.8021	1.344	6.011	3.068	0.5857
55194	0.2872	7.31	0	3.034	0.5146	0.2231	1.748	2.198	3.888	9.464	3.037	2.603	6.255	7.143	0.9805	0.726	0	2.083	3.14	2.19	5.485	0.697
83931	37.62	23.82	38.65	20.16	55.32	32.6	34.27	35.25	34.55	37.02	33.46	40.4	38.55	27.57	30.41	40.77	30.37	16.42	41.78	28.9	31.22	15.73
84967	17.92	1.316	0	0	6.811	7.255	14.87	16.62	2.205	22.37	9.188	9.375	1.075	18.57	10.51	7.412	12.31	7.461	18.6	20.19	6.667	9.944
127700	4.049	5.522	35.76	0	3.175	1.416	10.78	7.317	5.482	22.41	6.826	4.916	11.53	14.95	0.5761	0	0	1.546	3.751	7.722	2.532	1.117
109616970	7.129	0	0	0	0	0	3.615	15.15	9.651	29.37	9.425	7.693	7.058	5.541	4.057	0	0	0	3.464	0	0	0.7865
107984940	0	8.524	0	0	0.8401	1.093	5.706	14.35	11.42	0	1.488	8.5	15.32	21.86	0.4002	0	0	0	3.075	4.023	0	0.6207
64960	18.13	16.03	95.1	17.38	12.88	7.842	8.946	16.66	10.61	18.17	19.43	8.883	15.52	31.99	10.46	14.86	8.28	5.798	11.31	14.01	6.685	5.73
1441	184.4	381.2	247.3	54.4	373.9	242.7	186	319.3	200.9	148.2	233.6	193.2	52.5	87.35	197.5	141.5	105.5	78.37	274.7	136.4	207.1	116.5
107984941	2.71	4.693	0	0	0.2313	0.5414	5.891	4.938	14.68	7.177	3.276	2.507	3.833	16.85	0.1102	0	0	0.2956	1.129	9.598	0.8804	1.111
105378648	0.4915	2.681	0	11.5	1.762	0.9546	4.986	3.552	3.66	12.65	4.029	2.44	8.272	12.23	0	1.988	0	0.4691	1.433	7.498	0.3353	0.9761
2899	2.608	3.995	7.935	0	1.029	0.5504	3.144	3.598	4.463	2.736	2.159	1.657	4.432	6.96	0.042	0.2487	0.06084	0.601	1.148	5.91	1.231	0.5428
100422898	0	0	0	0	0	0	19.73	5.514	26.34	13.36	17.15	0	6.42	30.25	0	0	0	0	11.03	80.38	0	0
107984942	6.533	1.32	25.38	1.232	0.8672	0.9587	3.313	4.475	4.668	5.981	2.687	1.253	6.648	5.642	0.05164	0	0	0.5542	1.19	5.883	2.146	0.6808
728431	0	9.915	0	0	2.541	3.508	4.315	3.895	7.974	7.414	3.288	3.39	7.127	10.17	0.5586	0	0	1.374	2.306	5.616	3.125	1.372
80149	5.67	7.075	0	10.44	7.272	3.265	6.428	7.232	8.128	9.961	8.555	5.975	8.255	15.81	4.982	6.492	1.993	2.355	6.159	12.4	2.958	2.355
102465438	0	0	0	0	0	0	0	0	21.07	0	12.35	10.08	0	0	0	0	0	2.971	1.891	0	0	0
64769	10.84	4.609	4.884	7.89	3.804	4.431	6.942	7.032	4.89	12.53	6.083	4.719	7.247	9.901	3.083	5.143	1.959	2.286	5.843	7.704	3.545	2.119
100847010	0	0	0	0	4.649	0	39.47	33.09	42.14	0	16.46	10.08	30.82	24.2	2.214	0	0	2.971	7.563	22.26	0	12.02
105378649	8.2	1.104	0	0	2.721	0.6371	2.772	3.099	4.317	7.506	1.445	1.966	3.157	6.374	2.852	1.843	0	1.391	3.099	2.172	1.036	1.106
79753	14.87	5.593	19.46	7.195	4.287	4.365	8.112	6.277	6.802	10.56	5.639	2.788	5.38	3.825	5.222	13.32	3.719	3.209	5.505	9.678	5.969	1.652
7802	5.153	3.446	9.636	1.073	0.8491	1.463	3.604	9.216	6.254	11.34	4.322	3.528	9.499	8.01	0.1517	1.168	0.8056	0.7461	3.238	8.809	1.778	1.921
29889	34.36	14.47	21.64	26.05	7.129	7.042	15.21	15.77	17.25	36.21	14.42	8.007	20.12	15.8	11.43	26.26	21.34	6.095	9.052	16.92	10.05	4.662
284654	1.064	1.842	2.386	3.67	0.7263	0	4.625	3.102	2.881	5.009	2.733	1.903	8.126	7.325	0	0	0.3133	0.7543	1.403	2.174	0.4839	0.6373
54955	4.043	3.369	3.787	0	1.509	0.6282	4.87	4.619	3.25	4.944	3.207	0.818	5.003	7.856	0.8268	0.9581	3.801	0.9163	1.934	8.191	2.011	1.254
55143	4.333	1.432	9.275	25.26	1.647	4.131	9.389	14.4	13.33	12.98	7.707	2.805	11.5	19.29	1.121	11.65	0.7306	1.654	3.541	13.71	7.165	1.043
284656	1.531	2.523	14.68	4.297	0.9509	0.371	2.174	3.853	3.15	3.279	2.202	1.348	5.274	5.806	0	0.6501	0.2776	0.6077	0.8182	2.685	1.225	0.4324
105378650	4.895	2.373	0	12.56	2.924	0	4.965	9.156	14.58	0	4.659	0.8451	18.41	9.131	0	0	0	1.868	1.427	38.27	1.781	0
149175	0.9633	2.502	0	0	0.1644	1.39	2.373	2.808	5.403	2.268	1.092	1.248	3.679	4.707	0.3524	0	0	0.5253	1.037	3.411	2.316	0.3037
79693	2.274	2.756	0	0	0	1.453	2.307	8.809	4.105	7.286	5.479	3.163	6.004	7.07	1.007	0.2555	2.187	1.061	3.315	9.877	1.953	1.394
127687	2.108	0.4259	0	6.098	1.469	1.802	3.207	1.494	3.33	4.342	2.787	2.578	3.131	7.1	1.1	0.3553	0.5793	2.012	2.902	0.335	1.438	1.551
4520	12.89	8.995	11.72	1.231	5.061	2.633	7.527	16.24	9.69	9.648	8.851	5.634	7.555	11.62	5.795	5.402	5.944	2.551	7.161	8.531	3.758	2.729
3633	12.54	6.415	11.39	3.932	5.447	3.441	13.05	9.415	10.03	19.62	6.2	5.623	17.09	15.19	4.425	6.134	4.9	2.953	4.708	14.13	6.073	2.12
105378651	4.664	2.66	0	0	1.147	1.108	5.566	5.599	5.943	4.521	3.482	1.421	7.062	8.956	0.2342	1.11	0	0.5236	0.4666	5.493	3.993	0.4238
10946	93.93	19.99	83.12	19.81	13.07	10.64	17.93	16.75	18.91	34.32	19.5	19.18	13.66	27.21	20.69	70.47	43.02	11.44	12.31	25.04	14.93	5.609
2275	10.14	8.636	29.33	0	8.675	7.409	4.725	12.35	4.081	9.031	15.51	8.753	9.224	11.93	1.949	10.53	0	2.406	5.26	8.361	8.225	2.902
51118	16.93	3.605	29.71	0	4.51	0.9598	10.44	14.2	11.46	16.96	4.235	4.839	11.1	6.757	6.379	12.84	13.58	3.581	4.447	10.69	4.578	2.272
5453	0	1.718	0	0	0.7526	0	1.278	1.071	0.8528	2.595	0.6663	1.02	0.4677	2.938	0.04481	0	0	0.1202	0.3061	0.3003	1.576	0.0695
107985103	0.4418	0	0	0	0.7916	0	1.344	3.005	2.093	7.279	1.986	1.144	3.061	3.09	0	0	0	0.3373	0.322	3.58	0.2009	0.04874
105378653	3.517	5.685	9.204	0	0.1751	0	6.541	5.732	7.54	6.037	5.115	2.278	7.835	8.658	0	0	0	0.8951	3.347	1.956	2.266	0.9055
100500801	0	11.43	0	92.54	0	0	0	0	0	0	2.494	6.108	0	7.332	0	0	0	0	0	0	0	2.082
105378655	1.562	2.886	10.94	2.077	1.244	0.4624	2.717	3.922	5.641	6.436	2.597	2.152	6.335	7.402	0	0.03762	0	0.5396	1.265	5.32	1.624	0.9194
105378654	2.174	2.156	0	1.417	0.8262	0.261	2.405	3.78	3.879	3.867	3.762	1.663	4.499	4.454	0	0	0	0.528	1.056	6.406	1.977	0.6977
339442	2.25	2.727	0	0	0.6108	0	2.489	3.304	2.769	2.528	3.569	1.589	4.252	3.497	0	0	0	0.3123	0.4472	3.705	0.186	0.5416
105378657	21.16	0	0	0	4.213	0	4.293	13.19	8.594	21.79	14.17	4.263	13.27	14.25	0	0	0	1.077	4.798	30.26	3.208	1.868
107984943	13.03	0	0	0	5.838	0	5.507	9.233	1.47	2.237	4.02	0.9375	7.525	1.688	3.708	28	0	1.658	4.485	3.106	0	1.917
105378656	0	0	0	0	0	0	0	3.518	1.6	4.87	2.501	1.786	11.7	9.188	0	0	0	0	0.718	0.5635	1.344	0.3913
105378658	2.312	0	0	0	0.6904	0	9.379	10.81	23.47	11.9	10.39	5.488	34.33	8.984	0	0	0	0.4412	4.493	18.73	1.577	0.255
105378660	0	3.072	0	0	0.7569	0	1.928	3.771	1.715	2.61	1.675	0.8205	3.763	4.925	0	0	0	0	1.078	9.665	6.339	0.4194
64121	10.1	3.8	20.38	0	6.138	6.062	11.66	11.85	8.017	10.04	7.369	7.067	9.656	16.25	6.789	10.57	11.2	3.79	8.378	12.29	3.089	3.459
100527950	3.366	3.221	3.287	22.06	2.011	1.748	2.516	3.917	3.478	3.832	3.373	2.256	3.771	4.407	1.285	1.478	0.8398	1.15	2.324	3.463	2.498	0.6255
26292	4.915	3.089	0	0	3.48	3.394	2.585	4.334	4.19	4.874	4.236	3.065	4.325	4.245	2.538	2.577	1.726	2.085	3.538	3.645	3.808	1.004
105378663	0	19.47	34.4	31.82	0	1.092	4.074	2.561	5.438	2.068	4.248	1.734	13.92	7.805	0.2857	0	0	0.3833	2.196	4.787	3.653	0.4432
81025	1.228	3.226	7.596	6.179	0.4891	0	2.907	2.959	3.326	2.53	2.165	1.502	4.256	4.137	0.1165	0.5175	0	0.3126	0.8952	3.123	0.931	0.2259
54933	2.558	3.1	1.659	0	0.4167	0.2891	5.425	6.327	2.519	6.705	4.058	1.506	8.748	10.84	0.5955	0	0	1.065	1.073	4.656	0.1058	0.9236
105378662	1.004	0	0	0	0.5998	0.156	2.037	8.538	2.719	12.41	5.31	1.734	13.92	6.244	0.2857	0	0	1.917	1.464	2.872	0.4567	1.108
79647	26.38	22.63	4.645	24.17	20.57	9.102	12.68	19.08	10.67	25.4	14.49	21.07	15.43	14.65	11.99	15.07	13.84	8.762	18.1	12.74	11.14	7.408
4725	67.87	79.3	38.52	16.66	52.27	54.26	48.94	36.85	31	155	40.22	61.07	39.67	52.12	46.54	53.34	92.69	37.46	43.51	33.53	24.55	23.82
23499	68.74	29.6	70.15	58.04	24.88	16.15	21.82	34.92	21.05	68.78	32.75	23.95	18.08	27.74	38.34	63.94	48.89	14.28	18.15	31.86	18.07	7.916
643314	8.381	8.784	0	17.21	2.823	1.694	4.219	5.251	3.668	23.75	4.566	3.536	6.114	8.621	4.375	6.722	2.987	2.141	2.786	5.107	5.101	0.8343
105378950	1.522	0	0	1.476	0.7791	0	2.425	1.109	1.766	0.8955	1.15	0.4692	3.228	3.379	0.06185	0	2.15	0.2489	0.3169	2.073	0	0.5276
353500	1.442	4.829	2.451	2.488	0.7385	0.2028	1.881	3.037	2.232	4.952	3.124	0.9785	3.604	5.98	0.3127	0.1042	0.2548	0.7079	1.018	4.65	1.499	0.4092
192217	3.106	1.882	0	0	0.9277	0.04022	2.363	2.641	0.7008	1.066	0.8213	0.8939	5.637	7.645	0.1473	0.5235	0	0.3952	1.195	8.637	0.5886	0.4569
728448	8.048	6.161	37.68	1.598	1.518	0.4607	5.586	6.483	4.397	8.143	5.152	2.682	7.409	10.98	0.8437	0	0.5238	1.401	2.436	6.462	0.9632	0.997
8761	54.54	13.33	79.96	2.019	9.232	9.629	13.27	9.856	11.07	49.89	12.18	12.32	11.18	21.95	20.34	65.37	65.97	11.01	11.3	11.9	10.14	4.46
101929516	20.4	8.829	32.23	0	2.611	1.811	5.172	5.575	1.972	16.5	6.164	4.717	6.491	9.059	5.389	3.683	5.405	3.337	5.133	12.5	2.982	3.215
677834	13.63	33.05	0	0	8.143	2.648	20.74	20.29	18.46	0	3.605	13.24	10.12	68.88	0.9698	0	0	7.806	9.109	3.25	6.2	5.265
26508	2.032	0.9579	5.962	11.16	0.7418	0.08771	2.519	2.304	5.961	13.02	3.224	1.754	5.7	4.563	0	0	0	0.3017	1.755	2.691	3.748	0.4982
84618	2.531	0	0	0	1.512	0	4.278	6.814	1.142	0.8688	5.131	2.731	12.95	16.39	0	5.971	0	0.9661	1.23	13.67	0.1918	1.024
51440	6.746	1.067	16.19	6.418	0.9928	0.6076	4.066	2.577	6.089	5.638	2.999	2.068	3.678	5.472	0.9736	3.361	2.458	0.9703	0.9502	4.288	0.4002	0.6688
10450	5.076	3.981	1.96	9.238	1.962	0.8908	3.816	4.265	5.659	10.46	3.158	2.707	6.444	8.912	2.447	4.167	2.141	2.052	1.785	5.124	1.331	1.239
656	4.603	1.62	1.378	0	0.8426	0.4961	2.485	3.662	2.312	3.211	2.513	1.506	4.337	6.233	0.5704	0.7883	1.5	0.5668	1.353	4.106	0.7091	0.6062
64064	2.301	1.86	0	32.42	1.222	0.03973	1.816	3.044	1.385	1.053	2.029	0.6623	4.81	8.348	0.1455	0	0	0.7809	0.9941	8.046	2.21	0.2821
105378666	1.907	0	0	0	0	0	4.256	0.6487	4.132	3.143	1.412	1.976	3.021	2.372	0	0	0.1572	0	1.205	4.001	1.908	0.7576
101929536	0	0.9464	0	0	0	0	0.396	0	0	0	1.239	0.3371	1.546	1.214	0	0	0	0.5961	0.09486	1.117	5.327	0.1723
105378951	0	3.879	0	5.904	0.4248	0.8841	1.082	1.814	0.9629	0.7325	2.069	1.535	3.873	4.423	0.1012	3.956	1.612	0.6788	1.296	4.408	0	0.1569
107985740	3.159	1.532	0	5.96	2.265	1.08	5.127	7.79	2.994	7.809	3.676	2.864	7.819	17.68	0.2697	0	0	0.603	2.456	5.121	7.615	0.6274
105378665	0	3.56	0	0	1.754	0	5.958	17.48	3.976	18.15	7.765	5.071	20.35	63.91	0	0	0	3.363	2.854	28	0	1.296
105378667	0	0.2929	17.59	0	0.2887	0	4.658	2.055	7.198	4.48	3.451	0.939	6.939	7.139	0.06877	0.2444	0	0.5535	0.7634	1.152	0	0.32
54802	5.041	1.903	0	0	0.7405	1.413	4.946	3.654	2.797	5.107	4.196	2.89	5.645	7.58	1.34	0.8357	2.385	1.325	1.867	6.383	1.729	0.8753
4610	6.741	1.868	0	3.561	0.6902	0.4938	4.102	3.766	2.216	5.95	3.972	2.286	3.051	4.341	1.096	2.726	2.024	1.029	2.012	2.938	2.452	0.9987
105378668	13.61	0	0	0	0	2.023	7.804	5.032	14.42	18.28	5.321	3.577	14.65	16.56	1.684	2.992	2.439	1.13	3.738	6.771	2.422	1.436
84879	4.853	2.302	25.3	0	1.26	2.361	5.993	5.203	5.427	5.65	3.682	3.552	5.222	9.84	0.2401	6.401	0	0.5638	2.871	6.438	1.439	0.6518
105378669	6.045	2.355	0	0	2.321	1.878	4.379	9.178	7.599	13.34	3.767	2.609	11.11	9.397	0.7985	6.112	0.2669	1.318	2.518	6.792	1.374	1.381
10487	182.9	212.8	171.5	68.88	139.3	141.9	92.71	136.1	155.4	128.3	83.5	107.9	71.36	62.25	124.6	240.1	177.2	61.1	110.9	90.54	64.7	43.42
5538	49.02	25.64	100.9	3.474	23.11	21.59	36.98	55.43	31.83	30.75	30	29	15.4	30.56	32.68	36.55	33.23	16.24	37.91	31.79	17.6	17.85
105378671	0.8752	2.122	0	0	2.875	2.652	7.546	7.814	4.147	3.605	6.712	2.645	15.6	14.97	0	0	0	0.3341	3.19	5.841	1.99	1.255
6018	17.62	12.1	9.115	8.364	21.66	5.806	10.95	11.86	7.553	10.73	9.705	6.528	5.814	10.73	9.942	25.13	7.352	4.007	7.58	7.839	4.34	2.964
127391	0	2.44	0	12.66	0	0	10.21	8.557	9.083	9.673	5.322	1.738	6.642	10.43	0.7636	0	0	0	1.141	12.15	0.3051	1.48
10269	14.32	5.275	21.24	7.627	5.87	6.064	13.81	14.56	10.07	24.58	8.687	10.54	13.9	17.68	5.393	9.228	7.928	4.287	8.698	14.05	9.705	3.563
1298	9.785	13.97	4.81	3.446	3.831	1.824	4.19	4.53	5.74	11.2	4.37	2.112	8.072	7.774	1.361	2.419	1.434	1.162	3.011	5.701	4.895	0.7197
107984945	19.69	5.727	0	5.348	4.468	0.5506	3.594	8.704	4.797	11.35	8.745	7.308	9.744	11.63	0.6721	31.45	10.22	1.202	3.348	9.76	3.044	2.693
64744	148.9	293.2	184.3	69.15	396.5	99.1	133.3	132.2	156.4	110.9	107.3	77.65	44.42	63.81	116.7	181.6	205.9	48.83	125.1	135.4	111	44.27
65243	1.215	2.629	1.857	1.113	0.7774	1.469	4.576	5.902	2.936	12.15	3.12	1.723	5.669	6.474	0.9628	0.8334	0.2861	0.7948	1.876	5.79	3.235	0.536
339559	4.687	5.877	6.228	0	0.9654	0.1256	5.246	4.535	5.033	3.995	3.675	1.674	5.92	8.543	1.61	6.456	0.9993	1.666	1.806	2.774	2.058	0.6776
105378672	0.9648	0	0	0	5.763	1.949	13.7	5.742	19.59	21.86	6.633	4.997	7.641	13.5	0.8235	6.341	7.555	1.841	3.75	8.279	2.633	2.342
64789	15.65	7.676	3.19	31.06	2.448	1.389	5.29	5.543	5.8	9.591	5.023	3.296	7.007	13.03	2.279	0.2825	4.146	1.422	1.81	5.683	3.219	1.397
127396	2.544	1.121	14.19	2.269	0.967	1.509	7.038	7.669	1.252	17.63	5.504	3.893	10.3	13.3	1.119	4.093	0.9533	1.059	4.383	9.041	1.998	1.429
105378673	0	0.7182	0	0	1.77	0	3.005	5.038	0.8022	4.882	2.507	2.558	4.106	4.606	0	0	0	0	1.152	3.955	2.695	1.177
9783	1.639	1.375	17	4.947	1.355	0.7247	2.238	3.537	3.755	3.116	2.267	1.279	4.306	7.741	0.1076	0.3824	0	0.3128	1.317	6.25	2.465	0.459
105378675	0.4998	1.01	0.951	12.57	0.6965	0	3.041	4.533	6.089	8.235	2.907	1.726	9.4	7.51	0	1.516	0	0.6995	1.336	3.971	2.576	0.4411
105378674	6.204	0	0	0	0.549	0.964	2.098	3.712	4.355	2.367	2.066	0.2976	1.365	6.073	0	0	0	0.2632	1.005	8.764	2.926	0.5578
100130557	7.924	5.87	0	0	2.191	4.309	4.614	4.492	2.781	3.325	3.415	3.041	3.777	4.106	1.712	1.261	1.391	1.344	3.458	4.337	1.668	1.489
4802	18.09	14.06	17.99	0	13.26	10.19	13.81	16.08	14.97	11.48	11.98	8.4	14.38	10.23	9.956	10.21	12.09	5.65	11.56	15.07	12.46	4.012
407034	0	0	0	0	0	0	0	8.631	34.36	94.08	2.684	17.53	50.25	0	2.888	0	0	3.875	4.933	0	0	0
407031	20.99	0	0	0	6.268	0	15.96	35.69	42.62	108.1	16.65	0	10.39	40.78	2.986	0	0	4.005	19.12	135.1	0	17.37
9132	0.5355	2.596	0	1.293	0.7677	0.233	2.064	2.823	4.06	1.765	2.096	1.711	4.877	8.158	0.03047	0	0	0.8585	0.8847	4.187	1.364	0.6617
105378676	0	0.8537	0	0	0.4207	0	4.286	5.39	0	13.06	2.607	0.304	9.064	15.33	0	0	0	0.2688	1.027	6.043	0.9609	0.4662
163732	2.139	3.024	0	0	0.6387	0	0.7231	0.6062	0.4826	15.42	0.9425	1.231	3.176	1.108	0.1014	0	0	0.9524	2.598	0	6.646	0.7865
1503	7.874	5.059	6.77	2.577	3.627	1.106	9.141	7.905	12.2	18.56	4.816	3.931	8.077	11.21	2.537	1.775	2.503	1.956	3.204	10.49	3.365	1.633
100507178	3.405	4.599	0	2.349	0.9878	0.3628	2.368	2.233	1.712	6.211	2.469	1.89	4.045	4.386	0.2768	1.082	0	0.557	1.111	5.194	0.7963	0.5796
200172	2.104	0.4904	35.91	8.12	0.725	0.5783	2.052	1.858	2.41	4.833	1.84	0.8382	1.922	2.893	0.5065	0.6136	0.9672	0.6486	0.806	2.7	0.9935	0.6427
22955	5.76	4.378	12.82	12.01	3.499	1.532	7.031	6.89	6.608	9.853	7.28	4.003	10.73	13.81	2.417	3.011	0.6438	2.273	5.076	7.539	4.129	2.585
100132074	0.6474	0.5885	0	0	0.09668	0	1.642	0.5505	0.4382	0.6667	0.6847	0.4891	1.763	2.013	0	0	0	0.1236	0.1573	0.9259	0.5889	0.1429
101929901	0	17.24	142.1	0	2.832	0	7.213	4.031	19.25	9.764	1.253	3.069	2.347	16.58	0	0	0	0.4524	1.728	21.47	0	1.046
105378678	0.8935	0.5415	11.86	3.708	0.3736	0.3054	1.722	2.963	2.54	4.417	2.032	1.119	3.804	4.861	0.02542	0.6324	0	0.9209	1.02	10.05	1.585	0.276
1907	3.88	3.136	0	0	1.159	0.7034	1.64	4.674	2.189	8.658	2.052	1.675	6.723	6.032	0	0	0	0.9875	2.043	7.091	10.88	0.6422
59269	6.703	2.44	8.53	0.8926	0.9793	1.232	3.094	3.582	2.501	6.796	4.006	2.374	4.767	6.807	1.464	3.547	2.267	1.236	1.825	4.927	1.614	0.8105
2981	10.82	0	0	0	2.309	0	0.7841	3.944	0	1.592	3.271	0	0	2.404	0	0	0	0.8853	1.503	4.423	0	1.535
2980	0	4.74	0	26.56	0.9344	0	0	5.32	0	8.055	3.309	5.74	4.646	15.81	0	0	0	0.8957	2.09	17.15	4.98	1.898
22887	13.3	11.21	34.93	2.181	8.979	6.687	13.75	10.16	10.7	16.41	9.988	8.346	9.221	12.18	5.885	6.463	4.13	4.806	9.349	11.7	7.946	3.813
284716	0.6529	0.8845	15.13	0.4927	0.5047	0.3998	2.415	4.474	3.9	6.091	2.397	1.177	4.296	4.896	0.07649	0.4466	0	0.3665	1.269	2.746	0.5939	0.5763
84217	2.105	0.9566	0	0	0.6285	0	4.269	10.74	6.054	9.211	6.956	2.725	18.75	13.09	0.4491	0.133	0	1.105	3.26	8.528	5.982	0.9288
728621	6.158	3.635	14.15	3.832	1.17	1.038	4.056	5.712	6.551	7.001	4.229	1.899	5.463	6.962	1.559	2.487	3.033	1.13	1.875	5.948	1.764	1.165
79717	20.5	14.87	10.68	15.24	9.205	8.113	11.38	9.287	12.56	19.41	9.732	7.944	7.85	14.65	11.66	32.68	25.41	6.625	9.087	12.55	8.845	3.334
10465	7.141	9.779	25.81	8.887	2.327	0.7349	5.456	8.122	6.278	10.89	5.885	4.404	10.28	10.24	1.319	0.3751	1.261	1.699	2.659	10.43	2.278	1.371
4904	584.7	388.7	976.5	550.2	291.8	259.3	303	370.8	677.1	244.9	372.4	252.9	67.56	206.3	702.9	2303	2728	496.5	548.8	394.1	258.4	258.9
149461	0.9074	1.571	0	9.488	0.3872	0	1.841	1.212	1.053	1.602	1.234	0.3358	2.182	3.224	0	0	0	0.3959	0.4724	3.09	0.05896	0.1144
64175	7.659	8.583	3.3	0.2181	2.935	1.954	9.235	9.093	10.76	38.99	9.477	3.868	11.88	14.15	3.043	2.923	4.348	3.696	3.687	14.74	6.572	1.977
79078	5.592	3.21	27.16	0	1.699	0.884	2.289	4.337	1.859	6.264	3.943	2.329	5.536	7.472	0.949	0.9424	1.536	0.7115	1.954	5.425	1.785	1.039
105378683	1.894	8.036	0	7.862	1.697	0.2943	9.607	4.027	5.129	15.61	6.512	2.044	11.25	17.67	0.2695	0	0	2.169	2.301	4.515	8.615	1.045
100129924	0.5569	3.544	0	0	0.6653	0	2.542	3.196	3.77	4.588	2.798	1.442	5.927	3.463	0.03961	0	0	0.2657	1.353	4.38	0.8864	0.5837
107984946	0	4.609	0	0	0	0	8.485	1.94	2.059	3.133	1.207	1.641	4.517	7.093	0.6492	0	2.821	0.2903	0.7391	7.976	0	0.5034
374969	10.1	8.163	0	19.48	23.47	8.284	15.37	31.02	37.23	30.05	26.42	18.17	22.78	37.52	30.18	25.25	31	18.85	24.41	22.47	18.38	13.62
114625	11.03	6.01	2.123	11.13	10.59	4.199	10.81	18.23	14.26	14.81	11.6	6.956	12.15	16.19	7.336	4.826	10.42	5.631	8.854	14.42	7.723	5.935
51058	5.009	5.152	19.72	0	0.8161	1.368	2.926	6.97	4.316	8.442	3.051	2.293	7.063	8.731	0.9502	0.5373	2.315	1.333	2.914	7.96	2.347	1.273
339539	1.382	7.658	0	0	0.1179	0	2.403	3.525	5.346	4.473	2.193	2.472	5.864	4.297	0.1685	1.797	0	0.6783	1.439	3.765	2.873	1.046
6513	5.278	1.852	10.7	18.34	8.96	6.301	11.69	15.23	6.393	9.726	16.53	5.696	4.675	10.58	7.983	10.88	7.041	8.058	8.031	12.84	10.17	12.11
440584	2.908	0	0	0	1.737	0.5164	3.371	9.184	8.436	13.69	5.492	3.407	13.57	16.15	1.418	0	0	1.586	2.019	14.66	6.424	2.2
440585	0.6186	7.048	13.07	1.681	0.739	0.1153	4.894	4.524	2.848	2.803	3.664	2.403	7.472	5.77	0.07041	0	0	0.614	0.992	4.011	0.5064	0.6279
10969	38.96	25.51	53.57	0	4.077	7.688	9.519	16.93	11.55	42.17	8.572	7.243	16.05	23.87	10.76	21.14	18.05	5.536	8.913	19.52	9.053	3.326
102465439	22.96	92.78	0	0	9.145	0	7.764	26.03	10.36	78.83	16.19	19.83	30.31	23.8	4.356	0	0	2.922	7.439	29.19	17.41	6.756
149465	1.891	7.639	9.895	15.34	1.318	0.5019	6.872	7.034	8.106	9.411	4.833	2.789	8.111	10.53	0	1.633	0	1.022	2.775	6.685	2.759	0.817
105378685	1.587	1.154	14.27	0	0.3792	0	4.347	4.993	2.364	5.884	2.35	0.4111	4.714	2.961	0.04516	0	0	0.6058	0.8869	4.237	0	0.6654
128218	0.3694	2.015	0	0	0.8826	0	2.061	2.67	0.2501	0.3804	1.172	0.3987	2.194	0.2871	0	0	0	0.282	0.3141	0.7044	1.26	0.1223
149466	0	0.3367	0	0	0	0	0	1.181	0	0.5721	1.763	0.5995	3.85	2.159	0	0	0	0.106	0.06749	0.7945	0	0.1839
7075	3.491	8.351	23.47	1.594	0.6585	0.7993	3.354	3.359	4.602	16.08	2.915	4.005	6.457	11.42	0.1307	0.9754	0	0.4909	0.982	4.642	4.22	0.3446
4352	6.197	5.604	10.11	8.091	4.348	1.055	6.585	7.277	6.925	9.522	8.843	11.51	23.66	9.787	0.9236	2.885	1.338	2.215	3.035	7.221	3.176	1.346
105378687	2.028	4.425	0	0	0.727	0	5.349	5.519	6.041	0.8356	5.364	4.028	4.418	8.829	0.3463	1.846	0	0.4646	0.8871	2.708	0.369	0.8057
991	4.814	6.864	0	0	2.706	0.792	6.319	7.945	4.6	9.332	6.289	5.134	9.531	13.21	0.7251	0	0	0.9728	2.821	4.86	2.576	1.187
64834	7.843	2.535	0	0	4.841	6.337	6.099	10	2.832	14	11.2	7.11	10.87	12.19	4.315	1.983	2.694	2.395	5.907	8.974	6.896	4.615
102466723	6.867	41.62	0	0	8.203	0	20.9	11.68	27.89	42.43	18.16	11.86	20.39	42.7	0	0	0	0	3.337	45.83	0	3.03
112268225	11.31	0	0	0	0.6375	1.393	3.572	5.626	4.335	7.914	2.709	2.027	7.185	6.471	0.6985	1.511	0.5719	0.5296	1.426	3.867	1.456	0.7536
112950	14.5	7.81	0	9.551	4.536	3.504	7.003	11.35	11.53	18.49	10.47	6.656	15.26	9.659	7.399	5.12	11.86	2.284	6.821	9.216	3.454	2.844
107984947	2.613	0	0	0	3.122	0	4.418	4.444	4.718	14.35	3.686	3.761	4.312	8.126	0.7436	4.405	0.3591	1.663	3.387	3.322	1.189	1.153
23334	11.17	7.359	8.44	6.931	3.946	3.143	6.318	6.393	6.516	9.589	6.97	4.82	8.097	13.35	3.16	4.994	3.643	2.558	4.188	11.79	6.051	1.902
100873952	1.336	0	0	0	1.197	2.699	2.71	2.272	0	1.376	2.473	0.8651	1.984	2.077	0.9504	1.013	0	2.04	1.623	3.185	6.076	0.4422
102465440	0	0	0	0	0	0	0	5.439	0	0	10.15	0	6.332	0	0	0	0	0	1.554	0	8.727	1.411
81888	5.33	3.932	7.607	17.14	2.215	0.5401	3.291	2.956	1.255	9.069	2.451	2.701	5.277	3.963	0.7253	0	0.8596	1.061	1.633	1.547	1.686	1.023
5792	3.141	4.895	10.89	3.894	1.441	1.394	3.982	4.817	7.062	13.4	4.538	3.002	7.941	10.64	0.4469	1.531	0.4855	1.178	1.853	8.129	2.602	1.002
9682	17.41	8.924	36.92	16.44	9.271	5.287	11.81	11.25	14.01	20.7	10.05	7.344	9.555	13.3	8.606	17.86	6.029	4.482	8.872	14.32	9.05	3.82
100132774	10.98	0.7191	13.55	0	3.012	1.659	3.611	2.775	2.008	7.943	3.295	1.153	3.231	5.073	1.688	1.8	0	1.132	2.306	1.697	0.1349	1.047
6487	6.348	4.119	2.654	6.145	2.145	0.7373	3.772	7.96	6.598	11.89	4.646	4.373	8.126	10.97	1.003	2.302	0.555	1.762	2.337	13.08	2.041	1.075
101929592	9.956	9.654	0	0	1.784	0	9.089	18.62	6.739	43.06	10.53	5.587	11.83	20.12	0.8499	0	3.693	2.28	4.112	14.24	1.358	2.417
102464830	7.531	0	0	0	0	0	30.56	6.404	40.78	0	3.983	3.251	14.91	0	0	0	0	0	5.489	0	30.83	1.662
9048	1.681	0	0	0	0.4304	0	0.4873	2.247	2.927	1.484	1.27	0.7258	2.616	4.107	0	0	0	0.5501	0.3501	0.687	3.168	0.318
105378688	4.224	0.9309	0	0	0.9175	2.387	7.011	4.898	10.92	10.28	3.249	2.652	9.884	9.551	0.437	0	0	0.7329	2.053	14.28	7.509	1.864
101929609	4.61	0	7.74	0	0.4859	2.612	3.301	2.306	5.507	1.117	3.011	0.5853	2.953	2.108	0.2315	0.2742	3.129	0.5175	0.9882	0.7756	0.2466	0.1795
9670	1.649	7.329	3.609	8.213	2.89	1.333	3.123	4.02	6.549	6.794	4.593	3.37	5.66	7.349	1.314	0.5003	3.082	1.301	2.377	5.975	4.4	0.9462
1802	2.369	4.103	47.1	9.323	1.112	0.6574	4.635	3.454	4.353	8.366	2.954	3.872	4.691	10.52	0.8668	0.1711	1.186	1.68	2.796	6.616	1.155	1.083
533	5.867	21.66	14.84	0	26.28	13.42	16.23	14.28	7.22	20.32	17.06	10.01	6.336	12.02	7.891	4.18	13.85	5.497	17.3	7.373	14.31	7.708
8704	1.311	0.227	0	0	1.231	0.9895	0.7599	1.433	1.775	10.8	2.873	0.9702	3.152	7.57	0.3198	0	0	0.2145	1.138	3.929	4.004	0.496
149473	2.738	1.106	1.737	0	0.5451	1.418	4.628	3.104	6.589	2.506	2.252	3.02	12.95	13.24	0.2597	2.461	0	0.5806	1.404	4.641	1.522	0.8055
6536	2.999	0.4363	0	1.901	0.9316	1.64	1.582	4.795	4.71	5.436	3.87	1.916	4.87	7.274	0.5803	0	3.758	1.282	1.836	4.461	0.7093	2.621
107984948	24	8.853	0	0	2.493	17.1	16.4	12.86	10.59	3.224	26.21	13.06	4.649	10.54	12.32	7.386	13.55	13.34	13.31	3.979	11.86	13.58
128209	1.284	3.961	0	0	1.812	0.1632	3.433	5.16	5.372	2.644	2.469	3.174	6.817	10.34	0	0.118	0.2405	0.7573	1.418	3.338	2.441	1.133
105378952	3.843	4.479	18.14	1.785	0.4415	1.539	3.448	6.033	8.004	2.131	4.69	2.297	5.414	11.26	0	0.3737	0	0.7899	1.867	12.26	3.496	0.5545
55929	25.2	5.523	65.42	0	5.924	5.373	7.613	9.573	6.169	11.04	5.812	7.29	6.103	13.75	8.847	11.66	11.27	4.707	6.057	11.25	5.851	2.366
79033	5.791	13.4	0.7513	4.965	2.044	2.904	8.009	3.357	10.69	18.97	6.403	5.227	8.599	13.09	2.247	3.061	0	3.014	3.709	8.533	6.584	1.742
100874278	7.087	3.537	91.04	0	1.743	0.1943	6.766	7.444	13.55	13.74	4.189	4.859	7.842	10.37	0.7118	0	0.6874	2.069	2.431	21.47	0.948	1.196
106635545	4.324	0	0	0	0	3.023	0	1.838	8.78	13.36	2.286	6.532	21.4	16.8	2.46	0	0	0	3.677	14.43	0	0
55182	3.936	5.282	15.95	7.956	2.477	1.42	5.704	4.124	6.185	8.687	4.461	4.309	7.863	7.54	1.82	3.483	2.318	1.637	3.484	8.444	1.982	1.629
107984951	18.54	0	0	0	6.041	2.357	1.71	4.3	0	6.944	0.8915	1.455	5.007	2.621	0	0	0	1.287	0.8191	0	0	0.372
100847089	0	0	0	0	0	0	0	0	0	0	4.116	16.8	0	36.29	0	0	0	0	1.891	0	0	1.717
107984950	6.09	1.888	0.8085	11.76	1.692	0.8142	6.033	5.539	3.835	7.001	4.494	4.035	2.384	6.605	2.498	10.67	2.627	1.514	3.338	6.076	5.346	1.313
79639	1.959	1.583	0	0	1.365	0.5074	2.318	2.221	4.2	7.734	3.54	1.621	5.172	6.599	0.3252	0	0.9421	0.2493	0.7933	5.76	0.891	0.3963
109623472	0	0	0	0	0	0	4.736	7.941	6.322	38.47	4.939	10.08	41.6	43.55	0	0	0	1.782	7.941	26.71	4.247	3.091
339541	5.379	5.651	12.8	6.495	0.9997	1.003	5.82	6.099	7.445	6.402	5.943	2.735	8.876	7.991	1.02	0.06044	0	1.46	1.859	6.383	2.501	1.82
105378690	8.941	6.403	0	0	0.4855	0.884	3.71	6.22	5.502	3.348	4.298	2.456	10.46	6.318	0.4625	0	0	0.7756	1.481	4.262	3.881	0.8967
26828	0	0	0	0	9.618	28.77	24.5	17.11	5.45	8.291	8.515	6.95	3.985	12.52	11.45	8.141	0	3.073	20.54	0	0	1.776
26830	0	33.96	0	0	2.789	23.94	4.736	7.941	12.64	28.85	19.75	24.19	23.11	14.52	18.6	23.61	0	14.26	13.61	8.904	0	4.121
11004	5.613	8.423	0	4.135	1.996	0.976	6.1	9.886	10.67	11.29	6.078	3.577	8.467	10.39	0.6464	1.216	0.661	1.173	2.695	15.8	4.498	1.504
109623476	31.98	0	0	0	0	0	6.488	10.88	8.66	13.17	3.383	8.283	6.332	0	0	0	0	0	6.216	0	0	5.646
6202	432.1	61.83	246.7	23.55	143	160.9	169.2	119.4	104	351.1	222.5	151.8	74.87	151.1	296.6	390.5	493	204.6	207.8	98.42	99.08	110.5
26811	6.31	0	0	0	3.769	33.34	12.8	10.73	8.543	64.98	6.674	0	6.247	0	8.977	54.24	0	0	7.665	18.05	2.87	6.962
94161	0	0	0	0	0	0	4.833	4.051	0	0	10.08	2.057	0	7.407	1.356	0	0	1.819	1.158	13.63	0	1.051
94162	0	15.94	0	0	7.857	0	0	16.78	0	54.18	3.478	8.517	6.511	10.22	7.485	0	0	7.531	1.598	0	0	4.354
94163	0	0	0	0	0	0	0	0	0	0	10.74	2.921	33.5	0	1.926	51.32	0	5.166	6.577	0	3.078	0
266675	2.38	2.083	10.75	11.27	0.8686	0	1.609	3.71	1.611	4.084	3.006	2.454	6.675	12.13	0	3.208	0.7629	0.5551	1.381	3.151	0.9019	0.8168
1263	12.14	8.581	0	1.272	15	6.391	4.959	6.45	6.846	31.25	10.16	6.04	7.343	17.3	5.18	8.182	3.752	3.41	6.348	4.5	16.25	4.538
343521	2.496	3.934	2.138	11.58	2.609	1.552	2.405	2.441	2.535	5.399	2.178	1.724	5.19	6.015	0.6037	0.3155	0.4116	0.5241	1.061	5.355	2.498	0.8813
149478	2.87	2.435	0	5.414	1.714	2.943	1.164	1.83	1.36	5.616	2.277	2.106	5.398	6.469	0.5308	0	0	0.3834	0.6624	2.873	2.61	0.6016
107984952	4.447	0	0	0	0.7589	0.329	3.007	5.042	2.294	6.106	2.128	2.285	4.193	6.255	0.1205	0.3212	0	0.2425	0.9776	2.827	0.2889	0.514
8643	2.835	1.074	0	1.07	0.1587	0.2202	2.426	2.561	3.238	4.014	2.717	1.147	3.947	5.646	0.02521	0	0	0.5072	0.8824	2.618	0.8863	0.4691
8891	6.233	8.666	3.663	8.3	4.052	2.649	5.579	9.821	6.701	15.86	6.302	4.353	9.438	13.11	3.13	8.157	1.058	2.239	4.098	8.215	2.251	1.618
79654	19.99	12.11	0	0	6.512	3.287	10	8.166	6.325	9.89	9.128	6.835	10.02	12.71	6.351	9.055	3.744	4.062	6.716	13.36	6.315	4.467
7389	18.87	12.56	35.91	16.75	5.746	4.024	15.39	9.124	7.514	40.39	19.37	14.21	14.29	18.41	12	14.78	7.015	7.486	8.36	21.52	3.702	6.042
57643	1.333	2.375	5.817	0	0.6087	0.5724	4.85	7.265	6.579	7.427	4.643	1.556	6.441	7.068	0.2453	1.902	0	0.8378	1.904	5.755	1.675	0.8475
105378691	2.812	0.9088	10.7	19.94	0.3359	0.1456	3.993	4.782	3.045	2.703	1.884	1.133	7.609	3.788	0	0	0	0.4293	1.093	4.289	1.108	0.9513
400752	0.2731	0	15.59	0	0.4893	0.2121	1.108	3.483	0.7394	1.687	0.4332	0.7072	2.433	2.971	0	0	0	0.1042	0.3981	0.2604	0.6209	0.1808
84842	0	2.537	0	0	0	0.6097	1.061	2.002	0	2.694	1.383	0.4517	1.554	0.4067	0.1489	0	0.9704	0.2996	0.4449	2.494	1.428	0.3463
4595	4.931	2.423	2.853	0	2.229	1.015	3.514	5.779	7.036	5.489	4.651	2.243	9.367	8.079	1.175	0.6738	0.4943	1.577	2.331	9.148	3.576	1.235
114034	4.603	1.653	12.17	11.32	2.24	2.755	4.669	5.798	5.308	11.24	5.95	2.649	8.439	7.421	2.377	1.81	0.7027	0.9761	2.775	4.389	7.055	0.9028
10420	7.45	6.266	31.9	10.67	4.904	7.513	7.865	7.498	9.469	12.53	7.719	5.185	7.225	13	6.1	15.99	9.902	3.715	6.465	14.06	8.021	2.651
126661	0.825	1.75	0	0	0.4928	0	3.347	3.157	6.143	12.32	4.363	2.048	4.492	6.092	0.1174	0	0	1.023	1.353	6.489	3.752	0.8647
25974	2.528	4.378	26.03	1.635	0.5933	0.6735	3.664	3.532	3.912	6.51	2.626	1.988	5.632	5.755	1.31	0.5935	0.9677	1.275	1.272	6.629	2.71	1.016
5052	30.48	6.718	16.31	36.33	5.587	14.64	15.46	15.61	11.72	37.1	16.49	11.21	14.06	18.85	8.082	3.503	4.712	4.496	11.87	14.53	9.61	8.026
10327	23.52	16.06	38.59	3.468	5.976	14.79	8.502	9.886	10.62	28.4	10.15	7.936	17.67	21.44	6.847	1.64	13.6	3.096	7.883	18.56	9.099	2.864
4678	94.11	35.33	71.71	43.05	17	7.764	19.57	19.24	11.84	44.89	16.66	15.04	19.24	19.2	16.07	57.9	38.28	8.848	13.76	17.87	10.92	5.268
149483	6.147	1.296	0	0	1.118	0.5814	2.847	5.795	3.98	7.157	5.159	3.231	4.366	4.363	1.179	3.919	2.809	1.581	2.046	7.645	2.674	1.327
60313	36.73	24.71	26.38	21.95	21.37	15.56	22.86	25.04	14.37	26.28	26.55	20.18	16.64	25.77	24.8	24.42	36.66	11.56	22.77	19.78	16.32	10.71
728963	8.174	0	18.96	0	4.577	1.349	2.591	1.303	8.3	6.313	5.674	4.631	3.035	4.765	4.797	0	3.369	1.95	4.468	3.897	2.323	1.353
51249	11.46	7.33	46.79	0	2.662	2.077	5.811	6.495	9.48	6.556	8.08	6.87	4.096	9.896	4.347	3.701	2.099	2.308	4.176	6.676	1.013	1.405
3652	2.945	0.51	0	0	1.257	1.961	5.228	6.44	2.421	7.8	3.449	1.68	4.061	5.396	1.347	0.6382	1.821	1.526	1.968	4.212	0.287	0.5571
105378693	0	0	0	0	1.056	0	13.16	3.509	2.395	1.214	2.806	1.272	5.837	4.583	0	0	0	0.2251	2.149	5.059	0	1.561
23139	5.739	3.768	21.33	0	2.178	1.338	5.336	8.539	8.012	10.59	4.963	2.4	10.06	11.9	0.8845	0.1813	1.651	1.05	3.486	10.32	1.577	1.161
105378694	1.71	0.9754	5.886	4.251	1.622	0.8909	3.877	3.678	3.132	4.558	1.277	1.216	2.689	4.066	0.2862	0	0.4561	0.2688	1.124	3.453	0.5032	0.4661
110117499	1.38	2.454	2.364	0	0.8795	0.7006	2.147	1.956	2.99	4.928	1.363	0.9534	3.28	3.577	0.6284	0.4653	0.8345	0.4215	1.096	1.93	1.423	0.3249
8503	1.146	2.501	1.963	0.9225	1.05	0.5818	2.403	2.339	3	5.823	1.536	0.9565	3.253	3.92	0.5435	0.3863	0.6929	0.4375	1.077	2.404	1.772	0.3709
101929626	14.31	0	0	44.17	0	1.415	9.235	14.38	21.13	8.037	5.503	9.545	16.74	12.13	0	0	0	1.489	2.212	11.16	0	0.574
10103	0.2449	5.045	0	0	0.8775	0.3424	2.484	5.205	6.298	7.061	3.367	2.22	6.545	11.04	0	0	0	1.122	1.547	6.537	1.448	1.135
110117498	0	2.795	0	0	1.377	0.7166	3.508	3.921	1.561	4.749	5.487	1.991	5.707	3.585	0	0	0	0.4401	0.2801	4.397	3.146	0.5088
55624	3.785	3.164	4.47	12.41	1.481	1.44	4.368	4.771	5.654	18.55	3.727	3.605	8.269	13.39	1.857	1.65	1.291	2.042	3.044	7.466	2.908	1.641
541468	2.525	1.837	0	0	0.4525	0.03924	1.793	0.8589	2.393	8.843	1.202	1.199	0	5.104	0	0	0	0.482	0.6136	3.13	2.412	0.3901
8438	2.973	4.865	12.94	12.23	1.066	1.617	5.579	6.32	5.434	6.736	5.818	1.989	13.39	12.94	0.5076	0.3758	0	0.8512	1.734	8.646	0.9465	1.443
10489	5.468	1.928	0	0	1.722	0.7878	1.613	3.973	3.095	7.576	3.365	2.36	6.004	5.718	1.895	4.423	0	1.214	2.536	5.497	0.9946	0.6581
7388	38.85	7.436	75.89	0	28.91	26.69	30.42	41.73	26.76	54.76	20.19	52.67	77.61	28.61	16.87	27.23	68.84	30.96	27.66	40.3	14.57	10.53
387338	2.577	3.318	6.895	5.529	1.395	1.201	2.614	3.903	4.251	7.961	3.407	2.711	4.703	5.633	0.9164	2.321	0.1991	1.352	1.702	6.142	2.197	1.19
2166	3.887	0	0	0	1.776	1.492	2.783	7.583	3.715	4.71	5.2	2.764	6.112	14.57	1.236	6.937	0	1.309	2.111	8.939	1.248	0.8073
729041	3.685	0.8934	13.68	0	1.541	0.5726	5.607	3.76	12.97	9.868	10.52	3.023	13.13	21.2	0.8389	0	0	0.8441	2.328	15.81	3.017	1.952
101929651	3.722	0	0	0	0	1.928	0	5.275	6.719	4.259	5.249	3.214	4.913	8.358	0.353	0.6273	0	0.6315	1.708	8.675	3.009	0.6388
127343	0.6317	2.516	24.09	0	0.8086	0.8414	2.288	3.53	3.788	4.647	2.243	1.169	6.075	5.331	0.05136	0	0	0.689	1.031	5.077	1.395	0.4381
105378696	0	0	24.97	3.058	0	0.1717	2.429	2.349	0.2494	1.138	2.825	0.6361	5.471	4.582	0.05241	0	0	0.1406	0.8055	4.566	0.9215	0.4877
100507423	9.549	9.954	0	0	9.354	2.048	4.068	12.83	7.756	9.047	6.06	4.287	7.752	19.59	2.717	2.414	12.59	1.968	4.083	10.38	6.427	1.938
148930	3.692	6.031	16.49	0	0.3835	0.6983	2.605	3.958	2.825	2.976	1.868	1.178	3.655	5.989	0	0	2.646	0.8578	0.819	3.979	1.314	0.8501
8569	10.51	14.17	9.765	2.643	14.23	5.98	7.518	14.06	8.656	11.16	7.925	6.452	6.773	8.293	5.006	6.671	4.264	2.814	6.263	6.64	8.686	2.202
148932	10.01	5.499	6.475	6.256	11.31	4.958	7.775	10.37	8.047	23.84	8.852	11.28	15.02	14.83	5.875	8.858	4.127	5.016	8.475	12.08	7.47	3.831
105378697	0.8589	2.429	7.355	0	0.513	0	6.098	2.678	6.589	5.307	3.179	1.73	6.235	8.456	0	0	0	0.8743	1.739	8.189	0.7812	0.5054
64756	8.462	2.63	27.56	5.731	4.407	6.001	12.99	11.62	11.16	14.3	7.803	6.931	9.452	10.79	4.939	11.3	8.407	2.65	4.903	19.03	2.96	2.825
374973	2.918	10.61	11.11	0	0.9685	0.05038	7.236	8.823	10.54	10.69	6.002	3.079	12.52	12.1	1.015	11.31	0	1.238	2.206	12.99	1.032	1.216
100130197	14.39	11.63	102.7	9.653	6.209	2.609	13.79	15.64	17.32	29.64	10.99	9.319	16.62	17.4	7.963	0	0.9887	4.883	12.04	24.39	10.91	4.94
9813	21.83	18.39	39.75	1.09	14.77	11.79	17.99	15.83	11.95	22.49	16.81	16.15	15.89	21.34	16.67	21.55	13.9	8.886	16.25	17.3	10.11	7.705
105378698	1.848	5.227	27.25	0	2.576	1.244	4.999	5.762	10.01	2.538	1.955	7.18	6.099	11.49	2.103	18.69	7.617	4.468	2.694	3.524	0	0.6796
105378699	1.002	12.15	0	0	0	6.695	16.26	15.34	13.57	10.32	11.13	6.056	36.7	15.58	0	0.5066	0	0.3825	4.869	27.71	1.367	1.106
1580	1.503	7.286	0	3.24	2.436	0.8339	3.92	9.127	6.104	6.633	2.271	2.502	11.69	9.011	0.1833	0	0	0.4097	1.46	5.527	0.7811	0.8527
163720	4.118	8.831	0.9042	7.41	1.892	1.231	13.17	19.12	15.87	16.31	7.204	1.641	20.7	22.65	0	0	0	1.088	3.387	10.27	1.008	1.748
1579	0.6762	4.303	29.68	2.551	0.8079	0.5779	3.087	5.175	5.722	5.223	3.04	2.262	5.691	12.88	0	0.4274	0	0.968	1.725	7.898	0.9995	0.858
260293	2.051	2.487	5.856	0	0.9426	0.4659	8.963	8.587	7.691	25.68	5.758	3.065	11.25	12.27	0	0	0	0.3614	2.837	4.062	3.588	1.184
199974	1.694	4.877	4.836	17.42	2.656	0	8.807	10.26	6.881	16.57	6.047	3.931	11.11	18.76	0	0	0	1.213	3.087	10.1	2.6	2.149
284541	0.3553	2.871	0.169	6.255	0.9196	0.5704	3.003	6.545	8.657	10.24	4.447	1.943	7.621	9.389	0.0337	1.437	0	0.5425	1.582	7.226	0.5386	1.385
105378701	5.58	1.86	5.973	2.948	1.25	0.5853	5.094	4.152	4.911	6.609	2.435	3.132	9.392	8.024	0.3176	0.7054	0.23	0.6923	1.288	5.188	3.363	0.4925
100874253	1.413	12.84	0	29.85	6.751	0.7683	10.75	16.82	9.564	20.37	11.58	13.11	40.56	19.77	4.02	0	20.09	5.393	1.201	7.409	2.57	1.247
10158	22.85	106.7	0	9.25	29.29	34.98	32.22	47.38	67.89	26.4	38.9	68.31	43.58	64.1	42.97	34.09	48	32.76	67.15	40.38	43.84	102.4
6886	3.333	10.44	12.03	7.545	5.447	4.163	5.422	7.967	2.81	10.23	7.483	14.09	20.67	7.821	3.829	4.451	2.1	4.777	3.346	4.617	5.949	2.775
6491	16.29	8.803	5.968	10.57	7.143	4.446	16.82	15.03	9.534	8.613	10.63	8.867	6.754	10.38	8.621	9.087	10.16	9.017	14.42	16.09	4.471	8.24
51727	34.14	25.76	60.67	95.93	23.25	10.8	18.19	20.11	16.73	36.39	25.57	46.05	58.13	16.11	21.39	41.84	34.66	18.61	17.95	17.86	13.9	10.96
102724077	3.796	5.259	0	40.92	1.62	1.601	4.951	11.53	8.076	13.4	12.05	5.853	10.2	10.96	0	0	0	1.656	3.558	8.273	1.233	2.154
2301	0.2641	0.6402	0	0	0.1578	0	1.607	0.8983	1.073	2.72	0.9777	0.9121	1.046	3.285	0	0	0	0.4033	0.2567	3.777	0	0.4079
84793	1.861	1.579	13.02	0	0.667	0.02892	2.265	3.956	3.779	8.05	3.149	3.053	7.554	3.472	0.4236	0	0	0.4973	1.311	5.323	2.116	0.5749
2306	0.1763	0	0	0	0.4213	0	0.8943	1.649	0.7162	1.09	1.119	0.07612	1.746	2.193	0	0	0	0.1346	0.3427	3.363	0	0.2335
107984953	6.019	0	0	0	1.892	0	2.892	9.697	5.575	6.525	4.021	0.8205	7.213	14.28	0	0	0	0.3628	1.154	4.833	0.2881	1.049
388630	1.728	2.533	2.18	5.247	0.5762	0.7057	1.427	3.862	2.721	4.636	3.316	1.301	4.695	7.248	0.01144	0	0.1491	0.3989	0.9277	3.679	1.06	0.4434
105379778	1.261	2.705	25.48	5.785	0.8115	0.1659	7.382	6.683	5.255	13.19	4.208	2.513	9.703	10.86	0.08283	0	0	0.6297	1.792	8.789	1.986	0.985
391037	2.472	0	0	0	2.03	0	10.66	12.61	5.02	14	8.171	2.668	11.63	13.45	0	2.031	0	0.9437	3.003	11.49	1.827	1.227
200010	3.178	8.506	3.496	2.198	1.028	0.4423	5.104	6.699	5.915	9.136	3.816	1.772	6.489	8.645	0.1507	0.8033	0.1637	0.9098	2.236	4.86	3.523	0.7743
54558	2.3	1.707	16.08	2.09	0.5327	0.9117	6.475	4.789	3.559	6.864	1.986	1.337	4.089	5.254	0.788	2.112	0.9093	0.5734	1.426	4.923	1.665	0.5386
84871	1.655	2.223	25.15	0.3375	0.6145	0.6325	3.993	4.602	3.512	4.33	2.413	1.68	5.757	5.493	0.03818	0	0	0.5976	1.25	6.013	1.16	0.5527
79656	2.97	3.805	7.993	0	0.9123	0	3.873	5.123	3.216	7.166	3.904	1.685	4.788	5.936	0.4346	0	0.4896	0.8745	1.216	4.935	1.582	0.4494
105378706	4.26	3.098	1.216	0	2.036	0.0662	9.507	9.419	2.307	6.143	4.957	2.207	6.327	10.6	0	0	0	0.1626	1.346	8.124	0.775	1.598
101929721	0.8121	0	90.4	0	1.455	0	9.061	11.74	0	6.69	3.865	2.804	15.28	23.99	0	0	0	0.93	1.184	11.61	10.71	0.896
100874313	0	2.202	51.86	0	0.5426	0	2.764	5.407	2.46	24.32	3.363	0.3921	0.8994	7.061	0	0	0	0.6935	2.207	4.331	0	0.4009
107984954	1.406	0	0	0	0	0	18.55	4.784	5.712	17.38	2.231	1.821	5.57	15.3	0	0	0	0.5369	1.025	1.341	0.6396	1.862
105378708	0.2904	1.76	0	0	0.3469	0	5.302	3.21	1.966	1.196	3.532	1.63	10.64	4.966	0	0	0	0.3325	0.9877	3.599	0.5283	0.5767
1996	0.8535	2.414	9.421	0	0.7817	0.02652	5.021	4.161	2.773	5.508	2.377	1.474	4.676	4.865	0.1133	0	0	0.4996	1.134	3.743	1.63	0.4646
105378709	6.295	4.108	0	12.42	1.253	0.07524	7.04	7.685	6.118	15.62	4.78	1.881	11.19	12.29	0.04592	0	0	0.8009	2.627	6.771	4.551	1.46
107984955	2.498	1.009	2.674	0	0.9948	0	3.801	4.071	3.664	5.574	2.642	1.348	3.71	6.472	0.05923	0	0	0.7947	1.416	2.382	0.5681	0.5512
105378711	1.582	1.918	0	0	1.299	0.3995	5.617	8.072	5.623	11.41	3.347	3.5	13.71	10.45	0	0	0	0.3775	2.403	6.6	1.889	1.266
105378710	0	24.08	0	0	0	0	7.198	12.07	5.764	8.77	11.26	1.225	4.215	6.619	0	0	0	1.084	1.379	1.353	1.291	1.253
105378712	2.251	6.971	5.8	0	1.307	0.4468	4.946	8.877	4.063	7.34	4.761	1.511	7.798	11.37	0.01779	0.1264	0.4381	0.7636	1.701	7.928	2.303	0.8415
63950	0.2223	1.347	0	0	0.7303	0	1.691	2.268	0.7524	2.289	1.763	0.2399	1.981	5.529	0	0	0	0.3394	0.6211	0.106	0.8088	0.3434
105378714	0	4.232	0	0	0.5213	1.831	4.869	4.082	0	0.8988	4.846	0.9419	1.728	6.106	0	0	0	0.3332	0.8482	1.248	2.58	0
11124	16.88	7.979	33.21	3.295	3.893	4.405	8.132	7.094	5.471	12.35	5.756	4.445	7.485	8.815	5.693	13.12	24.9	4.478	5.875	7.457	2.49	2.92
105378715	2.125	2.146	15.84	1.781	1.904	1.302	7.183	4.215	2.397	10.94	3.683	1.732	4.791	7.34	2.653	11.04	3.989	1.712	1.864	4.164	1.986	0.4949
112268262	35.69	7.092	35.08	0	3.845	1.637	6.529	6.965	0.7922	4.821	5.261	3.789	17.96	6.367	5.328	10.95	5.788	4.467	2.417	6.695	11.44	0.1291
1031	3.82	0	0	4.164	1.014	0.7915	4.736	5.414	3.448	10.49	3.367	1.374	6.724	12.87	0.7851	0	1.05	0.9722	1.495	3.238	4.633	1.03
100616189	0	49.21	0	0	8.084	0	34.32	28.77	119.1	27.88	7.158	2.921	80.4	63.12	0	0	0	15.5	19.73	116.1	67.71	16.43
102466656	0	32.91	0	0	0	0	11.01	18.47	44.1	0	8.614	9.375	21.5	8.441	0	0	0	0	2.638	36.24	0	9.585
284546	0.3513	0	43.63	0	0.2099	0	3.92	9.56	7.611	2.895	3.53	0.6067	5.565	10.38	0	0	0	0.8047	1.707	4.355	0	0.6978
105378716	0.5921	2.631	0	0	0.5894	1.533	4.404	3.86	4.809	2.439	1.461	0.6815	8.401	5.829	0.05615	0	0	0.07533	1.63	6.209	0.1795	0.3484
26994	49.06	52.47	158.3	40.92	68.87	20.68	43.14	51.15	31.46	32.54	75.67	105.6	120.2	16.29	53.9	39.78	74.51	48.47	36.32	36.35	40.21	21.99
22996	1.452	11.44	28.27	8.218	0.3717	0.4674	3.156	6.526	6.178	5.554	2.907	2.642	6.88	7.417	0.4427	0.3671	0	0.7522	1.84	4.549	1.321	1.053
105378717	0	0.5598	0	0	0.1379	1.076	2.342	2.553	0.3126	6.659	3.297	0.8972	3.887	5.744	0.06571	0	0	0.5289	0.7294	4.844	0	0.4586
102724097	1.437	0	0	0	0	0	1.457	3.665	0.9725	5.918	1.9	1.24	3.556	2.234	0	0	0	0	0.1745	0	0	0.1585
2060	52.67	20.53	66.88	15.76	24.76	18.76	26.59	21.47	11.68	36.88	24.1	22.81	15.81	20.06	25.36	42.98	35.67	11.64	23.73	22.99	11.52	9.398
105378720	4.39	3.586	0	1.944	1.083	0.8007	2.517	2.597	1.163	4.324	2.372	1.813	3.59	1.335	0.6245	1.254	1.495	0.51	1.322	2.275	0.3906	0.4212
441884	1.607	2.727	0	6.547	1.536	0.04993	5.541	12.57	10.44	12.58	6.458	1.942	12.09	10.99	0.09144	2.762	1.59	0.736	2.108	7.966	1.315	1.986
105378719	2.49	0	0	0	1.24	0.7739	12.21	9.882	6.743	14.53	6.804	3.763	14.79	17.42	2.716	3.567	0.1711	2.06	4.034	9.102	3.209	1.832
114883	29.9	22.6	16.5	21.38	15.5	7.479	14.05	18.69	16.5	27.9	12.18	10.66	11.55	21.38	10.52	29.97	16.19	5.17	11.47	20.16	4.88	4.322
4898	158.6	83.01	258.3	123.1	67.13	36.03	49.87	54.15	76	61.7	50.43	47.82	43.69	30.57	69.85	164.1	155.5	32.25	45.58	53.09	27.14	20.18
105378721	22.8	27.63	81.95	0	17.15	5.379	19.7	16.51	5.716	20.87	19.2	13.49	7.523	7.876	11.53	22.2	6.265	4.835	10.67	16.1	8.832	6.149
100313892	15.83	0	0	0	14.18	17.22	8.028	13.46	42.86	0	20.93	20.5	7.835	0	11.26	36.01	35.88	6.042	5.769	0	0	12.22
5865	1.279	3.058	6.237	0.7239	0.3183	0.2263	3.892	3.625	3.463	3.513	2.518	1.334	5.452	4.805	0.06066	0	0	0.4883	0.8287	4.133	0.7756	0.5645
51060	9.444	3.512	6.127	1.701	5.833	4.736	7.729	8.03	9.298	11.72	7.832	5.05	5.737	10.68	5.71	8.085	5.352	2.335	7.196	7.879	3.856	3.339
112970	3.827	0.6627	0	4.332	0.9798	0.8071	2.773	0.9298	2.591	3.942	2.024	1.298	2.165	4.25	1.634	0.8293	2.028	0.6261	1.328	1.303	0.746	0.7239
104355143	0	0	0	0	3.567	0	2.423	9.139	1.617	4.919	6.947	7.217	10.64	25.99	0.6796	0	0	0	2.901	15.94	3.259	1.318
91408	13.17	0.8533	2.153	10.78	2.463	1.516	6.529	6.499	3.131	10.36	3.617	2.865	5.078	5.159	3.291	4.322	6.135	2.342	4.178	5.178	1.921	1.731
107984956	0	12.04	0	0	4.747	0	16.12	5.068	0	4.093	3.152	4.289	5.901	9.267	0	0	0	0	0.4828	9.472	2.711	0
9372	7.854	3.924	8.472	2.85	0.7163	0.7825	5.108	6.169	5.844	11.36	3.012	2.148	6.707	8.575	1.382	1.152	1.334	1.144	2.112	7.26	1.472	1.469
200014	8.871	3.743	2.378	4.327	3.074	1.82	3.729	4.584	5.308	8.884	5.91	3.279	6.162	6.553	3.528	5.105	2.263	1.759	3.191	6.682	3.656	1.19
4998	4.97	6.541	8.31	0	0.8483	0.6399	7.923	11.71	9.421	16.67	4.056	3.126	11.25	15.45	0.202	0.7898	0	0.7047	1.932	11.78	1.938	1.504
84950	30.53	14.44	47.48	25.43	10.22	3.318	11.1	11.48	9.556	14.72	9.192	6.665	8.823	10.97	10.09	28.28	20.37	4.951	8.618	12.62	6.741	3.544
23318	18.96	12.36	28.88	3.162	9.517	4.797	13.14	8.906	11.27	12.49	10.38	8.496	6.931	11.23	11.92	19.73	12.11	5.366	7.862	14.61	6.218	2.871
105378723	3.582	4.342	53.68	0	4.585	0.2385	2.595	3.481	1.039	3.162	2.706	1.878	2.786	9.148	0.8008	3.751	0	0.293	2.051	0.2439	0	0.621
2882	6.839	0.921	0	10.61	0.4539	0	6.166	5.815	4.115	12.52	1.607	6.888	7.523	7.088	1.405	2.881	2.662	1.015	1.846	7.969	2.246	1.09
348378	3.684	2.424	11.12	0	0.7545	1.178	2.242	6.444	4.133	2.818	4.509	2.953	5.21	12.11	1.408	2.608	0	1.286	2.02	2.409	0.8138	1.045
65260	6.791	0.9934	6.183	19	1.469	0.6913	2.732	3.584	5.706	7.235	2.724	2.325	6.259	5.279	0.7996	0.8288	0.193	0.6704	1.878	5.135	2.822	1.008
79699	6.978	10.23	1.847	2.887	3.563	2.16	7.135	6.077	4.342	8.577	4.285	3.133	4.234	5.861	3.49	2.418	2.227	2.084	4.525	6.116	4.12	2.446
440590	1.346	0.9175	1.2	1.079	0.2009	0.3398	2.986	3.933	3.416	4.85	3.38	1.198	3.997	5.099	0	0	0	0.2247	0.8378	3.528	0.4972	0.6495
55268	5.92	3.044	5.036	0	1.965	1.542	3.397	4.526	2.348	6.036	3.574	3.02	5.388	8.088	2.365	8.436	7.124	1.552	1.845	4.504	2.529	0.7522
6342	18.75	12.43	7.714	8.324	6.325	4.011	9.399	8.817	9.856	22.27	8.05	6.285	14.52	10.63	5.712	10.65	8.321	3.705	5.467	9.886	5.669	2.458
127435	3.282	3.978	8.364	5.837	0.7001	0	2.972	4.385	3.491	8.691	3.037	1.265	4.989	4.737	0.3668	0.1778	0	1.163	0.7404	3.129	0.6929	0.6207
6512	0.2287	4.435	6.201	0	0.2732	0.3198	2.087	2.139	3.096	6.358	3.326	1.579	5.773	6.221	0.03253	2.197	0	0.7856	1.083	5.233	2.028	0.9839
105378724	6.474	8.828	73.92	26.87	1.934	0	12.31	16.51	12.05	13.33	9.843	4.192	20.83	10.06	0.2303	0	0	2.471	6.488	28.55	12.15	3.571
1376	6.747	11.32	42.96	0	2.894	4.435	4.212	5.737	4.45	6.414	3.843	3.062	1.713	8.606	2.117	5.248	3.28	0.7264	3.447	4.619	1.81	1.069
54987	11.32	0.7224	54.44	68.36	2.848	5.834	13.6	9.628	8.472	15.96	5.516	5.66	8.555	17.6	3.391	0.6026	7.247	2.844	4.633	11.08	2.846	2.696
4116	39.86	16.39	83.3	0	23.38	8.627	13.72	15.13	9.636	35.19	15.06	21.51	18.32	14.38	16	6.838	29.34	9.238	23.35	14.25	10.36	8.324
100507564	0	2.396	0	0	1.889	0.06143	4.01	5.379	9.1	9.772	4.6	2.56	18.01	4.917	0.225	0	0	1.358	1.441	9.424	1.978	0.7852
7804	4.287	5.552	11.06	3.457	1.263	0.6205	4.229	6.591	4.373	6.411	3.789	2.332	6.279	6.117	0.8355	1.188	0.702	1.076	1.755	7.055	2.724	0.7386
105378728	3.644	2.393	0.6502	0	1.27	0.4483	2.464	5.036	2.261	8.132	3.774	2.884	7.667	7.79	0.8209	2.226	0.3755	0.8115	1.439	6.805	2.348	0.7036
105378726	0.4767	1.647	2.109	2.572	0.5126	0.4519	1.378	2.29	1.839	2.455	1.992	0.8952	2.785	5.225	0.1153	0.1446	0	0.2366	0.8224	3.682	0.8564	0.5418
105378732	0	0	0	0	1.968	0.6398	6.683	7.703	3.345	1.696	4.355	1.422	4.076	6.401	0.2343	0	0	0.6287	2.601	4.711	5.618	1.09
105378731	0.1593	1.544	0	8.292	0.6659	0.3464	4.038	7.177	2.156	5.248	2.948	1.031	5.045	6.932	0.3625	0.6442	0.06564	0.5471	1.316	5.618	2.68	0.5623
105378730	0	0	0	22.1	0.4022	0	5.122	1.718	0.9115	2.774	1.068	0.7266	1.333	7.327	0.5747	0	0	0.257	1.472	0	1.378	0.7429
107984957	1.859	1.652	0	0	1.184	0.5391	1.383	3.899	2.517	3.063	0.983	0.9094	3.067	4.431	0.2821	0.3759	0	0.7569	0.4215	4.254	0.4509	0.5742
163742	0	7.954	0	0	2.111	0	1.536	1.288	4.784	10.4	3.47	1.09	7.996	11.77	0	0	0	0	0.9812	3.369	0	1.448
105378733	0	7.957	0	0	0.9804	0	5.827	10.47	11.11	21.97	8.246	4.959	12.19	15.31	0	0	0	1.253	3.389	7.824	3.359	1.268
63948	0	0.5926	51.64	0	0.5841	0	2.232	5.612	3.641	4.532	1.81	0.8442	2.662	2.66	0.06956	0.7416	0	0.28	1.01	3.963	2.557	0.4316
148979	1.861	2.82	0	1.092	0.7412	0.2731	2.308	3.517	3.85	4.579	2.68	1.451	5.323	6.832	0.01471	0	0	1.007	1.231	4.782	2.163	0.753
55706	4.431	2.268	6.886	1.189	1.941	1.591	7.191	5.945	5.332	8.315	3.333	3.23	8.189	8.572	1.737	3.236	0.8117	1.917	3.134	7.323	3	1.782
54432	10.73	16.02	51.62	0	12.22	7.17	9.867	15.06	10.81	10.79	10.42	8.721	12.1	15.12	5.678	6.936	14.09	4.285	9.636	10.7	3.517	3.137
1733	4.265	3.041	28.65	0	0.7494	0.8967	6.617	8.747	7.133	12.4	6.104	2.274	7.949	5.071	0.357	1.015	0	0.6704	1.524	9.569	0	0.609
51668	9.539	5.203	66.71	0	10.54	6.225	5.805	4.055	0	23.58	5.801	7.618	7.555	9.639	5.157	11.09	2.359	5.098	6.142	12.73	2.603	1.894
115353	1.936	2.346	0	0	2.312	3.947	11.78	10.9	9.171	13.95	6.269	2.82	14.61	13.54	1.101	1.346	1.596	1.755	3.644	8.304	1.43	2.349
388633	0.7861	2.62	3.085	1.928	0	0.6107	0.7973	5.514	3.193	2.833	2.079	1.612	5.642	7.332	0	0	0	0.3751	0.9072	7.308	0.5363	0.1301
9528	10.42	14.24	8.81	4.257	16.06	9.251	11.85	13.54	11.59	26.66	12.15	6.733	6.177	10.42	8.744	7.584	10.89	7.094	12.11	8.353	5.283	5.727
127428	10.36	3.996	16.19	1.333	1.641	1.372	4.14	4.805	3.454	4.446	2.926	2.66	5.051	5.979	2.032	4.068	4.384	1.363	1.726	6.81	1.696	0.9353
100616315	0	0	0	0	0	0	0	5.224	0	0	3.249	2.652	30.41	9.551	0	0	0	0	2.985	0	5.588	0
200008	1.001	9.908	0	8.812	0.5979	0.8813	2.031	3.546	5.195	6.529	4.411	1.296	5.946	6.224	0	0	0	0.7005	1.094	5.885	0.1517	0.6994
606495	2.62	4.119	0.3032	9.884	1.226	0.9241	1.867	3.371	2.78	4.083	3.744	1.498	5.327	5.944	0.7857	1.181	0	0.9459	1.703	5.738	1.288	1.234
51253	8.086	4.9	20.19	6.864	2.868	2.199	11.28	11.6	3.421	10.41	9.621	4.363	9.005	11	3.667	3.577	4.374	5.401	4.481	11.8	3.907	4.516
23648	17.99	13.56	21.73	9.92	3.858	4.39	11.35	12.16	10.93	11.88	17.2	7.168	8.791	15.24	9.089	6.181	9.222	6.955	10.65	14.84	10.96	13.03
619518	1.603	0.2159	0	0	0.9577	2.215	3.072	4.393	2.653	2.202	2.167	1.307	3.175	6.37	0.659	0.8107	1.469	0.34	0.9523	1.189	0.5671	0.511
105378735	1.572	1.27	0	0	0.313	0	1.063	2.674	0	1.079	1.386	1.131	3.632	8.962	0	0	0	0.6001	0.382	2.998	2.145	0.3469
105378734	0	0	0	0	0.9349	0	3.175	3.992	0.7063	7.522	1.655	1.576	7.748	6.488	0	1.846	0	0.9958	0.8873	6.467	11.15	0.3454
26027	2.593	0.2193	0	0.2276	0.3603	1.125	2.814	2.103	3.348	3.727	2.105	1.12	3.344	7.22	0.4462	0.6404	0	0.7597	0.718	2.76	2.002	0.5456
338094	2.501	3.307	0	1.544	0.2716	0.989	4.381	3.479	2.154	1.405	2.645	1.178	1.8	6.361	0.1294	0	0	1.215	0.939	8.236	2.688	0.2508
100527960	2.139	1.988	10.58	0.3766	0.5962	0.5539	2.893	3.456	5.019	4.846	2.941	1.447	5.506	7.205	0.5883	2.343	0.911	0.8165	1.057	5.37	1.459	0.9282
374977	1.59	1.028	10.89	0.5598	0.3165	0.08233	2.257	2.884	3.3	3.929	2.41	0.9607	5.666	6.26	0.09046	0.1607	0.7426	0.6473	0.7467	5.962	1.35	0.7016
7268	2.924	6.853	8.904	0	1.048	1.757	3.362	3.15	7.654	6.425	3.299	2.777	4.246	6.062	1.498	6.112	1.125	1.414	1.705	3.16	0.798	1.162
25973	7.928	0.2402	0	1.496	0.5919	0.3079	1.206	4.381	1.342	2.449	2.096	1.882	6.083	4.93	0.282	0	0.7352	0.8322	1.204	5.48	2.434	0.9184
55001	1.013	2.533	11.39	11.23	1.816	0.2854	2.441	2.692	2.229	3.783	2.177	1.449	4.89	5.415	0.7028	0.4483	0.3655	0.8945	1.554	2.355	1.267	0.7127
163747	2.502	0	0	4.484	2.429	1.482	6.503	4.654	5.293	4.831	4.383	2.768	6.193	9.967	0.356	0	0	0.5969	1.596	8.797	1.778	1.001
1718	6.949	2.407	15.27	0.333	1.911	0.857	3.357	4.315	2.837	5.907	3.967	1.476	4.477	8.746	0.5022	0.5019	1.91	0.9264	1.34	5.679	2.358	0.7546
107984958	0	2.882	0	0	0.874	0.682	4.267	4.976	1.486	4.144	2.805	1.5	6.337	9.383	0	0	0	0.4189	0.711	2.79	0.915	0.3229
107985760	51.17	15.51	0	0	0	0	38.93	5.439	25.98	52.7	37.21	13.81	31.66	59.66	0	0	0	2.442	12.43	109.8	0	2.823
105378736	3.957	0	0	12.4	0.3636	0.2365	3.088	5.694	2.06	5.643	1.932	1.314	6.63	8.044	0	0	0	0.9295	0.4437	2.612	1.661	1.142
199964	0.631	0.2549	0	0	0	0.2941	0.8534	2.683	3.702	5.199	2.002	0.9079	0.6247	4.251	0	0	0	0.1606	0.9198	6.016	0.8609	0.5105
7809	0.6697	1.971	6.281	0	0.8572	0.4162	1.747	3.173	2.396	4.04	3.289	1.569	4.215	5.206	0.01361	0.4837	0	0.4748	0.7787	4.607	2.632	0.4539
255738	0	3.556	15.18	3.321	1.241	0	2.976	3.742	2.648	5.791	3.103	0.7915	6.777	7.031	0.1043	0	0	0.6532	1.247	5.011	4.558	0.5125
23358	24.93	10.48	18.28	19.51	10.67	7.132	17.66	16.52	14.77	23.13	16.03	10.41	12.04	17.71	12.11	17.98	13.67	6.524	10.85	16.49	9.169	4.484
100507634	2.28	1.934	1.952	0	1.907	2.161	3.006	4.653	5.247	6.574	2.532	2.854	4.289	3.544	0.3244	0	0	0.5222	1.662	6.087	1.348	0.654
109729135	0	0	0	0	0	0	1.485	2.489	0	6.03	0.7741	0.3159	8.695	3.413	0	0	0	0.2794	0.5335	0.6978	0.3328	0
100616272	0	0	0	0	0	0	0	9.567	7.616	57.94	2.975	14.57	0	61.22	6.403	0	0	0	1.367	16.09	0	0
105378740	2.162	2.995	33.06	0	0.7379	0.9117	0.9397	4.201	5.017	5.089	2.45	0.2666	7.032	8.642	0.08787	0	0	0.4715	1.951	8.244	1.264	1.363
105378739	0	0	0	0	0.442	0.6899	8.257	7.551	14.03	9.145	5.479	2.555	14.65	11.5	0.2106	0	0	0.8474	3.056	6.35	0	2.123
105378738	0	0	0	0	2.463	0	4.182	6.135	12.56	4.246	9.812	1.335	3.061	0	0.2933	0	0	0	1.002	5.897	0	0.9098
105378737	0	0.9252	0	0	0.171	0	1.742	2.515	2.713	2.358	1.514	1.071	4.156	3.411	0	0	0	0.5099	0.9968	1.365	0.9112	0.4421
105378741	0.2735	1.658	12.78	0	0.3676	0.4462	3.537	3.546	3.425	5.07	2.35	0.9445	3.52	3.295	0.01946	0	0	0.3915	0.9303	3.325	0.1555	0.694
105378744	14.57	13.5	19.56	9.698	0	0	15.64	12.38	23.2	37.06	8.156	4.808	13.57	22.64	0	0	0	2.289	3.539	38.39	0	0.5672
8613	1.284	6.744	0	0	1.108	0.6872	2.749	5.701	5.408	15.87	3.923	3.572	7.344	9.315	0.1218	0	0	0.2723	1.282	8.433	2.076	0.5981
101929935	1.906	11.55	0	0	2.277	0	17.4	12.96	24.51	17.66	7.055	2.468	27.36	13.33	0	0	0	0	3.936	10.9	4.767	3.154
5563	0.121	1.515	3.166	0.6999	0.2409	0.4073	4.09	3.052	1.474	4.153	1.514	0.9226	1.677	3.824	0	0	0	0.2309	0.4899	1.346	0.2751	0.3559
199920	0.8638	4.569	12.67	3.437	0.5629	0.2318	4.381	4.34	5.741	5.014	2.201	1.288	4.276	6.47	0	0.397	0	0.2098	1.107	5.316	0.6071	0.6758
731	1.806	1.641	0	13.22	0.5932	0.491	5.678	5.297	6.722	7.81	4.058	2.455	5.899	10.39	0	0	0	0.6893	2.172	8.866	3.326	1.355
732	2.617	2.961	32.87	22.52	1.668	1.22	12.74	15.58	17.48	21.56	7.751	5.8	20.73	17.36	0.04965	0.6176	0	0.9325	3.858	16.47	4.047	1.733
105378745	0	0	130.8	0	1.765	0	0	8.795	16	9.131	8.596	3.827	14.63	9.188	0.4204	0	0	0.5641	6.821	2.818	0	0.6521
112267900	1.366	2.969	3.563	0.6399	0.3658	0.5417	2.532	3.925	3.189	5.725	2.965	1.403	5.69	6.664	0.08042	0	0	0.6474	1.019	6.513	0.6641	0.6965
1600	1.209	1.758	3.623	5.655	0.6859	0.3193	4.291	4.728	7.282	8.465	3.58	1.07	4.966	6.389	0.172	0	0	0.4845	1.454	8.816	1.649	0.9335
105378748	1.21	2.199	0	0.4564	0.6021	0.09398	5.522	6	8.734	6.644	2.132	1.044	9.182	4.075	0.1721	0	0	0.8466	1.763	3.076	0.8252	1.068
105378747	0.4089	0.8811	0	0	0.5156	0.3247	3.041	3.902	2.768	5.053	1.85	0.706	3.823	3.108	0	0.1608	0	0.2081	0.4746	2.945	0.7851	0.3509
101926890	0	6.061	0	0	0.919	0	2.341	1.308	5.207	3.961	1.22	1.66	3.046	3.588	0.1094	0	0	0.2936	1.308	2.934	0.3498	1.018
105378746	0.7984	2.382	14.2	0	0.5136	0.6012	3.925	4.804	1.413	5.819	2.631	1.22	6.81	7.542	0.1048	0.4347	0	0.6799	1.477	4.86	1.843	0.6098
107984960	2.739	1.158	5.045	1.947	1.103	0.5047	3.263	3.385	4.01	3.936	2.931	1.636	4.95	5.99	0.5437	0.7407	0.8926	0.5835	1.137	4.737	1.622	0.6184
115209	30.11	7.299	9.311	0	16.34	6.16	15.52	14.08	11.55	17.57	10.88	11.05	5.713	12.09	16.71	27.53	38.58	7.949	12.13	11	6.504	4.318
4070	6.671	1.555	0	0	2.605	0	2.863	2.4	4.515	6.87	2.035	1.107	7.366	9.173	0	1.686	0	0.5876	1.558	5.871	1.984	0.5095
114803	22.35	9.484	0	1.699	6.927	4.33	10.28	7.084	6.173	13.22	9.05	7.338	5.406	7.438	7.992	16.56	16.33	4.706	6.934	8.748	3.354	2.074
112268263	1.954	7.469	29.6	0.9072	1.616	0.4904	7.927	8.178	4.883	9.905	4.769	2.141	7.29	12.85	0.04276	0	0	0.631	2.045	8.311	1.162	0.9285
105378751	0.9728	0	5.554	0	0.6682	0.4081	3.157	5.046	2.832	5.811	2.444	0.7349	4.286	5.066	0.01384	0	0.1002	0.3713	1.217	4.591	0.3097	0.4937
3725	9.892	2.78	4.706	14.6	3.511	4.188	8.434	8.045	7.57	142.9	4.625	6.869	11.07	8.469	3.875	12.47	14.3	3.338	4.876	12.44	8.737	3.227
100131060	4.158	10.08	46.88	0	0	0.3876	4.217	4.95	4.503	10.28	7.916	3.41	6.998	14.87	0.3549	0	0	0.7936	1.616	15.46	2.836	1.376
101926907	1.613	6.044	0.1047	0	0.9198	1.174	3.273	4.863	3.971	2.265	3.063	2.437	4.428	5.472	0.9806	3.04	0.544	0.7277	1.336	2.866	0.5336	0.7281
107984961	2.077	0	0	0	0	0	7.585	3.179	3.374	1.711	1.977	2.331	2.468	3.229	0.591	0	0	0.4757	1.312	0	0	0.3667
105378753	2.917	3.321	13.37	5.336	0.9503	0.1785	5.917	5.636	6.222	11.83	3.132	1.602	7.7	10.17	0.2515	0.8044	0	0.5061	1.654	8.174	2.613	0.6631
101926925	0	10.81	72.16	0	1.184	0	11.06	10.12	14.76	2.042	6.816	3.852	23.56	21.58	0	4.511	0	0.7569	2.65	6.617	1.803	2.188
729467	0	8.682	0	0	0	0	4.995	8.755	4.849	10.14	4.262	1.16	4.432	9.743	0	0	0	0.5127	1.196	3.842	0.8144	0.5927
105378756	3.335	4.249	5.003	1.613	1.532	0.8769	3.122	5.453	4.167	4.403	3.437	1.845	7.449	8.108	0.146	0	0.2819	0.6201	0.644	6.603	0.8166	0.566
55277	6.067	1.257	8.549	4.839	2.064	1.181	6.543	8.293	7.173	7.988	4.67	2.254	7.793	8.416	0.8085	1.242	0.5381	0.7621	1.828	6.37	2.305	1.279
100616409	0	0	0	0	0	0	6.766	11.34	0	13.74	3.528	14.4	0	20.74	0	0	0	2.546	0	19.08	0	0
101926944	1.759	0	0	0	1.576	0	14.27	6.729	5.952	14.49	6.511	5.694	10.45	6.835	0	0	0	0.6713	4.7	21.8	6.799	0.5821
105378758	0	5.847	0	0	3.458	0	3.914	16.41	9.143	5.961	9.184	3.332	12.42	15	0	0	0	2.21	2.11	5.519	0	0.6386
51361	2.304	0.8302	1.689	9.303	0.9298	0.1645	3.979	3.706	3.878	3.848	2.503	1.398	2.404	5.033	1.311	4.061	0.7443	1.212	1.755	2.137	1.076	0.7557
1573	3.181	6.059	9.08	0	1.357	0.5649	7.145	9.66	7.075	8.892	4.086	3.923	6.973	15.9	0.06465	0	0.4683	0.8674	2.208	7.366	0.7234	1.203
127795	2.879	2.521	50.23	0	2.58	0.1988	4.381	6.801	5.631	4.613	4.568	2.417	14.41	9.45	0	0	0	1.099	2.837	7.931	1.018	0.953
105378760	9.644	9.741	0	15.16	2.4	0.3746	13.86	15.03	3.264	14.9	5.95	2.082	10.34	22.49	0	0	0	0.6136	2.734	12.26	0	1.596
107984963	12.81	12.42	46.62	0	1.53	0.2986	24.04	22.33	17.34	27.7	9.823	5.806	29.17	44.81	0	2.591	0	6.846	7.47	44.58	7.282	4.805
105378761	0	0	0	0	0.5606	0.8021	4.76	3.192	4.447	8.699	2.73	1.823	7.434	4.377	0	0	0	1.075	2.85	5.817	2.561	1.036
107984962	1.336	0.8099	2.48	0	1.118	0	3.118	3.863	2.895	3.028	3.392	1.211	3.572	3.324	0	0	0	0.7142	0.8442	1.784	0.6686	0.7372
107985379	5.729	8.333	0	10.38	4.449	0	6.974	12.18	24.82	27.14	12.12	5.194	22.69	16.92	0	0	0	1.531	2.923	6.555	0.7817	2.781
105378763	1.301	6.135	28.89	8.839	0.691	1.595	3.52	6.517	2.545	8.935	4.588	1.873	8.447	7.868	0.04115	0	0	0.6072	1.335	5.377	1.052	0.5425
101926964	2.988	0.4829	17.63	0	0.476	0.6191	4.647	8.13	4.585	6.975	4.635	2.15	9.861	11.46	0	0	0	0.4562	2.13	9.307	1.268	1.011
105378764	0.6497	1.05	2.627	0.4086	1.035	0.6562	2.636	5.34	8.063	4.238	2.52	1.87	6.432	5.555	0	1.15	0	0.7027	0.9735	3.923	1.33	0.5735
100996570	3.052	2.276	0	5.669	0.9816	0.2918	5.477	5.19	9.217	13.06	2.731	1.013	10.23	10.22	0	0	0	0.6273	2.053	12.31	1.922	1.088
4774	5.427	4.706	14.67	0	2.056	0.7815	4.207	5.102	3.644	18.54	4.013	2.571	5.984	6.859	1.657	3.681	4.51	1.684	2.744	4.88	1.886	1.791
645030	2.382	0	0	0	1.423	0	24.16	12.15	37.09	12.27	6.299	6.17	16.51	14.81	1.356	0	0	3.638	4.631	40.89	2.709	0.7885
105378766	1.24	6.511	42.46	0	1.234	0	8.383	8.433	17.34	8.511	2.622	1.427	5.727	8.993	0.7055	0	0	0.7887	2.309	3.546	1.879	1.459
107984964	0	0	0	0	0.2526	0	0.429	2.877	1.145	0.8712	0.8947	0.3652	0.4187	0	0.1203	0	0	0	0.8221	0	0	0.1867
414927	8.166	1.8	0	13.26	0.2956	0.0769	3.012	2.735	5.695	5.606	2.225	3.952	8.329	9.232	0.1408	0	0	1.039	1.864	11.32	0.4501	0.8736
83941	21.07	19.96	0	0	12.98	6.703	18.7	15.4	13.37	30.52	16.89	10.8	12.39	13.31	10.68	4.662	9.637	5.908	10.4	29.2	1.498	4.65
10207	10.09	4.938	21.57	1.716	2.943	2.481	8.985	7.613	9.363	13.27	7.541	5.235	9.614	10.02	5.58	6.299	6.483	3.725	4.822	10.61	4.05	1.965
113219465	0	0	0	0	0	0	18.57	7.785	0	37.72	4.842	0	0	7.117	2.605	0	0	0	1.112	0	0	1.01
107984965	0.1751	0	14.74	0	1.046	0.2448	3.197	5.657	1.422	1.082	1.574	0.529	2.253	4.627	0.3487	0	0	0.6015	0.5955	2.17	0.7962	0.6181
100422902	0	0	0	0	0	0	0	5.365	0	0	3.337	0	0	19.62	0	0	0	0	1.533	0	14.35	0
100422946	0	0	0	0	0	0	0	5.839	0	0	3.631	0	0	21.35	0	0	0	0	1.668	0	15.61	0
54596	2.488	3.302	4.734	5.452	0.7783	0.5522	6.248	7.151	4.971	3.904	4.072	1.79	6.332	9.575	0.7078	1.198	0.4882	1.04	1.669	5.421	1.185	0.9148
163782	0.607	2.575	0	2.405	0.8158	0.1415	3.078	4.065	3.184	4.376	2.408	1.408	6.235	6.134	0.06477	0	0	0.3186	1.733	6.583	1.311	0.6027
105378768	1.695	3.816	8.641	0	0.7233	0.2258	2.457	6.59	6.23	1.995	2.049	0.8364	5.994	3.388	0	0	0	0.5547	0.765	5.08	0.9913	0.8016
7398	31.69	7.329	27.44	6.114	13.58	4.66	19.75	10.28	11.79	11.21	12.34	9.449	3.233	11.47	16.62	29.47	48.8	10.66	14.31	9.34	6.27	5.871
85440	8.036	3.072	6.928	5.697	1.16	0.5531	8.971	6.787	4.892	12.22	3.508	2.84	7.155	6.791	1.028	1.609	1.378	1.153	2.424	6.633	1.472	1.226
27329	0.9575	0.3869	0	0	0.09532	0	3.561	1.9	1.296	5.588	1.603	0.4133	1.422	3.969	0.1816	0	0	0.1218	0.6204	1.674	0	0.2817
84938	7.674	3.528	0	0.8652	3.108	1.302	7.426	6.375	3.821	5.995	3.872	2.932	7.073	9.598	1.606	2.453	2.181	1.448	2.722	5.718	1.564	1.148
105378769	3.454	8.372	0.9858	0	0.8252	0	9.809	11.75	14.03	4.268	4.018	3.876	18.46	15.03	0	0	0	1.055	3.86	9.22	1.257	1.677
199899	0.7697	0	21.6	2.323	1.992	1.076	15.35	12.43	9.725	14.27	5.97	4.651	14.99	13.96	0.073	0	0	1.567	4.987	10.52	4.901	1.585
105378770	2.424	0	0	7.315	0	0	5.736	6.182	4.375	11.65	5.127	1.395	7.998	12.56	0	0	0	1.542	0.5888	5.392	4.041	0.5348
100996301	2.647	0	0	0	0.9034	0	3.452	3.215	5.63	0.7787	2.999	0.4896	3.369	1.763	0	0	0	0.1443	0.9186	2.523	0.5158	0.5006
27022	0	0	5.463	0	0	0	0.1849	0.3099	0	0.3754	0.2892	0.07867	0.7217	0.5667	0	0	0	0.06957	0.1771	0.3475	0	0.04022
102464823	0	0	0	499.2	18.59	0	0	26.47	0	0	0	6.719	61.64	0	0	0	0	2.971	5.672	0	113.3	0
29929	9.69	2.213	0	0	4.026	1.877	7.407	4.537	3.612	5.496	3.788	3.395	7.23	6.113	1.638	4.615	1.1	2.091	2.627	4.82	0.958	1.178
23421	7.276	4.106	0	0	6.519	6.394	11.96	8.747	9.002	10.59	7.497	4.82	10.68	7.411	5.069	6.406	8.687	4.933	5.608	8.134	3.594	4.457
102724319	0.3994	0.4841	0	0	0.4772	0	3.646	3.736	2.163	4.936	1.267	1.552	1.582	6.83	0	0	0	0.7624	1.65	5.713	0	0.5288
84455	5.271	2.161	0	0	1.852	0.4577	3.538	3.032	3.778	5.269	1.681	1.004	2.916	4.458	0.4411	1.332	2.524	0.3255	1.356	2.808	0.6345	0.4105
79469	1.973	0.3416	0	0	0.3366	0.7006	2.572	3.115	1.908	3.483	2.235	1.46	2.511	9.638	0.6414	0.4274	0	0.8605	1.712	2.418	2.563	0.684
5236	9.141	7.914	16.15	9.526	12.31	4.306	9.861	10.36	9.429	8.368	9.669	5.888	11.64	10.15	5.202	4.769	7.117	3.545	6.487	6.917	4.553	2.433
105378771	0.624	0.5042	8.906	0	0	0	4.43	3.36	3.097	6.426	2.64	1.077	5.766	6.143	0.2367	0	0	0.7939	1.668	8.726	0	0.7802
4919	0.4642	1.688	0	1.962	0.5823	0.2885	3.861	4.026	2.388	5.928	2.578	1.463	6.113	4.763	0.01321	0.3051	0	0.4785	1.489	4.603	1.393	0.4405
105378772	3.241	3.928	0	0	0.1613	0	2.465	6.2	8.044	2.781	2.142	1.166	6.149	5.878	0	0	0	0.4124	1.837	14.42	0.7369	0.2384
101927034	0	2.457	11.57	0	0.4036	0.609	3.975	5.286	3.842	4.454	2.359	1.4	5.887	8.194	0	0	0	0.5159	0.6239	2.448	0.7376	0.5964
105378773	2.503	1.566	13.02	0	0.5305	0	2.211	3.913	0.6559	0.9978	1.11	0.9759	2.558	3.389	0	0	0	0.2774	0.8043	1.925	0.8446	0.2316
148581	1.217	2.269	2.004	1.483	0.6709	0.349	5.411	8.276	5.955	6.169	4.158	1.858	9.451	9.021	0.02663	0	0	0.6074	2.319	10.26	0.7236	0.95
105378774	8.25	15	34.15	0	1.478	0	25.94	18.94	15.64	45.88	6.981	3.561	20.42	21.8	0	0	0	0.6298	2.004	12.59	2.251	1.638
107984966	5.483	1.534	0	0	0.252	0	0.8557	6.097	2.284	1.738	3.123	1.092	2.923	3.934	0	0	0	0.322	0.8199	3.217	0	0.1862
57685	2.438	3.476	17.3	0	1.456	0.4568	7.2	7.011	7.669	7.237	3.716	1.64	8.731	8.472	0.08161	0.2538	0.3251	0.6843	1.707	5.401	1.696	1.092
100616338	0	0	0	0	0	0	0	0	8.21	0	0	0	0	0	0	0	0	0	0	0	0	0
55225	2.5	3.729	3.293	1.233	2.067	0.4929	4.291	3.678	2.994	4.554	1.932	2.324	2.76	4.185	1.34	1.993	2.536	0.844	2.055	2.567	1.443	0.9546
3716	71.44	56.64	143.5	27.21	72.79	45.59	54.64	54.24	48.7	50.72	51.56	48.11	32.86	46.51	64.97	77.04	66.41	28.04	56.27	56.57	36.69	24.11
101927084	6.491	3.672	2.471	6.531	8.789	4.976	12.73	7.359	14.65	24.96	11.44	6.165	6.426	10.76	4.679	11.16	4.994	2.147	5.678	7.427	1.181	2.674
100500854	31.84	0	249.9	0	38.03	0	16.15	72.19	21.55	65.57	33.67	84.75	47.28	8.249	13.59	0	0	14.18	36.1	30.35	0	3.513
406893	12.45	196.2	0	0	44.63	38.69	63.15	58.23	67.43	12.82	65.85	94.06	0	9.679	35.43	0	84.68	16.64	30.25	17.81	33.98	17.86
205	2.414	0.8252	6.184	0	0.2958	0.0577	3.641	3.158	2.681	4.589	1.702	0.9084	3.677	3.464	0.05283	0	0.6378	0.3071	0.9324	1.298	1.464	0.5053
9829	8.579	8.426	12.88	18.25	4.417	8.905	16.88	13.9	8.61	7.159	13.65	9.034	9.884	15.87	5.976	4.973	5.091	7.735	15.99	16.85	6.491	11.96
102724416	1.103	1.706	3.964	6.431	0.8409	0.09459	3.55	3.72	3.193	3.761	1.911	1.1	4.897	6.033	0.03248	0.1731	0	0.4647	0.9059	3.519	0.3114	0.5037
112268227	1.774	0.7479	0.9907	8.788	0.5529	1.115	2.034	3.213	5.012	5.242	2.366	0.8657	4.047	2.878	0.3072	1.131	0.3179	1.119	1.181	3.824	1.403	0.3744
3953	1.41	7.326	0	0	4.332	1.409	6.199	5.31	4.546	10.1	4.546	9.074	10.5	6.995	0.8025	0.747	2.325	2.41	2.333	3.458	2.718	1.319
54741	5.812	4.85	2.176	27.82	7	2.62	8.601	13.37	7.61	21	10.28	19.29	30.37	9.183	3.199	2.89	5.773	5.746	7.315	8.63	6.109	2.838
5142	13.83	18.2	13.79	15.2	33.17	6.388	13.8	10.81	14.09	12.86	9.907	9.21	8.685	14.56	11.51	7.405	12.35	5.165	12.66	15.95	9.061	4.134
101927139	12.29	0	0	0	1.835	4.614	11.43	11.32	4.159	2.109	3.791	2.21	16.22	14.33	0	0	0	1.564	1.493	4.882	0	1.808
105378776	0	23.45	23.93	0	0	0	9.158	28.52	8.731	31.88	5.457	3.341	11.49	54.14	0	0	0	0	3.447	9.839	0	1.139
84251	0.9163	2.173	13.7	0	0.9518	0.4457	5.778	3.218	3.506	5.826	2.549	1.651	3.905	5.388	0.3627	0.705	0.5419	0.5779	2.081	3.95	0.9965	0.7384
100422871	0	0	0	0	0	0	24.29	5.09	0	0	0	0	29.63	9.306	0	0	0	0	4.363	0	0	6.605
200132	1.925	0	0	0	0.3136	0.1088	2.84	2.381	1.422	2.523	0.6479	0.4533	2.946	1.632	0	0	0	0.334	0.7229	1.335	0	0.3862
10022	0	0	0	0	1.942	0	3.958	4.424	0.8804	6.697	2.751	0.8422	1.931	5.055	0	0	0	0.7447	2.844	5.581	0	0
79819	3.18	3.456	0	0	2.489	1.295	9.01	7.087	6.384	9.487	5.161	2.414	8.142	7.671	1.217	2.273	0.7684	1.967	2.931	6.901	2.344	1.718
57708	85.67	41.08	126.3	29.17	27.39	17.91	29.02	23.64	31.04	33.59	17.19	20.17	12.41	14.89	28.26	114.2	84.21	17.37	24.41	34.31	12.43	8.44
23169	5.468	2.636	10.91	2.86	1.856	1.352	4.727	7.185	5.299	7.423	3.976	2.789	4.613	6.858	1.202	1.979	1.229	1.281	2.234	7.227	2.967	0.9049
400757	2.281	2.34	0	0	0.5241	1.091	1.78	2.686	1.188	2.169	2.784	0.5302	5.559	4.91	0	0	0	0.4689	1.108	3.681	0.6384	0.6582
149233	4.953	0	0	0	1.119	0.2704	7.74	6.716	8.337	13.24	3.681	1.734	10.47	9.157	0.3428	0	0	0.9709	2.667	3.957	0.8523	1.329
3595	2.951	0.7365	5.08	6.026	2.074	0.8498	2.289	2.952	3.173	4.649	3.305	1.274	5.93	3.914	0.7163	2.019	0.07156	0.9278	1.497	4.304	0.1579	0.6321
105378779	12.36	0	0	0	0.8203	0	0	5.839	3.719	2.829	10.17	1.779	2.719	4.27	0.7815	0	0	0.5242	1.335	7.856	1.249	1.818
26135	90.46	25.66	104.6	25.35	19.82	15.71	20.7	19.36	16.54	47.9	19.97	17.38	9.691	13.49	30.32	89.15	71.37	17.97	18.59	21.38	8.556	9.681
102724481	2.774	5.381	0	0	1.326	0.2587	6.473	11.56	9.015	12.57	6.896	2.515	10.71	14.66	0	0	0	1.589	1.618	8.465	1.136	0.7959
105378780	0	0	0	0	0	0	3.972	9.988	7.952	12.1	2.071	1.69	8.722	15.22	0	0	0	0.3737	1.427	11.2	0	0
1647	27.63	32.23	16.27	108.9	16.71	8.64	12.26	41.11	18.24	55.49	20.27	13.27	34.88	10.2	13.46	16.24	10.53	15.42	10.91	13.83	7.068	5.487
55970	3.623	0.356	0	0	0.5264	0.3195	6.654	4.163	6.23	27.83	3.055	1.775	9.112	8.828	0	0.396	0	0.4485	1.094	7.655	0.3562	1.123
105378781	8.011	0.3468	0.8167	0	0.8545	1.734	11.32	7.542	10.85	10.61	6.052	5.928	15.86	16.46	0.2442	0	0	1.747	2.224	12.55	2.082	1.263
100289178	0.6234	0	0	1.254	1.614	2.454	6.323	6.891	3.939	11.98	5.495	2.871	8.435	8.722	0.7095	1.051	0.8565	0.7932	1.919	4.161	0.378	0.9629
9077	1.139	4.972	0	0	1.633	0	2.08	7.363	8.021	14.55	3.133	2.066	8.799	6.731	0	0	1.409	0.6959	1.993	6.301	0.9328	1.458
79971	9.215	8.002	36.51	16.5	6.244	7.458	12.97	14.15	11.36	20.96	12	5.106	12.25	20.74	7.435	6.05	9.751	4.725	5.848	17.18	6.38	2.337
100302279	0	18.26	0	0	0	0	5.093	4.269	0	0	10.62	2.167	14.91	0	4.286	0	0	1.917	0	0	9.134	0
105378782	0	0	173.6	0	0	0	6.092	7.66	2.033	27.83	4.764	7.129	16.35	16.34	0	0	0	2.866	1.824	10.02	1.366	1.325
6121	0.3141	1.142	7.173	5.807	0.7505	0.1708	5.098	7.612	5.103	11	2.575	1.288	5.598	5.86	0	0	0	0.5995	1.946	5.241	0.2143	1.074
55635	2.115	1.282	0	0	1.526	0.8763	4.827	3.746	1.432	4.9	0.7922	0.7988	3.228	2.603	0.4012	2.629	1.162	0.4373	1.178	1.848	0.7213	0.525
101927220	0	1.362	78.56	0	2.237	0	6.077	6.049	5.576	7.713	2.178	1.778	15.94	13.39	0	0	0	1.429	1.365	11.78	2.214	0.7436
107984967	3.918	0	25.17	0	0.3901	0	18.55	16.66	15.03	17.49	7.598	4.792	18.75	48.73	0	6.934	0	0.4986	3.967	9.963	0.297	1.297
105378783	8.713	1.864	75.35	0	2.143	0	11.44	16.56	6.939	7.39	8.945	1.106	10.66	12.75	0	0	0	1.174	1.245	13.19	0.9324	1.018
105378785	0	0	0	0	1.335	0	12.09	6.965	4.033	21.47	0.7877	2.25	5.161	10.42	0	0	0	0.8528	3.619	3.55	1.016	0.986
105378787	0	5.982	0	0	2.041	0	16.94	9.361	14.39	18.77	8.231	2.294	13.53	9.442	0	0	0	1.304	2.951	10.86	1.899	1.592
105378786	0	0	0	0	3.572	1.549	3.033	6.78	3.373	2.053	5.798	0.2151	4.44	3.873	0	0	0	0.5707	0.7265	0	2.946	0.6598
105378788	0	0	0	0	0	0	1.034	3.468	0	2.1	1.078	0	5.047	3.17	0	0	0	0	0.7431	0	0	0
105378789	0.8453	2.818	0	0	0.7574	0.5746	2.572	3.774	2.861	4.57	1.341	1.003	2.72	3.285	0	0.9616	0	0.6454	0.6932	3.526	0.865	0.3964
105378790	2.258	2.053	0	0	3.373	2.193	5.154	6.241	3.822	10.47	2.687	2.437	8.944	13.17	0	0	0	0.4311	1.646	2.153	0	0.2492
57554	0.5063	1.473	2.56	2.521	0.3197	0.2877	3.198	3.235	2.918	4.886	2.019	0.8991	3.351	4.969	0.05762	0.2267	0	0.3202	0.9453	3.227	0.9933	0.3862
5301	1.406	3.978	0	0	1.12	0	5.706	2.392	3.173	0	3.223	1.012	4.177	7.288	0	0	0	0.7158	1.481	0.447	1.919	0.3103
105378792	0.3456	0.3142	0.9866	0	0.2064	0.02685	5.083	2.718	2.691	6.051	1.645	1.268	4.534	3.089	0.2213	0	0	0.2968	0.9027	3.79	0.668	0.3432
55631	3.494	3.85	2.947	13.18	1.992	1.95	9.827	4.997	3.44	7.197	5.543	2.879	4.874	7.16	2.666	5.38	3.077	3.153	3.511	5.754	4.334	1.963
9295	102	18.92	38.87	18.67	14.24	8.125	14.48	9.479	9.199	32.47	13.95	12.63	4.677	11.31	21.27	127.2	70.76	11.12	10.28	17.06	13.09	3.561
81573	5.708	3.366	24.77	0.873	4.008	5.633	10.01	5.247	8.876	8.42	5.833	4.128	4.505	8.393	4.85	10.1	9.251	3.739	5.284	8.089	4.42	2.825
11147	5.321	5.644	3.797	2.008	2.516	2.79	2.249	5.09	7.204	10.05	2.58	2.106	4.171	8.272	1.262	1.457	4.478	1.354	2.747	2.748	3.025	1.321
102724548	7.985	0.7742	3.647	0	1.526	0	4.535	4.074	9.945	3.947	3.547	1.792	11.38	5.958	0	0	0	0.2438	0.6208	8.526	2.179	0.4933
1491	1.743	0.4695	7.878	5.48	0.9255	0.8426	3.241	4.282	3.802	5.984	3.226	2.424	5.656	8.731	0.1378	0.09792	0.2395	0.6284	1.529	5.632	1.409	0.8761
105378793	3.615	18.99	0	0	1.799	0	6.722	15.88	9.788	6.205	7.01	2.861	5.965	17.8	0.3429	0	0	2.07	3.074	14.94	3.014	1.994
105378794	3.142	5.332	0	18.97	1.877	2.148	18.49	14.96	1.702	9.061	7.312	1.356	10.58	15.63	0	0	0	1.199	3.054	5.992	0	0.9707
101927244	0	4.612	0	0	0.8022	3.409	4.995	6.471	3.94	6.916	6.037	2.416	7.091	13.57	0	1.245	0	0.4272	1.468	7.256	0.7126	1.531
102724572	0.9882	4.791	21.16	0	1.328	0.7678	7.267	10.5	14.05	12.72	4.181	2.773	13.21	14.98	0	0.9993	0	1.037	1.561	14.6	2.36	1.417
5733	0.8179	1.102	8.107	3.292	0.7057	0.2189	4.056	3.323	3.014	6.177	1.778	1.157	4.094	3.461	0.1034	0	0	0.3469	0.817	2.556	0.3926	0.4612
107985517	2.368	1.076	12.46	7.036	0.7956	0.5059	4.654	5.034	3.005	4.877	1.957	1.661	6.447	14.49	0.2948	0.3741	0	0.5649	1.223	8.749	0.9423	1.404
100132618	6.679	3.71	0	0	1.995	0.7783	2.823	2.603	2.26	1.146	2.502	2.883	1.928	3.028	1.029	0.1407	1.147	0.956	1.352	3.449	1.012	1.351
9406	172.7	36.61	98.2	34.49	15.82	17.54	24.74	8.789	14.65	40.25	17.08	17.22	8.315	14.81	28.13	134.7	85.28	17.82	14.72	19.87	17.11	6.094
406962	0	0	0	0	0	0	0	9.233	0	0	2.871	4.688	5.375	0	0	0	26.86	2.073	1.319	10.35	0	0
100852410	0	5.783	15.32	0	1.069	0	5.444	6.085	13.72	13.51	5.361	1.03	6.494	7.416	0	0	0	0.6829	2.463	5.686	2.441	1.053
105378795	0	0.1984	0	1.483	0.1956	1.475	2.491	3.759	0	1.686	2.424	0.424	3.242	3.054	0	0	0	0.1875	0.6365	1.249	0.5957	0.3974
257194	0.6891	2.053	3.688	3.661	0.4288	0.1963	2.126	3.442	2.06	4.731	1.67	0.5453	3.638	3.392	0.1471	0	0	0.2192	0.7185	1.588	0.235	0.3041
100852409	0	0	0	0	0.5223	0	5.322	2.231	1.184	0	0.4624	1.51	3.463	5.437	0	0	0	0	1.275	0.8337	7.556	0.3859
105378797	0	3.903	0	3.888	0	0.07505	2.286	3.423	1.526	3.316	2.044	1.182	7.97	6.258	0.1374	0	0	0.799	0.7824	5.527	1.977	0.4619
105378796	0.3806	0.4101	0.845	0	0.3789	0.1249	1.973	1.834	1.431	2.003	1.968	1.114	2.387	3.682	0.06017	0	0	0.339	0.822	1.532	0.5578	0.336
105378798	0.4253	1.768	16.74	1.467	0.9799	0	6.348	6.406	1.974	6.633	1.639	1.075	5.173	5.195	0.06915	0	0	0.2551	1.092	4.229	1.078	0.657
339468	1.011	0.8167	0	0	0.6037	0.3141	2.734	3.437	8.21	0.6939	2.851	1.454	2.668	7.332	0	0	0	0.7716	1.555	2.891	1.379	0.8177
105378799	2.759	0	0	0	3.296	0	9.794	11.73	11.21	7.103	6.93	3.87	28.68	8.578	0	0	0	0.2633	3.519	13.81	0.6273	1.065
105378800	0	5.865	0	16.43	1.445	0	6.135	2.057	11.46	2.492	6.397	1.044	9.581	7.522	0	0	0	1.847	2.939	8.074	3.301	0.2669
101927295	1.259	0.1387	0.1633	0	0.1367	0.3379	2.67	4.671	1.085	1.886	1.392	0.8893	2.493	2.135	0	0	0	0.5242	0.9176	1.2	0.1041	0.101
105378801	0	0	0	0	1.037	0	5.282	9.594	3.525	12.51	2.295	2.997	0	4.048	0	0	0	0.6626	1.476	0	1.579	2.107
107985391	0	0	0	0	3.739	0	13.97	3.193	0	10.31	1.324	2.162	8.675	7.784	0	0	0	0	1.217	5.968	0	1.657
105378802	0	2.754	29.19	9.43	0	1.412	16.13	17.39	12.3	53.82	14.42	2.943	7.873	26.49	0	0	0	1.735	6.349	22.75	3.617	2.507
109729166	0	0	0	4.621	0.9145	0.4541	6.211	4.97	2.638	3.44	1.178	1.021	2.756	5.842	0	0	0	0.3188	0.9806	3.981	0	0.3685
127255	1.625	0.9092	4.282	0	1.269	0	5.706	4.465	1.523	6.18	2.38	1.673	6.065	5.442	0.1423	0	0	0.4772	1.731	3.695	2.274	0.9103
100526835	1.032	1.564	10.13	0.2921	0.4624	0.5613	3.403	2.743	3.144	7.441	1.774	2.005	3.832	5.817	0.2203	0	0	0.8865	1.191	4.552	0.6455	0.5979
8790	0.9889	1.678	5.645	0.2239	1.772	1.352	2.407	2.018	0.8032	3.055	2.353	2.433	1.077	3.997	1.238	2	2.69	0.7549	1.754	1.98	0.1799	0.611
51086	1.237	0.1875	3.532	0	0.5543	0.09613	6.118	4.734	6.491	10.19	2.127	2.07	5.819	7.935	0.3961	0	0	0.8266	1.616	5.899	0.07034	1.058
105378805	1.791	2.171	3.486	0	0.389	0.253	3.138	4.845	3.967	3.689	3.444	1.616	5.319	7.087	0.139	0	0	0.3107	1.108	2.018	2.295	0.503
105378803	0.453	1.51	0	0	0.5412	0.1144	3.504	4.044	2.147	3.732	1.887	1.369	2.915	3.169	0	0	0	0.4107	1.004	2.699	0.6181	0.4248
127254	1.706	0.632	6.089	4.65	1.019	0.3093	3.942	3.587	3.273	4.979	2.381	1.698	5.256	6.484	0.01349	0.09586	0	0.38	1.509	5.966	0.8192	0.4079
101927320	1.018	0.4486	9.111	0	1.658	0.4744	4.504	7.001	7.139	6.479	3.67	1.358	7.877	8.342	0	0	0	0.3178	1.461	9.262	1.725	0.6533
1429	5.566	6.513	27.67	23.9	2.293	2.415	11.68	12.57	14.29	9.487	5.988	3.065	13.87	9.547	1.747	8.636	3.876	1.685	3.031	9.881	2.007	1.948
127253	8.813	6.696	1.877	0.9925	1.964	2.861	6.004	5.816	4.452	10.84	4.382	3.123	4.558	4.907	3.106	6.983	3.632	1.908	2.78	5.769	2.512	1.364
431707	2.661	5.912	18.35	0	1.148	1.631	5.997	5.656	10.01	4.567	3.674	2.233	5.707	10.57	0	0.2242	0	0.6771	1.329	10.71	0.6722	0.5545
204962	1.92	0.6466	2.893	0	0.701	0.02487	4.058	3.493	3.178	8.131	2.116	1.336	5.387	5.971	0.01518	1.133	0	0.4276	1.011	4.12	1.116	0.5062
34	24.08	6.831	0	10.7	7.039	4.962	10.05	7.116	8.324	13.02	8.761	9.51	5.58	9.824	7.629	12.52	16.61	5.802	6.515	8.956	7.301	3.166
1744	4.496	0.5637	0	0	2.222	0.6263	3.145	3.427	1.469	3.832	2.951	2.075	1.381	3.133	0.7058	1.724	0	0.2959	1.959	1.922	1.058	0.4447
5876	17.49	0.6623	9.359	10.72	8.976	4.84	12.19	8.596	4.809	23.07	8.236	10.97	7.574	10.19	7.308	8.15	7.545	5.319	6.506	11.98	1.864	2.05
692085	11.97	0	0	0	10.73	0	12.14	5.09	24.31	0	22.16	0	0	9.306	8.517	0	0	9.141	1.454	0	0	0
26805	0	0	0	0	6.641	22.46	0	42.54	0	11.45	11.76	0	5.503	0	3.163	0	0	0	1.351	15.9	12.64	0
26804	13.15	0	0	0	3.928	32.7	13.34	44.74	17.81	40.64	62.6	8.517	65.11	30.67	20.58	149.6	0	17.57	15.98	18.81	56.83	2.902
4438	2.428	1.558	7.948	0	0.4265	0.355	5.504	3.642	3.286	6.176	1.51	0.6164	5.513	5.994	0.2438	0	0	0.4906	1.561	4.765	1.688	0.5357
127247	0	0	0	0	0	0	1.292	1.444	0.5747	1.749	1.796	0	0	3.959	0	0	0	0	0.5157	0	0	0.281
105378806	0	5.24	0	0	0.6456	0	10.96	6.433	5.853	0	4.573	2.333	6.42	13.44	0	0	0	0.4126	1.05	21.64	6.882	1.431
101927342	0	0	0	0	0.7559	0	6.418	4.304	3.426	0	2.008	1.092	0	21.64	0	0	0	0.9661	0.6149	2.413	0	0.2792
256435	1.434	2.391	18.08	4.081	1.981	0.6082	3.425	4.472	3.236	3.139	1.77	0.9674	4.171	3.902	0.2636	0.4533	0.09854	0.5475	1.133	3.162	0.8698	0.6264
105378807	3.873	1.217	6.347	2.814	1.714	0.8916	5.238	7.562	6.215	7.387	2.428	1.858	6.249	11.6	0.449	4.134	1.005	1.095	2.405	6.155	2.414	1.108
110806286	0	13.9	0	0	1.868	0.6478	13.74	16.84	9.877	10.73	6.063	4.949	16.51	11.34	0	0	0	0.3979	2.026	0	0.948	0.23
81849	1.044	2.867	0	0	0.2494	0	3.882	2.781	3.485	3.296	1.656	1.111	2.686	4.976	0	0.4925	0	0.239	0.5071	2.521	1.139	0.4913
102466995	31.13	18.87	0	0	0	0	31.57	46.32	0	96.18	16.46	13.44	77.05	60.49	0	0	0	0	20.8	29.68	0	6.869
10026	7.916	2.337	1.593	0	2.122	1.545	5.147	4.66	5.084	12.54	3.489	2.848	3.115	6.468	3.494	4.823	2.175	2.518	3.427	7.644	1.015	1.612
105378808	0.8135	0	8.625	0	0.1388	0.4153	2.24	2.174	2.045	3.351	1.045	0.8528	1.381	3.433	0.2645	0.5288	0	0.5767	0.9035	2.105	0.37	0.4616
26289	5.258	1.798	29.34	19.79	0.7248	1.802	2.872	4.184	1.278	2.083	2.567	1.891	3.804	5.868	0.8439	2.045	0.3056	1.312	1.72	3.085	1.257	0.833
26009	13.28	5.461	7.362	11.68	2.373	1.99	6.795	6.654	7.304	12.7	5.675	4.837	5.048	7.465	4.538	9.262	6.378	3.033	3.327	7.461	3.37	1.57
23032	46.37	34.48	30.94	29.89	19.61	9.977	23.38	19.52	15.35	21.48	19.74	18.2	12.59	15.21	20.82	49.39	35.67	13.9	20.58	17.53	13.35	8.295
374986	6.937	6.244	48.82	3.265	2.954	1.099	5.295	3.971	3.534	9.196	3.996	2.906	5.304	6.941	2.697	3.299	3.029	1.521	2.52	4.65	1.374	1.106
374987	12.02	19.75	0	4.612	2.555	2.912	5.373	8.315	3.861	7.553	3.986	8.091	15.33	6.651	0.8115	0.309	0	1.866	1.336	3.108	3.613	0.5394
91624	91.68	41.72	119.3	126.3	5.449	4.234	8.554	16.2	14.68	18.32	7.767	20.18	34.42	8.294	5.322	12.65	8.868	6.723	3.596	6.509	2.374	1.139
8880	43.27	11.65	46.99	20.79	11.28	5.461	12.4	8.342	9.279	17.99	12.83	8.818	4.989	13.06	16.29	43.49	29.61	7.515	8.963	12.11	7.487	3.188
11080	8.517	11.08	1.966	1.04	7.556	3.25	12.96	3.834	5.426	31.47	4.107	5.731	8.432	7.594	3.101	11.27	6.453	3.251	4.686	5.732	4.044	2.211
54810	1.196	0.435	9.22	0	0.5002	0.2231	3.762	2.543	2.106	3.943	3.67	1.446	3.672	7.997	0.03404	3.145	0	0.3653	0.8139	3.536	3.047	0.4224
107984997	0.2664	0	0	0	0.7955	0	4.863	5.209	2.885	3.84	2.254	0.8049	7.647	7.039	0	0	0	0.2034	1.488	3.809	0.1211	0.1763
149047	7.437	2.372	46.37	0	3.273	1.095	7.94	20.3	16.96	20.15	7.245	6.927	20.15	22.51	0.2227	0	0	1.046	3.899	26.87	5.34	3.282
5737	0.4185	0.7608	0	0	0.5832	0.04335	2.759	3.202	4.06	6.033	1.66	0.9634	3.59	5.963	0.05953	0.9168	0	0.5591	0.8812	2.66	0.2537	0.2616
10964	16.02	2.582	5.968	17.09	2.309	1.532	7.283	5.501	5.234	8.126	19.03	28.27	8.046	8.218	6.376	11.81	4.683	1.355	30.42	8.501	2.153	0.8183
10561	17.79	6.298	10.45	2.733	5.502	1.541	8.385	6.226	5.223	9.243	17.07	39.12	7.404	8.812	8.557	8.877	8.924	3.065	30.13	9.308	2.256	1.772
64123	2.507	2.559	13.93	0	0.6305	0.8405	6.156	4.151	4.108	11.96	1.396	2.734	6.27	7.794	0.07508	0	0	0.1511	1.603	6.164	4.02	0.4949
107984998	0.8023	1.621	14.12	0	0	0.4986	7.595	6.367	7.241	4.957	2.687	1.385	2.118	3.742	0	0	0	0.3063	2.534	7.904	0	0.236
105378810	0.3469	0	0	0	0.8289	0.9163	3.519	3.097	4.931	2.144	1.468	0.599	7.556	2.966	0	0	0	0.3973	1.391	4.465	1.814	0.8038
105378812	0	0	0	0	3.476	0	10.33	11.13	7.877	0	10.77	3.14	5.76	11.31	0	0	0	2.221	2.827	0	1.323	3.531
105378811	2.781	3.146	30.16	0	1.439	0.9505	6.393	2.679	3.011	6.109	1.568	0.9602	2.569	4.611	0	0	0	0.9199	1.441	3.358	1.77	0.4499
107983999	0.5226	0	5.967	0	1.561	1.989	5.036	5.554	6.014	12.92	3.04	0.4512	3.363	7.718	0.07435	0	0	0.09974	1.524	5.481	3.327	0.173
101927412	0	1.603	0	0	2.37	0.3083	7.379	9.56	2.686	6.811	3.498	0	9.167	5.141	0.1882	3.344	0	0.7574	1.768	0.6306	0.6016	0.4378
105378813	2.452	0	0	0	0.293	0	6.468	2.919	1.992	9.092	1.556	0.6352	6.798	5.337	0	0	0	0	1.311	7.482	0	0.6494
107985018	0	0	6.004	0	0	0	4.267	9.836	4.271	6.498	5.005	0.454	7.288	11.44	0.5985	0	0	0.4014	0	4.011	0	0.2321
23266	1.883	1.359	2.176	0	0.9107	0.1742	5.458	5.605	2.914	10.44	2.585	1.123	6.038	7.041	0.02552	0.1587	0	0.4108	1.558	3.506	0.9585	0.5343
101927434	14.52	7.922	0	0	0.8675	0	11.79	12.97	5.899	5.983	3.072	2.508	7.189	24.84	0	0	0	0.2772	3.529	1.385	0.3303	1.442
105378814	0.5114	1.86	62.04	0	0.9165	0	10.38	10.44	6.924	10.53	1.352	1.766	5.063	5.565	0	0	0	0.7809	0.7456	4.389	3.256	0.3386
107985396	0	16.38	0	0	5.381	0	13.71	8.936	14.23	15.46	4.764	5.185	16.35	25.67	0	0	0	0.5731	2.553	24.34	14.34	2.319
103283057	2.727	1.322	43.99	0	1.303	0	9.129	9.74	8.862	22.47	3.606	3.532	13.5	19.08	0.2328	0	0	1.458	2.916	20.54	1.613	1.806
101927498	1.178	1.784	0	0	0.5276	0	5.674	6.258	7.573	4.851	3.114	1.779	8.161	8.238	0	0	0	0.6743	1.288	6.176	1.741	0.2599
107985037	0.7921	3.6	0	0	0.7097	0.5846	5.222	6.062	6.97	5.71	4.189	2.821	8.43	7.696	0	0.6007	0	0.9071	1.54	7.175	1.441	1.573
105378816	0.9268	0	14.91	1.399	0.6039	0.4451	3.418	4.084	3.764	5.727	1.604	1.418	4.254	5.763	0.07192	0	0	0.4181	0.7984	4.499	0.1916	0.2603
101927542	0.6353	18.48	0	0	1.138	0.3948	12.89	11.88	18.92	17.01	6.719	3.017	17.61	8.888	0.1808	0	0	0.97	3.704	7.269	3.178	1.822
107985043	1.584	1.344	26.68	0	0.6623	0.5907	4.98	10.37	2.144	7.83	4.523	2.393	8.624	12.8	0.1803	1.602	0	0.5442	1.732	11.48	1.153	0.9786
101927587	1.622	0.5363	0	0	0.7048	0.1375	1.945	4.264	2.596	4.557	1.794	0.955	4.088	6.878	0.2518	0	0	0.3378	0.6808	1.547	0.2012	0.4556
101927560	0	1.706	0	0	0.2802	0	2.141	2.194	2.858	3.381	1.24	0.7087	1.393	3.646	0.06673	0	0	0.7162	0.9117	2.907	0	0.3105
107985041	1.183	2.295	0	0	0.8482	1.214	4.561	5.232	7.69	9.749	2.253	0.5108	5.857	10.3	0	0	0	0.3614	0.7475	2.256	0.4305	0.7311
79739	1.19	1.082	12.92	4.618	0.9394	0.1849	3.363	4.084	2.014	8.142	1.708	1.578	4.755	3.37	0.2056	0.1504	0.5081	0.2758	1.043	2.472	0.5026	0.5252
5567	10.76	7.357	32.48	15.98	10.75	7.062	7.346	6.803	5.322	12.79	11.09	15.33	22.46	9.007	8.694	9.136	3.326	5.713	7.038	11.84	4.925	3.333
107985046	1.095	0.5309	15.79	3.636	0.3271	0.2893	3.443	5.214	2.224	8.571	3.938	1.938	4.987	6.129	0.3116	2.713	0	0.4598	1.197	3.863	1.693	0.4108
112268230	4.681	0	0	0	1.049	2.182	10.68	7.463	11.09	3.616	3.404	1.516	5.214	3.639	0	1.479	0	0.8934	3.128	19.53	0	2.453
148418	4.509	5.465	0	0	0.6733	0.5254	3.716	5.271	2.289	12.19	2.682	1.46	8.648	5.257	0.1604	0	0	0.5378	1.78	6.986	1.282	0.684
391051	7.423	0.8569	0	0	1.267	0.2197	7.171	7.514	10.05	7.28	5.608	0.6103	6.999	5.495	0	0	0	0.1349	2.662	6.403	3.697	2.106
58511	1.959	4.748	6.15	11.38	1.872	0.1217	7.549	8.16	10.61	7.665	3.315	0.6764	8.532	13.4	0	0	0	0.4486	2.522	12.33	3.207	1.037
80135	30.2	14.82	34.55	8.682	11.02	7.598	12.64	11.82	9.735	19.75	11.16	6.208	9.967	15.28	9.48	13.45	7.509	6.405	10.25	11.66	3.379	3.438
2787	28.97	34.41	0	0	42.56	32.68	34.67	71.43	7.843	44.15	24.2	34.76	12.04	25.22	18.79	16.7	0.4776	11.94	43.49	19.33	16.86	12.66
100505741	10.64	10.88	4.617	0	5.859	1.881	8.785	8.34	5.509	8.812	6.787	4.684	3.512	5.84	3.088	2.374	1.29	2.151	4.487	8.058	2.23	1.105
1486	13.22	8.872	9.635	0	12.14	6.018	10.24	9.124	12.89	11.42	11.16	8.558	3.869	5.965	7.704	8.335	5.653	3.174	10.12	8.266	5.397	3.732
105378819	4.679	3.403	70.78	0	4.192	2.181	2.373	10.34	9.501	8.673	7.423	8.281	6.485	7.273	2.396	5.677	5.978	0.893	3.41	12.04	5.32	1.652
103695366	5.837	6.064	0	0	0	0	2.537	2.836	9.031	5.152	3.969	3.959	8.255	15.55	0	0	0	0.6366	2.634	11.13	0	0.92
439927	0.6476	0.1962	0	0	0.7737	0	1.642	2.891	5.041	3.668	2.312	0.9086	3.526	3.02	0	0	0	0.309	0.472	2.47	0.2945	0.5002
117178	7.959	16.26	3.997	32.48	8.496	4.008	8.372	9.713	8.979	10.02	8.886	19.21	35.24	10.31	4.32	11.48	8.505	5.739	4.1	9.345	2.145	1.951
102724892	0.1818	0	4.669	1.234	0.5428	0	3.503	4.636	0.9843	1.497	2.691	0.3138	5.038	3.391	0	0	0	0.3469	0.6624	0.8665	2.397	0.9225
23566	1.746	0	0.9345	0	0.1955	0.5595	1.992	3.897	3.841	5.844	1.674	0.6595	6.482	3.732	0.03105	0	0.8546	0.2083	0.9545	5.098	1.638	0.7465
255231	1.956	1.927	9.715	0	1.802	0.912	3.555	4.436	3.256	5.625	3.514	1.548	5.205	5.259	1.009	2.143	0.4368	0.669	1.456	4.43	1.464	0.7105
55283	0.9823	1.429	12.81	0.2965	1.291	0.6004	4.451	5.513	1.507	4.451	2.39	1.555	4.214	3.767	0.2609	1.391	0	0.5	1.225	5.12	2.353	0.5058
126820	1.856	2.625	0	2.918	0.3695	0	8.158	7.365	5.863	11.79	3.026	2.47	7.962	7.454	0.3961	0.4692	0	0.8856	2.668	11.94	2.04	0.6143
100616481	0	0	0	0	0	0	17.76	14.89	0	12.02	30.87	2.52	40.45	27.22	0	0	0	2.228	5.672	0	0	6.44
84144	1.862	0	6.717	0	0.4634	0.2089	1.941	2.682	1.47	4.793	0.9299	1.005	1.69	2.814	0.1471	0	0.4476	0.5133	0.6911	1.331	0.9173	0.3309
105378821	0.6961	0.8438	32.29	0	0.2079	0.3786	3.178	5.475	5.183	4.302	2.669	1.427	6.375	5.952	0.04952	0	0	0.5315	1.353	1.991	1.108	0.2304
148423	7.548	2.886	0.7953	0	5.326	1.929	4.162	3.618	2.743	7.096	3.349	1.924	2.809	4.489	2.278	3.688	2.84	1.624	2.745	2.753	1.866	0.8496
8915	5.087	5.879	4.896	0	5.583	4.798	6.72	9.254	8.649	4.873	6.945	3.881	5.388	6.437	4.78	5.084	3.17	2.619	8.105	10.26	3.659	2.193
646626	2.629	10.2	1.501	0	5.025	2.288	2.667	5.812	2.848	9.748	2.225	4.313	7.288	6.54	1.945	0	0	1.004	6.005	5.014	2.152	2.901
23576	2.151	5.841	0	14.61	0.8225	0.4145	7.856	6	2.796	19.32	2.913	2.452	6.901	8.428	0.1469	0.6091	0	0.4927	1.443	6.072	1.331	0.6646
107985054	0.765	2.04	0	4.964	0.8225	0	5.121	4.813	5.385	6.302	4.288	1.321	7.27	5.47	0.08706	0	0	0.292	1.115	5.397	1.739	0.6752
3491	6.559	23.85	38.03	42.54	0.2449	1.497	10.4	3.834	2.22	208.6	1.843	7.344	11.36	6.054	0.05832	0	0	0.626	1.843	2.932	6.805	0.7237
107985057	2.01	1.421	11.12	0	0.3002	0	2.209	3.561	1.474	3.105	2.17	1.048	2.819	4.167	0.2621	0.08469	0	0.4796	0.7122	3.354	0.07618	0.3881
112268231	5.523	2.008	3.547	0	0.8247	0	2.241	3.991	0.7477	3.412	1.314	0.596	3.007	6.868	0.07857	0.2792	0	0.527	1.073	5.266	0.7535	0.4265
54680	18.99	2.447	4.517	3.665	2.021	1.73	4.428	4.222	3.694	9.891	3.954	3.416	4.052	6.532	3.152	15.75	6.5	1.771	2.36	5.463	1.911	0.8308
105378823	3.381	4.098	0	0	0	0	2.286	4.472	8.137	5.416	3.775	1.135	5.207	7.592	0	0	0	0.717	2.008	5.014	1.367	0.08289
255631	5.521	1.494	39.82	2.38	1.884	0.6433	7.65	7.838	4.538	8.934	3.258	2.958	6.881	8.506	0.1823	0.3987	0	0.8467	1.581	4.465	1.48	0.8375
105378824	0.1238	0.3	0	0	0.3696	0.1923	2.511	1.894	2.513	2.039	1.178	0.6945	3.431	3.655	0.1761	0	0	0.3307	0.5412	1.298	0	0.2731
105378825	0	0	10.54	7.805	1.236	0	4.197	5.528	1.2	7.913	1.875	0.2551	4.389	5.513	0	0	0	0.5641	0.4308	4.508	1.21	0.7825
57489	10.09	7.499	2.743	8.476	6.53	1.363	4.143	3.728	4.554	10.76	5.622	3.967	1.843	4.389	5.982	13.3	7.031	2.774	2.962	4.467	2.786	1.047
102465842	0	0	0	0	0	0	16.92	0	0	17.17	0	0	0	0	0	0	0	0	0	0	0	0
9635	1.89	0.2696	9.84	0	0.7307	0.1901	5.865	6.241	6.474	4.123	2.882	1.968	9.138	8.471	0.09492	0.506	0	0.2547	2.107	5.513	0	1.055
1179	0.9326	5.841	0	0	1.207	0.07246	9.46	8.591	10.73	7.684	3.206	2.684	7.694	9.907	0.2211	0	0	0.534	2.53	10.97	1.131	0.9604
105378827	0	0	0	0	0.389	0	3.303	3.599	4.408	8.719	2.411	2.39	5.803	4.05	0	0	0	0.2486	1.424	2.173	0.1481	0.6467
105378826	0	0	0	28.91	0	0	7.255	9.557	1.383	13.68	5.674	1.544	12.14	5.559	0	0	0	0.78	2.731	4.871	3.485	0.9018
22802	0.1443	2.798	11.53	1.197	0.9478	0.2466	6.877	4.293	3.515	8.319	1.907	1.121	4.427	6.503	0	0	0	0.1652	0.9813	4.401	0.4592	0.6684
105378828	1.72	1.042	0	2.379	1.199	2.138	6.978	7.799	6.985	4.133	4.548	1.856	3.973	7.13	0.3262	1.449	1.89	0.7659	1.671	2.46	1.043	0.5693
9629	0	1.327	0	0	0.8174	0.5741	3.887	4.189	2.594	6.483	2.678	1.713	1.897	5.957	0.07788	0	0	0.3657	0.9975	4.958	0.9958	0.6945
51100	22.14	14.46	30.55	5.301	21.62	13.82	15.33	27.78	13.91	24.03	16.68	12.82	10.3	13.09	11.92	20.24	11.88	7.792	16.26	17.19	11.48	6.669
105378831	3.94	15.52	0	0	1.765	5.357	17.99	21.78	9.336	22.32	8.856	6.379	24.38	27.57	0	0	0	3.008	5.984	30.99	0	3.478
9403	25.07	3.976	22.4	0	15.11	4.987	10.69	16.34	9.198	26.54	14.99	12.74	6.726	12.38	11.67	33.52	14.29	7.691	14.63	8.712	12.04	5.273
9653	3.083	1.246	10.73	2.908	3.338	2.685	4.235	3.496	4.174	4.895	1.97	1.969	4.134	4.793	1.791	1.267	0.4236	1.03	2.013	4.348	0.9641	1.006
339524	1.911	0.8533	11.77	0	0.6608	0.5782	2.142	3.763	1.634	2.071	2.447	1.519	3.983	3.439	0.08585	0	0	0.5374	0.733	5.945	1.326	0.577
101927844	4.361	0	0	0	0.9769	1.059	7.465	6.953	2.583	14.6	3.604	2.942	6.207	11.44	0	0	0	0.7284	1.06	6.237	4.711	0.7218
8543	16.87	7.823	6.185	1.531	3.525	4.384	8.698	5.88	3.37	10.26	6.144	3.264	6.39	10.75	2.912	4.242	0.5321	1.549	5.085	4.044	3.187	2.075
100505768	9.98	6.366	15.74	0	1.569	0	13.32	8.485	11.38	18.39	8.055	2.494	5.2	12.25	0.8967	0	0	1.002	2.297	8.513	0	0.9272
105378833	3.102	2.936	7.944	6.958	0.6599	0.2707	4.353	4.914	4.602	4.639	3.101	1.284	5.511	6.473	0.07254	0.1289	0	0.4055	1.249	3.363	0.9662	0.4688
105378834	1.503	2.894	0	0	0.3169	0.6869	4.125	4.285	3.711	5.099	1.543	0.8397	2.714	4.536	0.1006	0	0	0.3713	1.139	3.372	0.4021	0.5268
107985408	2.057	7.48	0	0	2.457	0	9.389	7.871	5.57	4.237	7.071	5.328	6.109	7.994	0	0	0	1.178	0.9995	3.922	0	1.362
105378835	1.054	3.833	0	0	0.3148	0	3.207	4.033	4.994	2.171	3.623	1.82	4.174	4.096	0	0	0	0.8047	0.6402	2.01	0	0.9303
107985518	0	0	0	0	0.6011	0	5.104	1.711	8.174	0	3.193	1.303	2.989	1.564	0	0	0	0.3841	0.489	7.676	4.577	0.2221
107985519	0.3246	1.18	0	0	0.09695	0	1.811	0.828	0.4395	2.34	0.9441	0.4204	2.089	3.532	0	0	0	0.2478	0.276	0.9285	0	0.3223
101927871	0.2396	0.726	2.735	0	0.7871	0	4.496	4.889	7.784	3.948	2.344	1.965	3.914	3.352	0.1023	0	0	0.5487	1.222	4.568	0.8172	0.4758
105378836	0.9174	4.448	0	0	0	0.1425	1.861	3.12	6.21	5.668	1.941	2.376	16.35	15.69	0	0	0	0	0.4458	8.747	0	0.6073
105378839	2.9	4.297	0	20.91	0.385	1.853	2.942	3.562	3.49	5.974	1.193	0.6955	3.509	6.512	0	0	0	0.246	0.9395	1.229	1.466	0.4978
101927891	1.714	3.036	4.516	0	0.4725	0.2663	3.878	4.035	1.249	2.987	2.161	0.4553	3.785	3.484	0.4126	0	1.195	0.5032	0.4164	2.011	0.7194	0.4945
105378838	0.08316	0	0	0	0.6457	0.4522	2.53	2.192	1.914	2.227	1.055	0.7897	3.211	1.293	0.1183	0	0	0.2222	0.687	0.3964	0.03782	0.1468
5586	37.43	24.39	22.78	11.02	24.78	12.76	30.35	17.26	23.51	18.97	22.46	19.63	8.19	13.41	26.81	56.83	43.09	14.27	25.29	24.61	16.76	9.606
2959	29.93	21.04	0	17.76	8.597	16.86	10.43	11.65	9.587	12.7	11.84	10.06	11.99	9.233	9.23	21.02	17.23	6.017	11.71	9.801	6.649	4.738
56267	14.73	6.329	36.99	16.18	12.03	5.447	13.62	14.59	13.38	16.9	9.171	7.406	4.985	13.34	6.845	16.41	4.612	5.196	10.83	11.38	8.905	3.168
494115	8.904	12.35	18.34	23.27	5.867	2.553	6.89	6.868	3.604	12.29	6.65	5.27	4.18	7.563	4.78	7.611	7.302	2.242	6.021	5.251	2.046	2.005
2635	34.17	11.24	0.1975	1.984	4.049	5.353	9.402	12.35	11.05	29.64	14.71	8.958	7.259	12.9	9.29	16.23	14.37	5.492	7.53	13.85	5.034	3.48
105378841	1.576	2.431	5.996	4.215	1.141	0.4748	2.179	3.857	3.296	4.72	2.5	1.546	2.647	5.567	1.263	0.6035	1.614	0.565	1.763	2.276	0.7383	0.4109
2633	32.26	21.7	33.71	2.097	13.09	10.98	24.11	11.02	27.17	39.42	40	31.65	10.09	20.88	55.34	67.35	61.08	11.67	63.31	48.57	5.827	6.335
2634	116.5	50.26	104.3	16.72	56.01	62.88	43.68	47.69	62.78	63.29	66.81	45.12	17.41	38.53	112.3	306.7	251.5	29.91	82.7	84.95	27.38	15.45
112268267	18.76	12.91	16.81	13.31	20.69	10.12	12.52	13.55	15.57	19.03	21.82	14.37	6.075	8.882	27.35	32.81	39.77	6.435	17.6	25.08	5.582	3.704
105378842	0.9339	0	4.832	0	0.4184	0	3.907	3.871	5.057	6.251	1.729	0.5543	4.392	3.811	0.03322	0	0.6736	0.4456	0.9643	1.447	1.115	0.5409
388646	0.3849	0	0	0.7262	0.6898	0.08972	4.49	3.109	2.085	3.568	3.155	1.329	7.05	4.787	0.2738	0.1946	0.1587	0.4408	1.216	2.202	0.2626	0.4672
115361	6.083	3.134	0	4.934	5.995	3.237	9.409	5.302	4.735	15.5	10.29	9.584	7.452	10.52	13.54	13.8	16.36	5.224	10.79	10.95	3.977	2.433
107985076	2.085	3.79	0	0	1.245	5.344	16.92	16.84	8.466	10.73	2.756	3.599	35.08	3.241	0	0	1.718	1.194	3.798	10.93	0	5.06
105378843	0	0	0	0	2.118	0	5.995	4.021	0	9.739	4.376	0.5103	3.511	14.7	0.6727	0	0	0.4512	1.149	20.29	0	0.5217
115362	36.19	19.56	34.71	8.437	32.57	22.62	31.33	14.7	24.97	28.96	47.73	39.01	8.444	30.64	90.19	114	96.26	18.79	69.23	65.94	15.2	8.088
729930	0	0	0	0	0.5048	0.197	5.143	5.749	8.581	9.574	3.352	1.277	5.438	7.226	0	0	0	0.1613	1.129	0.8058	2.114	0.6527
163351	0.6716	3.954	3.286	0	0.6877	0.328	4.963	4.079	4.546	1.778	2.232	1.45	5.034	6.712	1.037	0	0	0.3296	1.795	4.482	0.7854	0.6986
400759	2.649	3.669	14.58	0	1.13	0	7.676	11.26	3.586	4.676	4.803	5.554	10.86	8.824	0.646	0	0.3119	0.5778	3.585	7.937	1.033	0.4175
105378844	1.979	0	1.955	21.36	0.8182	1.372	5.558	4.918	4.945	7.523	3.944	1.445	6.328	4.259	0.04331	0	0	0.3486	1.442	7.981	0	0.5373
23507	6.949	3.17	13.8	5.514	1.862	1.414	3.997	5.056	4.656	6.936	3.959	6.046	6.951	8.186	1.549	0.8512	2.495	1.832	2.428	5.294	1.483	0.909
84230	13.26	4.321	12.04	2.614	5.879	2.622	7.946	6.618	5.506	9.101	7.409	6.698	5.866	8.431	5.815	9.597	5.361	2.913	5.319	9.336	3.151	1.751
400761	2.367	0	0	0	3.889	0	3.001	5.535	1.602	13.41	3.13	1.277	8.203	1.84	1.179	0	1.708	0.6777	2.157	3.386	1.077	0.7835
107985743	4.384	0.4429	23.47	0	5.02	3.633	7.783	5.592	7.42	3.763	6.57	2.366	5.426	17.04	2.287	1.847	0.6024	1.674	2.752	9.406	0.4985	0.9675
101927952	2.753	0	0	6.06	1.096	0	2.095	4.487	3.106	7.089	2.67	1.486	3.407	6.777	0.1959	0	0	0.08759	1.171	7.219	0.1044	0.3038
107985744	3.852	11.93	0	0	1.278	0.5985	7.38	10.19	13.33	13.22	4.753	2.032	28.39	7.984	0	1.515	0	1.144	2.6	13.06	8.564	1.794
101927975	7.095	6.45	0	0	0.2649	0	5.397	6.787	4.202	10.05	3.752	1.723	2.634	6.204	0.757	0	0	0.5078	1.185	2.114	2.622	1.272
55144	13.19	6.054	29.09	0.98	6.564	3.803	7.904	8.919	5.41	15.23	10.36	11.99	25.81	14.13	6.623	4.647	8.236	4.729	6.262	12.1	3.498	2.513
105378847	7.213	10.12	0	0	0	0	7.316	3.228	5.139	4.691	1.807	2.458	8.644	5.902	0.216	1.344	0	1.304	1.845	6.153	0.1726	1.005
492303	5.761	6.651	0	0.414	0.8194	0.7247	6.679	7.231	4.457	7.911	3.917	1.066	14.12	9.383	0	0	0	0.6283	2.133	8.109	4.117	0.3632
284695	15.02	1.492	14.72	2.786	2.738	1.292	4.993	3.572	2.585	7.954	4.107	2.436	3.361	4.816	3.031	8.518	6.874	1.879	1.959	5.22	2.393	1.086
105378848	0	0	0	0	0.6705	2.965	12.52	4.772	13.68	11.56	2.968	0.9691	11.11	10.47	0	0	0	1.714	4.091	5.351	3.573	2.229
105378849	0	0	0.7454	12.61	0.624	0.6898	5.828	5.551	5.303	10.22	5.11	1.691	11.89	12.18	0	0	0	1.097	1.459	4.98	1.425	0.461
107985088	0.8703	0.7911	10.25	3.612	0.8014	0.2986	3.347	4.008	3.976	4.929	2.263	1.456	4.416	5.073	0.02064	0	0	0.4291	1.057	3.699	1.27	0.6801
105378850	4.845	0	1.596	5.062	1.113	0	7.182	7.605	10.59	6.908	4.927	3.217	10.33	15.64	0	0	0	0.4268	1.992	12.44	0.8474	1.809
105378851	10.61	0	0	0	0	0	1.794	13.54	4.789	7.286	1.871	0	5.253	2.75	0	0	0	0	1.289	0	4.022	0
105378852	10.52	5.736	0	7.936	3.769	0	10.13	14.31	23.49	22.74	5.562	4.767	18.22	35.15	0	0	0	1.405	3.577	19.05	6.696	2.437
109616984	0	0	0	0	0	0	4.426	9.276	11.82	8.988	8.077	0	8.641	16.96	0	0	0	0	1.06	6.241	0	2.407
343472	0.2284	2.215	0	0	0.1365	1.065	1.159	1.942	7.732	2.353	1.571	0.8875	4.749	5.682	0	1.04	0	0.5232	0.7215	6.752	0.5195	0.252
105378853	1.796	1.016	4.443	0	1.073	0.1674	4.129	5.09	3.89	6.165	2.659	2.067	3.082	5.77	0.06813	0	0	0.457	1.193	4.452	1.035	0.6341
105378855	3.347	6.92	0	0	1.058	0.2753	5.791	7.03	3.198	2.027	2.603	1.869	3.508	4.896	0.05601	1.393	0	0.3006	0.4305	1.314	0.8057	0.1738
105378854	0.3914	1.423	0	0	0.9352	0	2.382	3.328	5.299	2.418	3.312	0.8448	7.75	7.91	0	0	0	0	0.8559	3.359	3.382	0.2591
84146	20.3	8.425	19.15	6.579	7.066	3.458	9.401	7.466	7.264	13.81	8.964	7.449	5.312	9.384	9.317	9.711	11.44	5.237	5.807	7.906	5.796	2.92
164045	0.3449	2.299	0	3.384	1.236	0.0268	4.986	3.666	4.319	7.46	2.235	1.154	3.756	7.641	0.09814	0	0	0.395	1.362	4.604	2.353	0.7611
107985412	0	2.029	0	0	0	0	44.14	21.35	22.66	27.58	11.51	3.612	24.85	13.01	0	0	0	3.194	5.286	23.94	0	3.693
107985417	0	0.5522	0	0	0.5442	0.5663	12.01	8.134	9.868	6.568	3.373	1.966	8.569	10.62	0	0	0	0.8695	2.435	10.86	3.936	0.9047
105378856	0	0	0	0	1.835	0	7.271	5.224	12.48	12.65	4.332	3.978	7.096	4.776	0	0	0	0	2.239	16.6	0	0.226
8317	10.02	3.153	0	7.165	2.564	1.435	9.499	7.852	9.509	8.841	5.778	2.527	6.31	8.088	2.517	2.367	4.235	1.787	3.318	7.937	2.721	1.177
102723436	0.434	1.315	0	0	1.296	0	4.402	6.273	5.875	13.85	6.541	1.78	12.24	10.12	0.06174	0	0	0.497	2.478	8.275	5.427	2.011
7049	3.008	6.021	11.78	4.963	6.603	4.446	7.593	7.139	5.02	13.83	6.697	3.383	8.242	11.64	3.563	9.763	3.489	1.896	3.757	12.61	1.909	1.667
676	0.5763	4.75	5.429	0	1.446	0	3.975	7.449	3.589	7.597	3.718	1.841	5.82	9.497	0	0	0	0.44	1.68	2.857	1.153	1.195
253152	1.626	0	50.12	0	0.5827	0	8.905	3.041	6.603	8.707	4.127	1.263	2.897	8.593	0.3701	0	0	0.1241	1.58	5.891	0.4436	0.6458
646817	0.4503	0	46.91	0.3398	0.269	0	4.111	3.829	2.438	0	3.572	0.7775	9.361	1.4	0	0.2277	0	0	0.3282	0	0.2048	0.1987
284697	3.328	3.631	29.93	3.516	3.976	1.448	5.401	5.943	9.011	14.4	5.984	2.011	6.26	7.243	1.799	3.365	0	1.525	3.477	9.202	0.6054	1.469
23285	5.775	5.147	9.697	0	1.15	0.6598	3.331	3.851	1.763	7.58	2.066	0.9043	5.213	4.137	0.3222	0.458	0.4434	0.6916	1.458	3.185	1.03	0.3998
388649	1.468	0	0	0	1.462	0	3.475	1.665	3.976	10.08	1.035	1.056	2.423	5.326	0	0	0	0.5605	1.427	6.067	0	0.216
11146	2.055	3.486	61.97	3.204	2.864	0.7875	5.141	7.221	4.45	3.668	4.274	3.134	5.831	7.24	1.481	2.355	0.5081	1.15	1.864	5.224	1.744	1.39
79871	3.328	1.925	11.24	1.248	1.793	1.359	4.744	3.625	3.446	6.049	3.647	2.272	4.307	5.478	1.758	1.639	1.695	1.154	1.903	4.127	2.523	0.9024
2672	3.019	6.783	14.61	3.723	3.255	1.396	4.033	4.258	3.09	6.219	2.96	1.462	4.884	7.784	1.278	1.713	0	0.8433	1.557	3.23	0.9042	0.7637
7813	33.47	12.31	27.73	13	5.568	3.377	10.57	7.882	12.97	28.15	9.195	6.149	7.673	11.07	6.259	13.98	5.828	3.798	5.891	8.588	4.954	2.357
6125	1051	154.8	660.9	249.1	254.9	254.9	318.7	152.3	196.3	535.1	294.6	247.4	76.05	231.5	514.6	1114	974.8	322.9	306.3	304.9	147.6	158.4
388650	5.123	0	13.55	0	1.89	1.569	1.681	2.819	1.02	4.655	2.948	1.236	2.834	3.748	2.444	3.428	0.2484	0.8627	1.281	2.586	3.426	0.6317
6083	29.49	0	0	0	14.68	2.291	39.88	16.72	79.85	60.74	15.6	6.365	19.46	22.92	2.797	0	6.078	5.629	5.971	0	0	1.085
26782	0	0	0	0	2.097	2.182	0	0	0	7.231	1.857	1.516	0	0	0.9989	14.2	0	1.34	3.412	0	0	1.549
22823	16.63	3.565	0.3229	8.45	6.622	4.464	5.851	6.733	5.666	12.12	6.58	4.688	3.248	7.21	6.051	10.35	2.844	3.152	5.029	7.765	3.189	1.572
50999	28.61	12.74	43.65	6.559	10.43	6.839	9.699	13.17	9.2	16.28	10.11	8.255	6.415	8.845	9.758	19.98	14.17	4.977	8.947	12.13	4.456	3.104
343099	16.4	8.685	25.11	9.282	6.444	4.893	16.72	12.29	12.99	7.625	10.36	6.633	7.842	11.57	9.729	34.38	37.77	8.205	7.931	14.12	4.399	3.786
107985521	0	0	0	0	0	0	4.671	3.915	7.481	7.588	3.409	3.578	16.41	11.45	1.834	0	0	0.3516	1.566	14.05	0	0.4064
100131564	19.1	5.333	5.123	2.272	3.458	2.303	6.107	5.218	6.583	7.393	4.286	5.498	4.126	7.919	3.723	12.12	6.586	2.431	3.066	2.87	3.265	0.9708
1810	16.6	7.994	18.17	10.72	7.135	3.712	9.356	9.608	7.618	12.44	9.147	10.11	9.224	8.676	8.53	11.01	6.102	4.296	7.598	8.619	2.391	3.063
54874	3.342	8.986	7.025	16.97	0.9075	1.303	4.315	7.182	5.265	11.39	4.596	5.299	9.385	5.479	3.026	5.561	5.21	1.925	2.274	6.373	1.769	0.6302
107985761	25.59	0	0	0	0	0	6.488	0	25.98	39.52	20.3	8.283	0	19.89	0	0	0	2.442	6.216	0	0	0
8412	1.971	1.433	12.8	1.71	0.5886	0.6736	4.298	3.854	2.668	10.55	2.97	1.489	6.438	8.884	0.2804	1.395	0	0.7146	1.436	7.234	0.9858	0.8697
100129046	4.185	0.3623	0	0	2.5	0	2.426	5.084	5.261	7.389	4.743	2.581	5.031	6.041	0	2.721	2.341	0.2282	1.525	1.71	0	1.055
102723480	1.01	7.343	0	11.54	1.12	0.7621	3.365	6.501	5.468	0.8913	3.128	1.432	2.713	4.933	0	0	0	0.4956	1.507	5.501	0.984	0.5411
723788	0	5.273	9.934	0	0.693	0	3.236	3.206	1.963	0.5974	1.994	0.3756	4.02	3.156	0.2476	4.839	0	0.6643	0.6342	4.701	1.847	0.384
100126348	0	0	0	0	0	0	0	0	0	0	0	7.559	0	0	0	0	0	2.228	1.418	0	0	0
100189133	0	62.02	0	0	0	0	0	16.32	0	0	0	5.522	0	19.89	0	0	0	4.883	4.662	0	5.818	1.411
30836	32.15	7.487	51.43	3.765	10.83	5.476	9.64	7.542	6.755	12.89	7.581	4.957	4.469	8.987	8.563	42.52	23.6	4.414	5.792	10.87	7.167	3.093
2730	4.313	0.4431	0	9.433	3.188	1.954	3.634	5.346	4.058	5.27	4.562	6.438	9.264	5.455	1.872	4.214	1.446	1.367	2.309	4.391	0.8977	0.9195
24	4.078	6.024	16.46	5.385	1.865	1.396	8.467	10.13	10.35	14.31	5.257	2.916	14.76	11.89	0.05439	0.7088	0	0.754	3.236	15.55	2.608	2.32
105378858	1.53	0	9.36	0	0.3917	0.1359	2.883	2.602	2.96	1.801	1.272	0.6606	4.761	4.758	0	0	0	0.6676	0.5311	5.211	0.5965	0.3377
9411	0.8637	1.416	0	5.482	0.3945	0.2368	3.04	3.931	2.476	16.11	1.881	1.689	2.867	5.371	0.07228	0	0	0.3297	0.9751	2.422	0.9473	0.4148
107985092	1.938	4.307	9.682	0	1.254	0.4768	4.423	5.768	5.685	4.99	4.612	2.371	10.39	6.779	0	0	0	0.6165	2.08	5.39	3.305	0.6059
105378859	1.386	3.884	5.192	2.091	1.5	0.969	3.602	4.345	5.277	7.493	4.489	1.383	6.345	8.483	0	0.3941	0	0.4298	1.473	6.276	1.773	0.6116
5825	13.23	7.49	0	7.363	3.108	2.005	8.028	8.85	5.871	10.72	5.332	4.399	4.83	8.09	2.715	7.564	2.771	2.193	4.504	6.512	3.303	1.531
2152	0	0.2362	20.03	0	1.164	0.2725	1.779	4.308	1.319	4.014	2.68	1.682	2.894	7.574	0	1.478	0	0.2976	0.947	4.645	2.038	0.344
113219466	0	0	0	0	0	0	0	0	0	0	0	0	0	9.306	0	0	0	0	2.909	0	0	0
105378861	0	1.39	0	0	0.274	1.675	2.792	7.995	4.036	2.834	2.426	2.475	5.449	2.852	0	0	0	0.5253	0.8358	5.467	0.7301	0.6073
101928079	0	1.264	0	0	0.6227	0.162	3.701	3.191	4.799	4.509	3.032	1.53	5.16	5.672	0.02966	0	0.3438	0.6367	0.7092	3.181	0.5215	0.4831
105378860	0.8928	3.788	0.6371	0	0.5333	4.37	6.339	14.04	6.648	7.356	3.305	4.625	11.49	11.1	0	0	0	0.5112	2.386	5.959	4.466	1.182
100616321	0	0	0	0	0	0	11.55	0	0	0	0	19.66	0	0	0	0	0	0	2.767	0	0	0
126969	0.9044	1.879	3.319	1.17	0.6946	0.4216	2.752	6.372	3.498	6.387	3.621	1.171	6.779	7.833	0.07353	0	0	0.4932	1.161	5.297	3.173	1.112
1266	3.614	5.994	0.9501	14.78	1.477	2.276	5.981	5.822	3.09	42.51	3.269	2.627	6.214	13.01	0.1082	0.2885	0	0.5082	1.178	8.251	0.865	0.6295
105378862	0	8.514	0	0	0.3996	0	0.6785	1.422	0	0.6889	1.769	0.2888	2.98	1.04	0	0	0	0.383	0.08127	0	0	0.1476
729970	0.4905	0.5945	0	0	0.8789	1.372	8.955	6.256	1.992	12.12	4.15	2.964	5.341	9.912	0.1396	0	0	0.5617	1.073	7.482	1.785	0.4329
199857	0.701	0.7997	2.707	1.68	0.5172	0.1345	3.639	3.085	1.563	4.841	2.464	0.9968	4.286	6.154	0.2464	0.5212	0.6119	0.3148	0.9818	2.359	0.4126	0.5186
105378863	2.086	0	0	0	0.1246	0	1.905	2.838	1.695	2.578	1.876	0.9006	5.784	3.243	0.1781	0	0	0.9557	1.115	1.989	0	0.09208
101928098	0	3.615	0	0	0	0	4.321	6.158	4.614	3.51	0.2253	1.287	7.592	2.649	0.4849	5.816	0	0	0.7246	0.8124	0	0.376
148534	4.689	5.368	16.92	2.605	6.146	4.402	13.54	8.86	6.612	4.561	10.3	5.51	4.578	6.884	4.021	4.873	8.885	5.32	11.6	8.01	2.369	7.099
100527978	14.09	7.971	87.16	12.52	21.14	19.76	39.71	27.69	21.2	12.26	33.62	20.01	3.721	21.42	16.66	20.43	33.69	19.72	46.41	24.78	9.827	28.26
101928118	2.455	1.373	0	0	0.5639	0.9682	4.788	3.371	3.323	4.667	1.098	0.8966	4.486	7.338	0.2149	0	0.3891	0.2883	1.009	3.781	1.03	1.125
25950	16.52	0	32.72	0	2.417	1.781	7.181	2.58	5.934	9.722	4.992	4.075	1.001	5.241	4.221	6.989	6.253	3.475	4.341	6.429	5.06	2.083
100996630	0	0	0	0	0	0	2.48	5.197	3.31	12.59	3.232	0.5277	8.471	13.3	0	0	0	0.4666	2.376	3.496	0	1.079
105378864	0	1.241	0	22.41	1.223	0.7955	5.193	17.41	12.48	8.436	2.708	5.746	9.124	33.43	0.2914	0	0	0.7818	4.478	9.763	3.26	1.808
105379825	0	1.344	0	0	5.3	0	14.62	7.545	10.51	13.71	5.279	0	17.57	15.52	0	0	0	0.8467	1.617	14.8	0	1.224
101928169	6.157	6.219	0	0	3.065	0.9567	8.327	14.83	13.89	12.68	4.884	3.101	4.064	15.95	0	0	8.037	0	1.496	24.46	0	1.812
107985420	0	0.7092	43.43	0	0	1.455	4.748	9.453	7.922	1.205	4.023	2.021	15.06	13.64	0	0	0	0.4467	2.132	8.926	2.927	1.808
440594	0.1695	1.233	12.58	0	0.6074	0.07901	2.923	3.459	2.065	2.444	1.882	1.463	4.195	4.743	0	0	0	0.3882	0.5765	2.424	0	0.2992
100996635	1.684	0	10.01	14.4	0.6705	1.657	7.4	6.442	4.939	12.14	3.413	2.423	6.667	5.671	0	0	0	0.3213	1.364	1.873	2.68	0.8669
101928219	2.9	4.101	8.968	0	1.444	1.127	7.354	10.28	15.71	17.92	4.857	0.4173	7.657	13.53	0	1.955	0	0.7381	2.819	21.2	3.517	1.92
102723661	0	2.785	0	0	1.372	0	9.321	8.79	2.333	5.915	3.949	7.686	10.8	20.54	0	0	0	0.4385	2.791	3.833	1.567	1.648
101928241	1.639	0	10.03	0	0.5595	0	3.325	3.584	2.536	10.61	3.468	2.527	5.332	5.825	0	0	0	0.3576	1.707	4.242	0.3195	0.3617
105378866	9.401	3.798	0	17.5	2.995	1.266	8.9	12.26	11.03	3.873	10.61	5.141	22.96	17.54	0	0	0	2.153	3.198	24.5	2.85	1.245
58155	5.096	1.623	14.28	2.554	2.444	0.9883	4.64	3.163	3.626	6.818	3.403	1.975	4.566	4.394	1.27	1.147	0.7206	1.377	1.753	5.71	1.032	0.7058
1806	40.01	21.11	23.91	9.149	17.68	9.342	16.32	23.8	14.03	18.39	17.84	15.91	12.6	16.62	13.99	17.78	13.77	7.363	13.91	16.08	8.271	4.633
100873932	28.91	4.247	36.26	11.24	20.41	12.93	14.22	17.88	2.372	12.63	8.803	20.42	14.74	9.533	13.96	5.315	16.61	7.023	10	21.72	5.179	2.706
105378867	6.66	9.21	14.38	0	1.479	0.9817	3.897	3.775	2.659	4.748	2.935	1.732	1.268	4.247	1.822	3.367	2.956	0.9125	1.348	2.524	1.437	0.6594
100873933	6.287	20.78	0	0	5.121	2.753	1.739	5.832	2.321	7.063	4.534	0.9868	0	3.554	3.09	0	0	1.527	3.194	2.725	3.379	0.5045
109729128	0.5404	0	0	0	1.291	1.595	4.385	9.65	0	3.339	1.143	0.6999	4.815	8.401	0	0	0	0.4126	0.3939	4.638	1.475	0.5963
400765	1.513	1.146	11.88	0	1.017	0	2.11	4.181	3.841	3.116	1.8	1.878	2.996	6.468	0	2.295	0	0.6497	1.057	3.246	1.032	0.5008
100616452	0	0	0	0	15.21	1.319	0	0	5.747	0	2.245	0	8.405	0	0	0	0	1.62	8.251	0	0	0.9367
406928	0	0	0	0	0	0	0	0	0	0	0	0	4.532	7.117	0	0	0	0	2.224	0	0	0
729987	1.031	0.7496	29.42	10.73	0.6157	0	4.391	6.486	10.33	10.62	3.053	1.424	8.98	5.769	0	0	0	0.4722	1.653	4.717	1.875	0.4549
51375	2.781	2.318	0	0	0.8307	0	5.29	6.208	5.178	14.68	4.964	1.951	6.54	10.27	0	0	0	0.8627	1.394	5.635	3.479	0.6521
163404	0	0	0	0	0.3283	0.3416	2.23	1.246	0.8682	1.51	1.163	0.435	2.358	3.56	0	0	0	0.2798	0.5342	1.66	1.167	0.3841
100129620	1.101	4.227	0	0	0.2193	0	2.048	3.59	1.739	3.402	2.038	1.585	3.634	6.277	0	0	0	0.7707	1.249	8.225	0.7513	0.2025
9890	0.5235	1.586	4.607	2.502	0.3127	0.06778	3.186	4.377	2.953	4.672	1.615	0.8662	2.246	4.34	0	0.4411	0	0.1998	0.9327	2.911	1.468	0.2695
107985093	0.7961	0	13.07	0	0.7133	0	4.441	8.123	1.617	9.839	4.21	1.718	9.852	14.23	0	0	0	0.3039	1.838	2.277	0	0.7905
101928270	0	0	0	0	1.347	0	11.44	8.631	12.22	6.969	3.579	1.947	0	14.03	0	0	0	0.8611	1.096	1.075	0	2.489
54873	5.202	37.1	2.855	47.55	0.717	0	8.726	7.825	4.875	43.27	3.28	8.463	19.61	17.11	0.2277	2.225	0	1.298	2.09	6.867	17.92	1.015
391059	2.757	1.462	1.803	6.067	0.8233	0.6871	4.077	4.59	3.887	6.979	2.733	1.091	5.117	4.642	0.4085	0.2032	0.6154	0.4384	1.465	3.066	0.7835	0.7476
178	4.078	5.754	0	1.286	3.781	1.674	6.667	7.142	6.757	11.16	3.766	3.074	5.905	6.907	3.464	5.262	1.907	1.51	3.638	4.584	1.91	1.155
23443	3.165	0.7258	1.546	0	0.9538	0.3633	2.372	2.206	1.544	6.519	2.277	1.452	2.766	3.103	0.9168	1.427	1.187	0.6639	0.963	3.018	2.023	0.3775
64645	20.04	16.31	21.98	8.8	16.52	9.548	16.23	11.31	13.56	18.79	9.172	11.17	8.437	7.67	12.38	12.62	8.073	6.107	10.57	16.39	8.16	4.124
163786	0.9533	1.849	8.028	0	2.79	0.9332	4.932	3.08	2.968	3.142	3.025	3.169	2.171	4.15	1.953	5.977	3.379	1.419	1.992	1.818	2.428	1.052
54482	10.55	1.013	2.478	5.823	1.805	1.429	5.675	4.32	2.351	6.225	4.387	2.859	4.138	6.698	3.33	3.381	4.056	2.136	2.531	4.721	1.579	1.093
127495	6.959	7.271	6.849	0	1.72	1.79	9.979	7.141	8.446	12.85	3.807	2.382	6.651	9.698	2.39	2.79	4.747	1.191	2.798	9.837	2.946	0.7942
1629	5.522	1.014	22.03	2.589	1.324	0.7281	4.753	5.087	4.135	5.515	3.429	2.727	5.343	4.488	1.548	3.194	1.362	0.8464	1.921	3.191	1.96	0.8308
100506007	22.75	6.53	0	62.34	4.649	1.674	6.072	5.599	6.484	12.33	7.598	6.719	11.26	5.584	8.857	5.145	29.36	3.885	3.782	10.27	2.723	1.453
8634	42.53	23.89	23.69	0	6.093	5.184	12.63	9.408	14.28	25.28	12.07	9.776	13.52	15.59	9.395	19.05	16.25	6.599	9.282	15	5.189	4.044
693138	82.4	49.94	0	0	0	6.402	20.9	17.52	18.59	28.29	3.631	0	6.798	0	3.908	0	0	2.621	11.68	6.547	28.11	1.515
8556	14.64	11.1	5.334	8.413	7.776	4.819	11.25	9.48	10.12	6.158	9.585	8.362	8.448	14.43	9.729	8.125	5.751	5.587	8.187	10.15	4.957	3.546
105379827	21.69	13.96	0	0	10.93	7.792	13.06	10.95	28.44	22.33	9.677	8.776	18.12	16.86	11.57	21.59	1.397	5.691	8.891	12.92	9.246	2.243
54112	1.471	0.8104	0	2.523	0.4792	0.7064	0.2713	2.388	0.3621	2.479	0.6364	1.328	3.31	3.534	0.07609	0	0	0.1021	0.2274	2.295	0.3649	0.2951
100128787	0	6.869	45.29	0	1.015	1.409	13.22	13.01	9.973	10.5	8.091	4.892	17.39	19.38	0	0	0	0.4326	3.442	15.67	3.35	1.751
7412	0.2916	7.952	0	6.16	1.654	2.22	6.506	8.181	3.947	74.47	3.315	4.342	8.371	8.612	0.2074	1.253	0	0.8347	1.346	3.058	3.514	0.193
2135	1.057	0.8967	0	0	0.505	0.2628	2.251	3.055	4.436	8.708	2.515	0.73	5.65	2.3	0.1804	0	1.263	0.3631	1.387	2.62	0.1923	0.4431
148867	3.81	3.521	0	2.695	2.987	2.168	4.783	3.564	2.773	8.338	4.055	2.693	2.31	5.331	2.737	1.613	0.8049	1.582	3.032	4.813	1.646	1.251
51611	3.537	1.464	1.231	0.6944	1.632	1.113	2.479	2.836	1.596	3.968	2.661	1.44	2.135	3.666	1.743	2.501	1.458	0.9879	1.684	2.961	1.452	0.6853
102606465	3.874	4.695	0	0	0.2103	1.094	4.286	5.988	2.86	9.429	3.911	3.496	7.67	5.474	1.102	3.205	0	1.21	1.882	5.372	4.164	1.321
107985094	0	11.4	0	0	9.36	1.785	7.417	13.32	5.657	10.76	4.419	1.353	4.137	14.62	0	0	0	1.595	3.046	22.91	0	1.383
101928334	1.19	1.562	0	4.264	0.7106	1.263	3.419	4.383	3.892	10.62	2.097	1.155	6.085	5.394	0.02821	0	0	0.492	1.421	2.836	0.9919	0.4813
101928370	11.16	0.9332	0	29.63	0.9197	3.29	1.952	5.237	1.042	12.69	3.461	1.994	9.146	10.17	2.848	3.698	0	1.91	3.835	5.872	1.926	1.529
1901	20.85	6.74	7.716	6.061	12.27	15.77	13.63	9.456	8.783	11.14	15.28	10.6	11.47	15.85	17.05	14.84	5.093	10.55	13.81	16.2	11.66	8.35
102723784	1.17	0.2836	2.17	3.001	0.5589	1.072	3.441	5.47	0.7918	5.059	2.412	1.363	6.716	5.637	0.1664	0.414	0	0.6251	1.25	6.468	1.649	1.239
104355286	11.82	4.776	0	0	0	1.531	6.994	31.83	12	10.15	3.126	5.528	14.63	19.91	0	0	0	2.632	3.351	33.81	0	1.304
105378872	0	0	13.68	0	0.3469	0	4.713	5.679	2.359	3.589	2.764	0.2507	5.462	3.611	0	0	0	0.2217	0.7055	6.922	0.1321	0.7048
118427	0	0.2328	5.665	0	0.3824	0.1194	3.247	3.103	2.687	3.824	2.268	0.9672	3.232	2.587	0	0	0	0.3421	0.7777	3.235	0.7861	0.339
94236	0.2622	0.3178	0	0	0.783	0.5296	4.255	4.904	4.969	7.56	2.08	1.358	3.115	2.853	0	0	0	1.101	0.8918	3	1.55	0.4628
107985095	0	0	0	0	3.786	0	0	10.78	14.3	8.704	3.352	1.824	6.275	6.569	0	0	0	0	0	4.029	0	1.399
105378874	36.56	0	0	0	3.97	0	30.34	16.96	4.499	10.27	9.667	5.738	36.19	25.83	0	0.8402	0	3.172	3.634	7.922	3.779	1.1
112268286	0	0	0	0	5.712	0	32.33	27.1	17.26	36.11	4.214	4.816	37.87	27.25	0	0	0	0.6083	9.68	12.16	0	4.22
107985096	2.865	2.315	0	0	2.282	0	0.9686	6.495	0	17.7	9.09	2.473	17.96	7.422	0	0	0	0.3645	1.624	19.12	0.4343	0.8428
1301	1.774	2.428	11.43	3.627	1.812	0.489	9.751	6.958	7.747	10.84	4.297	1.853	6.515	8.985	0.01628	0	0	0.4806	2.044	9.875	0.6766	0.7576
101928436	1.675	0	0	0	1.5	0.2168	4.246	7.357	3.779	12.07	3.1	0.9638	1.382	5.64	0	1.411	0.4602	0.5327	1.627	2.661	0.2539	0.6775
55599	30.49	16.63	27.66	10.68	19.64	10.22	24.08	12.59	8.256	24.22	17.39	11.19	8.409	21.67	12.7	17.51	11.67	9.477	11.22	11.84	13.87	4.421
280	26.66	8.078	0	6.443	9.206	6.407	6.76	9.74	9.305	14.16	4.736	5.934	3.093	7.123	4.859	9.372	8.155	3.101	6.275	9.333	6.82	1.563
648740	2.819	2.278	0	0	0.9821	3.248	4.05	4.593	8.268	5.805	2.608	2.129	3.721	4.382	0.7351	0	0	0.9862	2.111	10.53	2.03	0.3628
279	1.112	2.36	10.32	6.925	0.8306	1.253	6.488	8.513	10.54	9.165	3.971	2.041	5.507	11.24	0.07913	0.9843	0.1146	0.3185	2.703	9.281	3.921	0.4909
276	2.539	1.399	46.45	3.658	1.517	2.188	14.98	14.13	9.374	24.25	7.324	1.793	15.31	15.07	0.06567	1.05	0.1903	0.5286	3.813	13.42	3.779	1.884
277	1.393	7.599	35.13	2.453	1.248	1.515	12.48	12.24	6.916	19.13	6.017	1.403	11.03	12.63	0	0.7044	0	0.5318	3.498	10.18	3.485	1.588
105378878	1.259	0	0	0	0.7518	0.3911	3.83	6.421	0	12.96	9.984	1.087	19.94	3.913	0	0	0	0.4804	2.752	8.4	0.5724	1.944
278	1.987	1.07	32.77	3.498	1.714	1.578	15.45	14.45	7.771	23.19	9.107	2.001	16.39	16.47	0.06282	1.005	0.182	0.6742	4.238	12.21	5.121	2.192
100129138	0.763	0	0	0	0.4557	0	5.03	8.434	4.648	13.36	6.456	3.788	8.309	13.64	0	0	0	0.5825	3.429	15.28	3.47	1.347
105378879	0	0	0	0	0	0	4.893	11.48	1.306	5.961	3.571	6.663	0	12	0	0	0	0.3683	2.11	6.439	0	1.49
105378880	0	0	0	0	3.443	0	2.924	4.902	7.804	5.937	4.573	0	5.707	0	0	0	0	0	1.401	0	0	2.544
105378881	4.008	0	0	10.59	1.596	0	8.131	8.52	13.57	4.128	3.533	4.614	4.629	14.54	0	0	0	0.255	3.084	17.83	0.6076	1.769
101928476	0	0	0	0	0	0.4539	3.457	3.105	1.648	0	1.03	1.051	1.687	0.3785	0	0	0	0.4647	0.5915	4.41	0.8857	0.1074
105378882	0	0	0	0	0.6282	0	10.67	11.62	2.848	10.83	5.005	1.362	17.7	6.54	0	0	0	0	2.3	13.04	2.87	0.9282
105378883	3.648	0	0	0	0	0	19.73	21.71	3.292	17.53	7.717	4.724	19.26	5.671	0	0	0	2.785	3.25	16.23	0	1.61
105378884	2.365	0	8.102	0	0.5652	0.07351	6.238	7.241	3.202	19.49	3.753	1.838	8.43	22.8	0	0	0	0.9029	2.414	7.217	0	1.044
107985116	8.413	0	0	0	0.6282	0	2.133	7.154	11.39	23.83	0.5562	3.632	7.288	3.27	0	0	0	1.606	2.3	5.014	0	0.4641
105378886	5.321	0	0	0	0.7946	0	4.048	5.656	12.61	2.74	7.739	0	1.317	0	0	0	0	0.5078	0.9696	0	0	0.5871
105378885	0.3117	0	3.114	0	0.3724	0	4.11	2.12	2.532	0.642	1.813	0.4037	4.012	5.33	0	0	0	0.4759	1.136	8.619	0.4253	0.5503
105378887	1.196	1.933	0	0	0.7146	0.5576	3.236	2.373	12.42	5.749	1.476	0.6885	4.342	3.719	0	0	0	0.1522	0.4844	5.323	0.544	0.7039
105378889	0	2.313	0	0	3.8	0	5.807	6.491	2.584	15.72	2.691	1.373	7.558	5.934	0	0	0	0.7285	1.7	9.098	0	0.2807
105378888	0	0	133.8	0	0.5333	0	3.622	13.66	2.417	7.356	2.361	0	2.652	0	0.254	0	0	0	1.085	2.554	3.248	0.197
55170	5.166	2.159	5.594	0	2.554	0.4706	1.807	4.241	3.377	8.073	2.544	0.8459	4.586	6.37	2.078	1.351	0	1.836	2.034	6.964	2.593	0.9042
22854	0.8778	1.02	1.305	0	0.4369	0.1932	2.968	4.385	3.317	2.938	1.837	0.7894	4.2	4.094	0.02081	0	0	0.2792	1.022	4.533	1.081	0.4035
10451	8.31	6.22	11.1	1.174	8.484	3.365	7.724	10.61	7.396	8.115	6.181	5.131	6.982	8.75	5.115	7.734	3.753	2.149	5.462	8.934	3.433	1.717
102465839	0	0	251.9	0	13.61	0	28.88	29.05	0	0	3.011	0	0	61.97	0	0	0	0	15.22	5.429	0	2.513
100873946	3.772	3.657	0	0	0.9012	0	6.886	9.621	3.064	1.554	6.383	1.628	4.481	8.209	2.576	2.67	0	0.8638	2.383	1.438	1.372	1.831
107985124	7.241	0.9633	27.22	0	1.424	1.139	3.224	3.529	3.347	4.911	4.53	2.935	4.196	7.55	0.3517	0	1.055	0.9101	1.652	2.526	1.968	1.091
29957	17.4	5.303	19.46	10.67	4.862	4.632	6.915	10.9	4.27	15.93	5.919	5.622	5.238	10.91	4.14	2.881	4.697	2.68	6.032	9.313	3.378	2.402
148545	2.697	2.615	35.41	2.951	1.208	1.257	5.881	7.338	5.294	8.332	4.136	1.979	10.01	12.58	0	0	0	0.4118	1.9	8.485	2.943	1.101
653149	0.529	2.565	10.89	0.3421	0.9028	0.8689	5.902	6.683	5.831	6.382	3.877	2.61	8.304	13.51	0.0215	0	0	0.4615	1.689	6.412	1.409	0.9338
284611	6.272	1.014	1.193	0	3.496	0.4807	5.089	6.115	3.17	5.339	3.582	3.249	4.884	4.03	2.474	5.285	1.103	1.596	3.413	3.109	2.966	1.07
113802	3.695	3.919	3.296	5.053	4.69	3.301	7.027	9.818	6.253	13.32	5.129	4.685	6.401	7.18	4.534	2.102	1.713	2.909	4.32	6.165	1.68	2.14
105378890	2.933	0	5.495	4.15	0.9856	0.3133	5.207	4.209	6.205	8.685	4.945	1.978	7.441	10.26	0.2608	0	0	0.6998	0.9799	6.992	1.251	1.092
55119	187.1	28.98	183	16.81	21.28	16.94	23.01	19.43	27.05	37.11	17.45	15.73	7.378	13.37	38.91	208.4	176.2	16.85	16.16	28.5	17.09	5.855
163479	1.662	1.465	16.39	0	0.9026	0.8453	6.131	7.581	6.751	9.96	4.795	1.892	6.433	6.578	0.043	0	0	0.7499	1.652	7.06	2.543	1.1
6814	40.33	20.92	53.82	45.16	30.48	10.79	24.93	22.17	24.13	23.18	21.63	19.6	9.843	21	21.89	30.35	16.08	12.82	20.69	25.76	10.92	6.582
105378891	0	0	0	41.19	0.9685	0.9237	11.51	5.514	13.17	5.566	4.859	1.866	12.31	9.242	0	0	0	0.6189	2.757	8.76	0	2.027
254268	0	0.5245	0	3.919	0.7755	0.1569	3.512	5.519	1.953	9.508	3.204	1.681	8.997	5.382	0	0	0	0.2753	1.227	3.438	1.246	0.6048
642864	0	3.723	0	0	0	0	3.116	3.265	3.119	14.24	2.031	0.3315	3.802	7.163	0	0	0	0	1.679	0.7322	0	0
107985159	3.739	0.4531	26.68	0	0.6699	0	9.48	15.26	15.69	21.56	6.129	0.8069	10.36	16.27	0.1064	0	0	0.1427	2.816	18.18	2.38	1.072
29899	9.335	2.627	0.8724	3.69	2.655	1.416	6.087	5.528	6.771	9.271	3.908	3.094	6.712	6.652	2.546	3.4	5.634	2.079	3.686	4.662	2.527	1.631
23155	12.43	3.972	2.889	0	3.166	1.512	5.572	3.933	4.045	13.5	3.109	4.243	4.294	4.495	3.949	6.627	12.75	2.538	3.864	5.146	2.367	0.9357
22911	8.568	9.245	11.48	6.465	6.491	1.299	8.16	11.55	10.75	16.36	6.354	4.961	11.27	14.13	3.24	4.86	8.742	2.233	5.509	17.93	4.514	2.49
6884	20.08	9.734	22.92	0	7.538	4.011	9.891	10.24	3.883	30.72	5.157	6.438	17.6	11.59	3.264	10.15	0	3.066	5.854	14.77	3.131	1.266
105378892	3.578	3.253	0	15.52	0.5343	0.8339	12.7	9.888	15.74	5.527	7.096	3.089	21.25	5.562	0	1.809	0	1.707	3.912	17.06	6.509	1.776
56900	17.92	10.28	37.67	5.553	12.99	3.405	8.762	13.33	6.28	17.46	9.052	10.84	8.393	8.206	6.554	4.448	6.593	4.03	11.62	11.59	6.475	4.448
677766	217.9	95.68	126.9	146	108.9	156.2	74.43	63.34	40.64	66.41	98.19	63.35	30.82	119.3	81.61	119.7	112.3	62.81	103.7	148.4	159.3	58.14
127003	0	1.726	0	0	2.126	2.544	1.805	7.565	3.855	2.199	6.588	2.612	13.39	9.959	0.2025	0	1.467	1.359	1.211	7.465	0	0.3141
57535	3.672	4.725	6.612	2.089	6.176	1.922	7.22	8.935	9.79	5.469	7.828	5.56	9.676	8.168	3.263	4.427	1.979	2.739	2.416	8.78	5.935	2.917
6301	40.28	15.55	37.56	48.9	8.677	10.25	15.79	13.56	14.81	25.26	14.17	10.42	13.82	18.33	13.88	33.58	27.14	7.778	11.32	20.24	8.795	6.598
1952	1.526	3.288	9.68	0.9276	1.291	0.7443	2.752	2.307	2.927	3.493	2.421	1.153	2.77	6.854	0.193	1.093	0.08736	0.6311	0.7107	4.244	1.677	0.4116
84722	5.348	3.353	8.159	12.11	3.084	1.06	4.863	4.391	7.74	6.077	2.731	4.856	14.06	8.027	1.679	1.772	2.584	2.182	2.061	2.11	6.29	0.7732
343263	5.186	7.789	0	0	0.6734	0.3503	3.087	5.464	4.884	5.805	3.398	2.239	6.362	7.361	0.03208	0	0	0.8176	1.726	9.459	0.2563	0.4975
6272	23.71	13.06	29.09	22.41	8.419	4.688	10.28	17.14	8.91	18.47	12.54	8.825	16.03	13.4	6.115	3.799	5.162	2.801	7.358	10.16	5.112	3.547
5686	16.77	2.077	17.12	19.3	5.776	5.61	10.43	5.308	2.651	8.067	8.868	4.121	4.847	8.753	6.721	9.097	8.526	3.13	6.007	7.585	3.618	2.566
284612	1.853	3.744	4.409	2.89	0.9595	0	1.629	3.677	3.178	8.144	1.83	0.8001	6.85	9.028	0	0	0	0.4245	1.081	10.84	2.978	1.036
127002	2.29	0.2414	0	5.86	1.07	1.655	2.424	2.963	6.065	4.922	3.212	1.117	5.421	11.3	0.4533	2.769	0	0.7601	1.838	4.651	1.132	0.703
284613	3.248	4.442	0	2.514	4.03	1.89	2.281	4.32	2.932	4.975	4.052	1.942	6.349	6.604	1.991	1.179	2.403	1.145	2.631	5.4	1.856	1.14
57463	0.9983	2.75	17.62	0	1.735	1.241	2.025	2.778	1.474	2.056	4.032	3.33	3.324	6.208	1.859	1.652	3.105	1.698	2.536	3.029	2.972	1.121
105378893	6.544	0.9332	0	0	2.299	0.4187	8.2	5.892	8.338	17.44	5.089	1.662	11.05	17.95	0.4381	0	0	0.4408	1.403	22.39	0.5252	0.7645
83873	1.316	2.194	0	0	0.7862	0.6647	3.004	3.637	6.014	3.389	3.828	1.278	5.701	6.139	0.4681	0	0	0.4396	1.239	10.2	3.816	0.9439
2773	22.25	14.89	25.35	1.948	17.49	7.966	12.62	16.64	11.88	17.55	12.75	10.27	6.747	9.31	14.28	17.28	14.9	5.814	14.58	11.67	7.631	4.09
406974	43.58	45.28	0	0	7.438	0	6.315	47.64	33.71	64.12	26.34	8.063	12.33	38.71	1.771	0	0	2.377	10.59	23.74	0	1.374
2780	8.073	9.154	1.487	0	8.089	1.497	6.34	9.522	4.231	8.046	7.162	4.946	10.83	8.907	2.297	10.93	3.972	1.392	4.176	9.187	3.908	2.241
271	22.28	18.18	34.28	0.656	35.18	13.36	15.65	17.09	18.68	15	20.92	15.29	10	12.67	17.56	18.19	11.29	9.333	20.43	13.57	24.36	6.834
2948	8.321	10.09	5.247	7.155	4.855	1.744	3.729	4.936	8.121	12.75	8.289	2.506	13.79	8.423	3.304	2.935	3.669	1.699	3.855	16.61	2.64	1.153
2946	3.239	1.683	0	0	1.244	3.128	2.582	9.247	4.386	4.766	2.814	2.897	8.934	9.352	1.383	2.223	1.526	1.59	1.911	8.383	5.472	0.868
2944	8.441	4.651	0	0.2895	0.6875	3.994	3.892	9.461	6.753	15.81	0.4058	0.9937	5.318	9.543	3.057	16.88	1.265	0.1465	2.33	1.463	3.839	0.3387
2949	10.22	14.8	48.24	32.79	3.393	4.59	6.914	11.11	12.69	19.31	5.708	1.594	18.56	20.75	0.4849	0	0	1.301	2.139	11.37	1.292	1.441
2947	1.471	2.194	5.975	0	1.216	1.723	5.164	5.099	5.208	12.35	4.428	2.979	10.31	7.739	0.2897	0	0	1.08	1.402	4.854	5.248	1.049
79574	2.949	5.809	0	8.903	0.5506	1.346	2.431	3.762	5.49	7.973	4.094	3.024	9.49	11.46	0	0	0.3799	1.196	1.747	8.788	5.533	1.058
107985167	2.091	3.041	1.194	0	0.7494	0.06498	4.03	7.823	2.831	2.584	6.635	2.437	9.73	7.477	0.238	0	0	1.117	2.286	5.782	3.328	0.646
1435	5.444	5.892	10.68	13.06	2.381	1.435	3.747	3.72	5.001	12.01	3.65	3.861	4.909	6.348	2.434	3.195	1.122	1.856	4.393	7.137	2.653	1.287
10768	13.96	9.22	10.22	7.698	7.323	6.563	12.44	12.78	14.3	27.09	10.08	9.271	15.59	18.5	6.9	10.41	11.58	3.928	8.24	11.52	4.273	3.712
85369	18.31	10.38	74.2	12.93	9.954	6.455	9.284	9.978	7.308	20.79	9.495	6.433	10.11	14.05	8.481	17.33	10.21	4.121	5.959	15.55	5.497	3.133
105378895	0	0	0	0	0.8689	0.1507	5.902	7.833	6.564	17.98	4.872	2.93	9.121	15.83	1.104	0	0	0.5553	2.592	1.849	1.103	1.391
257	6.21	0	0	0	1.284	1.707	0.2423	5.28	5.497	7.379	3.663	1.34	3.547	10.77	1.019	0.9661	0	0.6382	2.147	4.782	4.128	0.4743
104355139	5.645	0	3.453	0	0	0	8.998	9.6	8.734	6.644	12.79	3.481	11.98	6.268	0	0	0	1.231	4.311	5.382	3.668	1.068
164153	0	0.7521	0	0	0.7413	0	1.259	3.43	2.94	1.278	0.9845	0.6696	3.686	3.859	0	0	0	0.1184	0.6784	0.2958	0	0.3423
388662	2.514	2.786	2.05	6.883	0.9439	0.04464	3.497	3.115	3.792	3.107	2.165	1.085	3.769	7.034	0.06131	0	0	0.5758	1.047	4.451	1.209	0.6023
105378897	0	1.656	0	0	0.7141	0.4511	2.772	3.05	1.619	10.91	1.626	0.6635	6.256	5.576	0	0	0	0.5867	1.577	4.397	1.165	0.5653
100873974	1.237	4	0	3.424	0.9856	0.8332	6.276	7.365	12.29	3.398	3.927	2.493	7.351	22.44	0.3521	0	0	0.6298	2.004	14.94	0.3752	1.183
3749	0.5864	2.501	4.092	0.9178	0.9471	0.2261	1.939	3.306	2.676	3.579	2.217	1.519	5.204	4.187	0.4079	0.4393	0.376	0.6218	1.045	4.245	1.501	0.5272
440600	1.431	0	2.552	0.1349	0.5341	0.1389	2.721	3.954	7.263	5.525	2.932	2.239	6.905	5.282	0.1018	0	0	0.7509	2.173	5.797	2.44	0.6708
64783	22.32	4.784	6.021	7.805	11.71	4.568	11.87	7.175	7.186	20.18	10.51	7.285	6.602	12.48	12.39	14.11	15.48	5.611	9.291	6.099	9.779	4.024
9122	4.71	0.7715	4.179	0	2.966	0.3165	6.069	7.577	5.86	9.439	4.107	2.583	10.59	6.531	1.594	4.57	0	0.7775	2.351	4.612	1.389	1.152
10542	6.592	8.656	0	0	14.11	7.682	9.472	21.95	6.693	9.052	10.46	6.403	4.895	6.832	6.721	7.499	13.36	4.404	16.42	7.856	4.247	7.394
101410535	1.752	7.433	0	0	0.5233	2.586	0.8886	5.959	4.744	3.609	4.17	4.538	3.469	10.9	0	0	0	0.6688	1.064	11.69	0	0.3866
84432	0	3.657	0	0	2.403	0	3.74	3.42	1.815	4.143	3.191	1.302	4.646	6.253	0	0	0	0.2559	1.466	1.598	0	0.3698
105378899	7.82	0	0	0	3.336	3.298	9.065	0	4.537	9.203	7.68	0.9644	7.741	5.21	0	0	0	2.132	0.2714	10.65	0.508	1.972
105378898	0	0	0	0	0	0	5.352	11.22	32.14	21.73	9.766	0	15.67	28.71	0	0	0	0	0	2.515	1.2	2.911
643160	1.129	10.03	13.43	11.07	1.348	0	2.29	5.439	8.15	4.65	3.184	1.624	1.49	11.11	0	0	0	0.4309	1.28	6.816	1.198	0.9963
440602	0.1986	0	0	4.946	0.5932	0.1234	1.41	1.689	1.613	1.636	1.47	0.8574	1.573	5.866	0	0	2.456	0.3033	0.3378	4.166	0	0.08765
3744	0.4767	2.889	11.91	0	0.4271	0	1.934	4.864	2.582	3.928	1.765	1.543	4.955	2.964	0	0	0	0.273	0.6949	6.818	1.843	0.5785
3737	3.372	2.901	4.813	12.45	0.6065	0.8001	2.685	4.532	3.093	4.481	2.244	1.471	5.636	4.397	0.3198	0.1833	0.6427	0.3737	1.04	5.324	0.874	0.6401
107985174	3.929	5.195	17.4	7.682	0.9868	0.2567	4.302	4.252	5.803	6.254	3.329	1.908	5.746	6.594	0.1143	0.1129	0.5889	0.7499	1.313	6.002	2.335	0.5813
3738	19.2	3.615	8.438	0	5.375	4.756	8.968	6.673	2.692	3.879	8.245	11.9	12.69	6.669	10.23	11.93	5.758	5.212	6.178	6.435	4.997	2.332
105378901	2.38	2.472	18.92	9.492	2.234	1.189	6.724	8.961	6.443	8.753	7.102	3.449	9.76	9.249	0.1935	0	0	1.233	2.684	14.75	0.8504	1.538
963	91.62	73.51	160.5	18.92	110.3	61.75	77.78	86.52	58.15	48.22	74.09	65.17	25.18	71.64	84.29	83.14	99.84	30.68	91.28	80.67	46.19	28.03
55791	15.04	11.06	2.464	3.443	5.45	4.291	7.379	7.863	6.51	5.841	7.173	5.163	2.686	9.009	6.666	9.725	4.625	3.436	6.98	7.289	5.608	3.129
128338	12.86	4.702	7.576	3.081	1.951	5.234	10.77	8.507	5.528	13.88	10.26	6.169	9.702	7.935	4.241	2.271	1.346	4.286	4.812	3.893	6.5	1.442
10390	32.12	10.23	9.262	11.63	5.136	6.479	18.93	12.28	10.76	20.05	16.04	12.96	7.067	14.38	10.94	16.9	15.18	6.317	11.94	13.46	4.575	5.263
79961	17.89	9.123	11.58	17.78	13.72	6.622	12.39	11.8	12.84	10.47	13.39	12.7	8.032	14.59	12.99	14.83	11.24	8.656	12.99	19.38	10.09	7.269
107985180	2.182	0.8816	0	0	1.738	0	8.115	6.803	0.9847	5.992	1.539	2.198	7.201	6.784	0.6208	0	0	1.111	0.7068	2.774	0	0.8024
1117	3.608	10.62	29.06	0	2.617	0	10.46	11.39	9.419	11.15	7.087	3.56	22.45	19.63	0.3666	0	0	0.6886	4.32	7.617	1.289	2.388
149620	0.8329	1.615	0	0	0.199	0.2071	5.069	6.941	9.923	10.29	3.788	1.942	5.607	12.43	0.0474	1.011	0	0.6359	1.174	1.112	0.303	0.7719
27159	4.202	2.547	27.66	0	2.231	1.306	9.236	11.12	13.91	14.91	3.704	1.915	12.02	11.98	0.2657	0	0	0.8912	2.042	14.91	0.6371	1.133
105378903	2.984	4.219	0	0	0	0	2.522	4.651	2.02	11.27	3.945	2.576	6.4	9.277	0	0	0	0	0.9665	0.9482	0.6785	0.5486
128344	2.353	1.974	3.616	0	1.081	1.181	2.203	6.617	5.88	3.728	1.149	1.563	6.988	7.315	0	0	0	0.6218	1.319	7.247	2.963	0.3994
105378904	0	0	24.57	0	2.02	0.7642	4.677	7.58	4.162	5.698	3.739	1.592	6.391	14.34	0	0	0	0.8214	2.838	15.24	2.097	1.289
441897	2.304	0	0	0	0	0	8.569	19.59	12.48	11.07	4.468	8.288	21.29	15.52	0	0	0	0.2932	4.105	34.42	1.746	1.864
5016	1.914	5.928	0	15.72	1.524	1.057	6.686	8.678	8.348	14.01	5.173	2.386	11.37	19.17	0.4235	2.473	0.3506	1.136	3.151	10.34	5.609	0.9853
79084	9.544	7.342	2.096	14.68	2.522	1.768	10.61	8.896	4.473	2.646	7.668	3.803	6.36	11.13	3.917	0	1.589	1.752	3.032	9.45	3.005	2.025
515	30.21	12.49	63.65	20.25	11.14	8.199	12.62	15.11	9.862	16.83	14.75	8.82	8.619	17.13	9.909	13.65	13.11	7.189	11.74	12.71	3.798	5.293
128346	14.7	9.7	22.66	0	6.995	4.175	10.82	10.9	5.197	10.32	9.909	6.403	6.441	8.294	5.22	11.64	6.382	3.253	6.181	6.699	2.959	2.541
57413	0.2566	1.866	3.662	5.614	4.444	1.475	5.205	5.672	4.863	10.57	4.342	3.655	8.128	10.77	0.657	3.502	2.326	0.5876	2.182	4.403	0.35	0.9624
140	0.5128	1.554	3.66	5.611	1.685	0.9961	4.161	6.759	4.166	4.225	5.424	1.992	3.808	8.77	0.7296	1.037	0	0.5873	2.118	2.934	0.8163	1.188
5906	26.03	15.63	38.39	9.074	19.19	15.61	17.49	19.37	12.42	15.97	14.39	15.37	11.91	11.19	14.61	25.04	24.69	8.909	14.53	17.88	7.556	5.394
100129269	1.817	0	0	8.454	0.3618	0	3.379	6.179	2.87	12.47	3.843	2.876	8.694	4.707	0.1723	0	0	1.04	1.471	5.774	1.239	0.735
107985184	14.28	10.98	61.4	12.35	2.809	1.976	8.126	8.885	8.488	4.305	4.697	2.631	5	11.37	2.428	8.013	6.389	2.726	2.751	4.484	4.356	1.191
55924	13.18	25.22	37.52	7.041	21.76	15.48	10.44	15.24	15.44	12.66	13.51	10.01	8.285	10.36	12.16	11.27	16.24	6.926	14.16	13.42	14.31	5.017
100506343	0	3.718	0	0	1.178	0.1362	4.001	3.913	3.56	2.257	1.97	1.703	9.328	4.088	0.3117	1.108	0	0.9201	1.171	1.671	2.99	0.6769
101928718	0.1688	1.023	0	3.056	1.109	0.5769	2.396	4.592	4.112	3.128	1.428	1.311	7.852	5.247	0.2401	0.5972	0	0.3865	0.656	5.31	0.6907	0.5586
11218	10.51	8.804	32.77	0.6851	3.409	2.257	7.894	8.933	7.375	8.015	6.516	3.303	8.347	8.872	2.952	6.099	0	2.426	4.948	6.183	1.77	1.774
3752	0.9968	1.367	2.995	11.16	0.6894	0.2282	3.219	3.569	4.617	5.349	2.552	2.027	5.116	6.361	0.09703	0.3316	0	0.5607	1.287	5.252	2.207	0.6598
100874295	0	0	0	0	0	0	0	4.224	0	0	3.94	2.144	0	5.792	0	0	0	0	0.6034	7.104	0	1.644
100873995	0	0	0	0	2.49	0	9.515	13.29	19.75	10.73	11.58	4.499	15.48	4.861	0	0	0	0.7957	4.558	12.92	4.266	2.53
643355	0.9132	2.029	0	15.39	0.7273	0	1.081	1.941	4.739	1.567	2.334	0.8541	2.712	6.625	0.04331	0	0	0.581	0.4437	1.596	0.06922	0.403
105378906	2.046	3.719	0	0	2.749	0	6.744	7.393	7.616	13.69	5.95	0.8831	14.18	15.9	0	1.293	0	0.7809	1.864	12.68	1.163	0.79
105378909	1.363	4.233	1.276	8.226	1.679	0.2647	3.628	5.612	4.324	4.824	3.356	4.816	9.275	8.209	0.3999	0.5813	0	1.219	1.717	5.278	1.84	0.7235
55917	3.344	6.209	5.788	3.382	0.3825	0.4754	3.753	4.295	2.601	20.37	2.747	2.15	7.678	8.406	0.6073	0.5396	1.144	0.5975	1.348	4.206	3.365	0.4867
100422976	0	0	0	0	0	0	7.4	12.41	0	0	7.717	0	0	0	0	0	0	0	3.545	13.91	0	1.61
7482	2.363	1.755	4.623	4.429	0.4325	0.01777	2.783	4.342	3.044	4.71	1.895	1.415	3.584	6.043	0.3904	0.4817	0.2042	0.6256	1.065	4.76	0.6933	0.8073
54879	4.771	5.031	1.226	0.324	3.534	2.276	6.001	6.207	5.555	6.289	3.785	3.357	4.912	8.752	1.656	1.423	3.205	1.876	4.127	6.596	2.647	2.042
829	62.98	58.63	10.16	5.096	67.93	35.48	53.14	71.71	29.9	50.76	42.09	44.91	35.42	37.17	41.5	49.19	51.01	19.09	54.68	53.08	17.93	17.36
4343	9.461	3.617	12.23	6.899	2.503	1.539	4.186	4.211	3.782	11.51	5.943	4.742	7.229	8.982	2.728	6.581	1.884	1.745	4.597	6.538	2.945	1.583
389	10.08	3.491	8.222	6.956	4.474	7.833	4.675	3.674	1.95	36.79	7.617	7.709	8.555	9.404	4.918	12.38	1.662	3.629	4.549	12.91	5.371	1.843
333926	1.635	6.604	0	15.42	1.627	2.328	2.211	4.864	7.376	8.417	2.161	2.587	4.585	12.28	0.155	0	0	1.248	1.191	4.935	4.584	0.4208
105378910	0	15.32	15.3	13.48	1.313	0	4.182	3.272	2.605	7.925	3.488	1.661	5.442	5.981	0	0	0	0.8393	1.669	7.599	2.5	0.6064
284467	1.268	4.611	0	0	0.1894	0.5418	3.215	4.043	4.721	0	1.509	1.095	5.021	8.378	0	0	0	0.484	0.5391	6.952	1.586	0.9093
100996702	4.352	1.862	31.79	2.898	0.1529	0.1989	4.155	3.918	3.466	11.07	2.708	2.1	7.096	3.582	0	0	0	0.684	0.7464	9.031	1.746	0.9038
105378912	0	0	113.1	0	4.117	0	1.748	10.26	6.998	10.65	6.378	0.7438	11.94	16.07	0	0	0	0.6577	1.256	14.79	0	1.901
105378911	0.3093	2.437	0	0	0.9239	0.1202	2.51	8.417	3.35	5.416	4.499	1.469	4.747	7.694	0	0	0	0.6494	1.052	5.604	2.11	0.6143
113218506	0	0	0	0	0	0	35.52	24.81	15.8	0	0	0	0	9.074	0	0	52.93	0	0	22.26	0	2.576
6566	4.5	4.728	0	2.038	1.374	1.849	4.26	4.337	3.114	4.12	3.385	1.813	6.337	6.685	0.9106	0.809	3.463	0.7635	1.798	5.721	1.728	1.258
246182	0	1.282	0	3.726	0	0	1.431	2.999	1.432	4.358	1.119	0.1522	4.19	6.031	0	0	0	0.6731	0.5141	4.708	0	0.4669
100506392	8.98	6.756	26.96	0	1.665	1.924	4.083	10.53	3.773	3.189	4.094	1.203	4.292	9.146	0.9691	0	1.659	1.655	1.655	3.838	1.831	0.41
107985189	1.782	0.7198	1.06	0	0.3547	1.638	3.012	3.535	2.412	3.364	1.727	1.154	2.205	6.232	0.2957	1.276	1.652	0.2267	0.7575	2.265	0.2026	0.3276
100996251	2.662	3.687	4.07	0	1.363	0	2.893	1.455	1.802	4.699	3.821	0.9848	6.4	5.616	0.7033	0.6729	1.254	0.508	1.201	2.538	2.94	0.3356
9860	4.512	1.683	5.449	3.695	1.935	2.145	4.811	4.23	6.317	7.148	4.854	2.663	5.841	6.894	2.085	1.014	1.86	1.575	2.501	5.809	2.438	1.208
643441	1.29	0	0	0	1.027	0.7349	3.053	3.839	5.53	3.542	2.501	1.114	5.534	5.013	0	0	0	0.5744	0.7835	11.48	0.8799	0.7116
260425	3.318	1.02	0	0	1.124	1.147	5.224	4.884	5.363	9.69	2.305	1.646	5.491	6.929	0.6763	1.052	0.7144	0.5293	1.709	4.58	1.599	0.8305
10745	3.929	10.75	17.25	12.92	14.86	3.898	8.481	11.56	8.183	9.545	6.34	8.263	9.575	15.82	4.615	7.742	5.315	1.923	5.262	8.933	3.528	2.223
54665	6.378	5.107	8.279	1.067	6.585	3.166	6.03	6.454	5.783	7.49	5.144	3.426	4.514	5.519	4.114	6.391	4.128	1.818	3.751	5.421	3.124	1.146
100287722	13.7	3.689	8.997	5.085	4.675	2.398	4.41	4.251	5.297	6.716	8.047	3.19	4.95	7.435	1.794	2.088	0.896	0.9128	2.588	5.596	4.152	1.199
26191	10.62	5.878	11.46	9.022	14.98	5.534	8.565	11.02	6.112	8.955	7.516	4.186	5.711	13	6.732	11.12	6.272	2.777	8.633	8.609	5.665	3.044
440603	2.799	0.2262	0	0	1.337	0.174	2.46	3.808	4.926	1.922	1.875	1.571	4.618	5.221	0.3451	0	0.5384	0.2849	1.111	5.515	0.3819	0.3911
10717	9.532	8.521	29.42	13.04	5.551	0.9627	8.097	9.219	10	10.8	6.553	4.475	9.79	14.45	3.56	4.096	3.143	2.32	4.574	11.7	4.497	1.919
64858	2.186	4.71	1.04	0	1.306	1.434	5.05	6.918	3.288	5.503	4.239	2.307	5.29	5.475	1.762	1.658	1.301	1.53	2.567	3.242	1.436	1.393
101928846	3.275	0.4962	0	14.98	1.1	0.3499	4.36	5.048	1.94	6.325	3.031	1.679	9.322	8.911	0.466	1.346	0	1.172	2.139	4.879	0.6517	0.3614
204851	27.64	23.99	15.99	7.782	35.09	12.09	21.19	29.16	21.4	23.08	29.21	20.81	14.56	16.11	25.9	22.71	19.68	13.11	22.78	17.32	17.1	11.74
56944	0.7908	6.47	0	0.4475	0.7085	0	3.008	5.715	4.817	4.886	3.136	1.707	3.523	8.605	1.294	0	0	1.132	2.257	13.38	0.3596	0.6543
148281	1.068	3.539	16.16	3.869	0.8933	0.5201	4.117	4.844	3.181	2.787	2.373	1.568	4.583	8.081	0.02026	0	0.08806	0.6252	1.159	3.531	0.3886	0.44
107985443	0	0	0	0	0	0	1.312	13.2	3.502	10.66	5.472	0.5583	5.122	0	0	0	0	0.4937	1.886	4.933	5.294	0.8562
51592	16.95	8.903	11.22	13.18	13.72	6.965	13.71	11.41	9.115	11.25	10.06	7.724	6.153	9.442	10.52	14.85	13.82	5.841	10.47	9.966	5.139	3.397
105378913	3.202	0	36.56	0	0.6955	0	7.677	9.653	10.25	9.594	5.696	2.136	12.97	9.956	0	0	0	0.889	2.334	8.604	2.118	1.156
10286	5.127	11.54	12.02	33.71	6.344	2.845	9.658	6.228	4.958	19.61	7.747	5.217	7.251	6.832	6.044	6.296	7.85	3.635	4.805	10.82	0.6662	2.828
105378914	0	1.455	0	0	3.585	0.9326	7.305	11.23	9.75	7.417	9.522	1.554	41.59	37.32	0	0	0	2.291	2.333	4.578	0	2.649
163259	1.587	3.757	7.336	3.993	1.806	0.7165	5.751	5.785	6.857	7.941	4.797	5.645	13.4	8.461	0.4947	2.37	0.09347	1.097	1.763	6.775	1.272	0.9341
270	5.044	2.586	14.95	0	1.043	0.7234	8.658	12.21	12.61	14.38	7.079	2.931	10.18	13.87	0.276	0	0	0.7405	2.357	11.47	2.382	1.113
4893	13.71	1.177	4.93	2.932	4.513	5.384	7.116	8.26	5.699	9.56	7.991	5.684	7.266	5.202	5.743	10.37	8.587	2.678	6.661	4.94	3.043	2.644
7812	162.1	61.28	113	58.17	83.55	60.27	67.75	77.88	64.93	120.9	105.7	66.69	46.41	60.93	106.7	126.2	192.1	56.29	85.91	93.83	65.73	46.27
80143	7.144	3.667	5.158	0	4.518	2.468	6.393	4.931	3.868	5.712	4.222	2.793	4.16	6.532	3.109	2.932	2.667	2.278	3.716	5.689	4.778	1.205
6847	1.604	3.37	0	0	0.7026	0.08307	4.338	5.546	4.343	5.065	3.11	1.754	4.128	5.485	0	0	0	0.4898	1.351	8.767	1.216	0.8258
105378915	21.46	4.162	0	0	0	0	10.45	13.87	4.648	10.61	7.717	3.335	20.39	8.006	0	0	0	1.311	3.337	22.1	0	0.7576
7252	1.237	1.5	46.21	0	0.616	1.666	3.347	7.015	3.63	3.823	2.727	0.6232	6.126	4.809	0.4108	1.564	0	0.2362	1.403	2.753	0.2814	0.8192
10100	6.098	8.271	0	1.534	10.32	7.693	7.069	8.395	7.469	6.579	6.373	4.011	9.918	6.094	4.09	5.432	0.3591	2.439	8.854	12.87	4.16	2.371
105378916	4.127	2.126	2.65	0	3.081	0.8656	6.383	5.965	2.235	7.862	5.292	2.583	7.865	10.91	0.5871	0.7824	2.296	1.536	2.908	6.197	2.346	0.8878
112840934	0.7156	2.168	0	5.4	0.1069	0.9173	1.633	5.933	5.813	1.105	1.892	2.935	8.502	11.68	0.0509	1.719	0	1.229	1.043	8.529	1.302	0.7895
4803	2.934	5.471	12.56	0	1.281	0	4.235	4.51	5.041	4.648	2.089	1.705	4.915	5.613	0	0	0	0.9046	1.426	7.208	1.796	0.5976
112268234	12.29	23.17	0	0	0.8155	8.486	9.694	10.45	5.545	22.5	14.44	10.02	24.33	40.33	0	0	0	1.042	3.317	10.41	3.105	2.711
112268287	17.53	9.446	45.42	30.38	2.328	5.853	3.952	8.835	35.17	24.08	9.96	2.803	24.43	30.29	0.7391	0	0	4.214	4.102	24.15	7.088	3.296
81839	0.6402	1.811	0.07615	0	0.9561	0.4642	3.788	3.266	5.634	6.593	2.229	1.405	4.965	5.806	0.334	0.9441	0.2419	0.4684	1.387	5.748	0.825	0.6122
845	1.383	0	8.632	4.955	2.271	0	8.238	7.2	7.487	12.81	4.113	1.641	6.672	11.28	0	1.136	1.14	0.9235	2.477	11.86	1.965	0.9533
4808	0.9057	1.304	0	5.425	0.9805	0.7388	2.584	4.187	2.146	4.43	2.155	1.295	2.802	6.512	0.01611	0.05724	0	0.7779	0.9214	2.752	0.8238	0.3622
101928995	0	0	0	10.35	0.5994	0	2.375	4.55	1.358	5.511	1.946	0.7219	3.643	4.68	0	4.735	0	0.5107	0.8939	0	0	0.2214
101928977	0	2.938	0	0	1.448	0	8.194	10.99	3.281	8.32	3.845	4.533	4.799	6.279	1.149	4.084	0	0.3084	2.944	4.621	3.307	1.248
55356	21.42	8.539	16.9	3.791	6.312	4.818	8.962	8.838	10.48	8.088	8.52	4.362	5.031	9.246	3.598	4.117	4.094	2.028	5.542	7.323	5.804	1.618
126868	6.263	6.972	11.13	0	1.374	1.37	4.538	7.608	8.826	6.319	4.191	2.649	8.352	10.53	0.3273	0	0	0.9271	1.957	10.85	3.139	1.862
105378918	3.998	0	0	0	0.9552	0.2485	4.055	12.24	5.412	3.294	4.228	2.761	0.7916	4.972	0	0	0	0	0.9713	0.7623	0	0.8821
107985190	0	0.8185	0	0	0.4033	0.9968	0.6849	3.445	0.2285	0.6954	1.25	0.6558	1.337	4.199	0	0	0	0.4511	0.6152	2.736	0.4606	0.2235
105378919	0	3.483	0	0	0.8582	0	8.744	4.887	3.89	17.76	2.279	1.24	4.267	15.63	0	0	0	0.5484	0.6981	9.589	4.574	1.268
105378920	2.999	3.029	18.54	0	0.199	0.1553	4.224	5.383	4.285	6.519	1.41	2.517	10.72	5.956	0.0474	0	0	0.3815	1.821	2.541	0	1.029
476	16.4	8.002	6.044	20.33	4.712	4.406	8.844	8.402	8.6	21.72	10.41	9.696	9.125	14.2	7.514	6.382	7.821	5.199	6.961	10.57	6.194	3.362
84852	13.47	7.303	5.564	6.552	3.811	6.25	7.369	7.684	8.157	24.82	8.715	6.579	10.18	10.74	7.16	11.83	11.1	4.938	6.2	10.64	9.187	3.715
101929023	0.5411	2.623	0	0	1.616	0.8407	14.82	13.8	12.45	15.6	8.584	2.336	16.61	12.62	0.154	1.094	0	1.033	3.155	14.96	6.152	1.433
112268235	11.44	3.811	4.227	5.674	1.769	1.721	4.345	5.812	5.614	5.725	3.783	3.029	5.233	7.296	1.971	3.341	3.4	1.131	2.17	5.387	3.71	0.7742
965	16.67	2.887	9.375	6.972	7.502	3.297	7.541	9.636	7.622	11.45	7.367	4.424	5.931	8.079	5.71	6.204	1.726	2.507	5.98	8.534	4.071	2.039
105378925	4.717	17.15	0	12.71	3.622	0.8376	4.784	8.021	15.51	16.65	9.977	3.781	16.01	20.95	2.109	8.857	6.943	1.8	4.747	8.352	0.6129	2.676
100616384	0	0	0	0	12.68	9.894	21.53	27.07	0	32.79	2.806	4.581	0	0	7.549	0	0	2.025	10.31	0	0	3.513
3321	2.181	1.225	4.024	1.525	0.5719	0.4133	2.644	4.342	4.033	4.602	2.644	1.401	6.53	6.781	0.09081	0	0.3947	0.5889	1.409	6.289	1.839	0.7395
105378924	2.776	2.6	0	18.37	0.7536	0.2745	3.135	4.827	3.416	8.446	2.002	1.961	8.244	7.355	0	0.1276	0.26	0.4094	1.349	6.075	2.381	0.515
100302117	0	0	0	0	0	0	0	0	0	80.15	10.29	0	12.84	10.08	0	0	0	0	0	6.183	20.65	1.431
388667	0	14.66	1.726	164.3	0	0	2.454	15.43	8.188	2.492	6.397	2.089	23.95	24.45	0	0	0	0.4618	1.47	5.767	0.5501	2.402
105378926	1.39	0	0	0	0	0	2.819	1.182	1.881	0	3.675	0	2.752	8.642	0	0	1.718	0	1.351	3.975	5.056	0
914	36.66	3.789	7.707	12.65	18.5	17.49	12.97	13.05	18.85	13.46	19.09	10.31	4.783	16.35	25.23	41.1	32.92	13.67	17.12	20.86	6.979	10.28
105378927	4.644	5.003	0	0	0.3082	3.287	2.093	12.28	18.16	6.376	5.457	2.45	8.173	10.43	0	0	0	1.773	1.88	22.63	2.816	0.797
5738	2.982	1.234	6.436	1.646	1.043	0.4859	3.246	5.566	4.431	14.98	2.5	1.79	4.824	10.06	0.2897	0.1103	0.1799	0.7218	1.573	6.796	1.522	1.027
9398	8.503	3.797	0	1.158	1.451	1.242	5.317	4.784	5.106	7.769	4.125	2.842	4.304	7.255	3.802	2.166	1.476	2.416	3.868	4.937	1.396	1.721
101929099	3.604	2.808	0.3674	0	0.4613	1.12	3.133	6.566	4.53	5.302	4.356	1.778	4.842	6.002	1.245	0.911	0	1.376	2.189	3.681	0.9365	1.42
8458	5.034	3.103	9.62	3.09	1.988	1.518	5.106	5.731	5.198	5.712	4.039	2.431	5.998	9.086	1.578	3.624	4.519	1.107	2.508	7.973	1.339	0.9131
100126331	0	13.16	217	0	0	21.09	33.04	13.85	14.7	0	8.614	0	5.375	42.2	3.09	0	0	8.29	22.43	10.35	0	2.396
80263	1.416	1.471	7.795	0	0.8861	0.7753	3.214	3.383	2.83	3.055	2.781	1.601	4.94	6.813	0.2494	0.6818	0.1945	0.5148	1.048	5.143	0.828	0.7291
79679	2.798	2.158	11.98	13.53	0.7598	0.672	5.935	4.002	7.232	5.502	2.556	1.977	7.052	7.514	0	0	0	0.7283	1.731	6.428	1.793	0.842
104355292	0	1.002	0	0	0.9873	0	9.221	5.622	2.238	8.511	3.059	6.065	5.727	10.28	0	0	0	0.9464	0.8032	0	9.02	0.5471
10905	172.6	53.43	232.6	96.12	22.57	28.11	43.71	26.51	53.92	21.74	27.99	28.98	20.49	20.95	50.45	263.1	229.3	45.23	40.08	50.5	16.35	23.57
100996263	0	14.28	0	40.41	3.838	10.15	13.04	18.21	42.05	37.5	12.46	2.774	24.39	19.98	0	0	0	2.044	2.862	28.59	6.819	3.308
54855	179	183.7	189.1	97.78	143.7	78.08	118.5	151.7	118.4	18.37	342.1	181.4	25.35	51.1	357.2	245.9	464.5	245	181.1	128	166.3	236.2
105378929	0.2894	0.5262	5.163	0	0.2593	0.2248	1.761	2.215	2.351	2.682	1.607	1.749	2.006	5.624	0	0	0	0.2762	0.8437	5.105	0.1316	0.7344
54834	7.939	6.098	9.618	2.786	5.073	2.991	8.24	8.281	5.187	9.983	6.029	5.101	3.519	7.678	5.122	4.621	2.93	2.361	5.08	8.098	3.59	2.119
10885	6.348	4.073	5.729	13.88	1.617	1.146	4.829	5.358	3.159	7.499	3.949	2.7	4.76	7.256	1.979	7.245	4.079	1.55	2.472	4.406	1.083	1.112
200162	1.53	0.9616	7.522	0	1.557	0.5811	8.162	5.734	6.751	11.44	4.435	2.153	7.293	6.695	0.09674	0.1433	0	0.6489	2.051	5.025	1.082	0.9503
105378930	1.491	4.065	2.659	32.34	1.113	0	5.292	9.506	8.577	9.978	4.139	1.126	4.427	15.64	0.2121	0	0	1.28	3.169	12.44	1.186	1.151
107985447	0	0	0	0	1.799	0	4.583	4.483	5.098	4.654	1.991	0.6502	2.982	9.366	0	0	0	0.2875	1.098	10.05	3.768	0.6647
6913	2.242	5.683	0	0	0.7915	0.03168	7.444	6.067	8.004	4.199	3.773	1.936	6.963	9.507	0.145	0	0	0.5836	1.659	6.317	1.02	0.8322
105378933	0	0	0	0	0.406	0.2112	0	7.513	0.9202	4.2	2.516	0.5868	2.019	9.509	0	0	0	0	0.8257	2.592	2.782	0.3
107985191	0	0	0	0	2.832	0	4.808	6.046	6.418	0	1.253	1.023	2.347	7.369	0	0	0	0	0	1.13	1.078	0
10352	5.825	0.6419	5.48	0	1.661	0.144	7.117	5.403	4.481	9.544	5.951	2.343	7.078	10.29	1.13	0.6024	3.274	1.061	2.252	5.806	2.168	0.8764
104472716	1.662	0	0	0	4.963	0.2582	5.056	19.78	14.62	17.11	8.348	7.173	13.98	19.37	0.2364	0	0	3.172	3.23	7.13	3.779	1.1
101929147	7.846	5.197	1.302	0	1.744	0.6663	4.442	6.671	7.287	8.268	4.101	2.836	9.032	7.659	1.402	4.705	1.316	1.637	2.327	6.872	2.946	1.148
107985192	0	0	0	0	0	0	4.399	3.688	0	2.978	2.676	1.248	3.578	2.247	0.2057	0	0	1.655	0.8781	2.757	0	0.319
105378934	2.388	0	42.61	0	0	1.67	4.845	8.123	6.467	7.379	9.473	4.124	11.82	20.42	0	0	0	1.368	2.031	19.36	3.259	0.7905
51179	0.7548	7.136	0	0	1.172	1.173	3.981	5.776	3.066	8.706	4.311	1.173	7.622	8.683	0.04296	0.1527	0	0.6339	1.651	5.901	2.403	0.5663
100874270	15.01	25.48	0	0	1.794	0	25.89	21.7	48.78	12.37	16.67	7.777	22.3	37.34	0	0	0	3.439	4.742	28.63	6.828	0.9939
3284	0.2538	1.538	36.94	0	0.9095	0.4337	3.346	6.042	9.276	5.227	2.55	4.601	6.532	4.34	0	0	0	0.8718	1.665	10.16	0.6925	0.336
105378935	0.4895	4.153	0	0	0.2924	0	2.979	9.572	8.614	15.12	5.695	2.535	19.87	5.326	0	0	0	1.308	2.141	9.333	6.01	3.024
3283	1.668	0.3369	0.3967	8.389	1.826	1.296	4.793	8.271	8.654	9.732	5.145	2.879	10.18	10.37	0	0	0	1.167	2.566	13.25	4.298	1.227
128102	4.832	4.295	2.682	5.996	0.8338	1.084	4.956	5.752	4.07	3.76	3.89	2.387	6.963	5.425	0.1069	0.2172	0	0.5738	1.591	6.911	0.879	0.7819
644242	0	0	0	0	0.3508	0	1.489	0.4994	0	0	0.9318	0.2535	2.326	0.4565	0	0	0	0.4484	0.1427	0.28	0	0.0648
90874	3.774	1.634	2.924	0	0.8051	0.1005	2.461	4.172	3.066	5.441	1.568	1.001	6.085	4.61	0.5216	1.799	1.867	0.5557	0.9562	3.598	0.613	0.6186
105378937	0	8.984	45.84	0	2.46	0	10.86	13.3	5.575	8.481	10.45	4.266	13.04	11.52	0	0	0	1.257	3.401	2.356	0.7491	0
26227	1.527	3.035	13.16	6.729	0.8391	0.3606	3.098	4.778	6.615	11.07	2.649	2.584	7.014	5.982	0.139	0.2162	0	0.9326	1.677	6.464	1.472	0.5526
105378936	1.168	2.973	3.667	1.763	0.4883	0.617	2.962	3.873	4.111	4.571	3.521	2.017	4.856	6.173	0	0	0.1444	0.4904	1.39	6.236	0.7967	0.7989
3158	2.462	4.59	69.45	0	0.7917	0.3825	6.722	9.016	10.51	14.82	4.506	3.269	12.75	14.42	0	0	0	1.229	2.944	15.53	4.133	1.128
83998	1.275	2.747	0	11.97	0.2539	1.629	7.185	5.662	9.59	8.754	4.72	2.324	10.38	7.708	0.08062	0	0	0.4867	1.755	8.375	4.059	1.469
105378938	1.91	0	0	0	1.255	0.5341	5.618	3.572	1.81	4.72	2.525	1.649	7.374	4.156	0	0	0	0.2916	1.067	8.558	1.303	0.295
343505	0.3748	1.968	2.318	0	0.1492	0.427	3.801	4.78	3.89	4.117	2.51	1.833	5.812	6.214	0	0	0	0.1907	0.8194	3.692	1.534	0.634
11085	0.7827	2.277	0.2234	0	0.187	0.1946	3.017	4.392	1.907	4.514	1.242	1.081	3.254	4.38	0	0	0	0.239	0.8367	5.373	0	0.4145
4853	51.85	25.32	37.93	10.49	24.77	21.27	25.51	35.36	19.89	26.27	27.36	23.51	13.41	29.1	27.07	24.02	35.17	11.14	29.48	25.38	20.38	10.6
101929178	0.5154	3.123	0	0	0.3079	0.3203	3.659	6.135	0.6977	4.246	2.998	0.445	4.082	4.807	0.2933	0.7817	0	0.3935	1.002	3.931	0	0.3412
105378939	3.721	4.1	7	1.276	1.818	0.8672	3.602	4.314	2.29	4.18	2.147	2.263	4.521	9.728	0.9143	0.7696	1.882	1.033	1.931	4.192	0.3846	0.6344
105378940	4.318	1.121	0	0	1.105	0.1438	6.569	5.245	5.846	10.16	2.61	1.198	7.328	9.11	0	0	0	0.5886	2.098	7.645	0.1403	0.9528
9554	12.04	7.638	7.741	0	6.479	3.571	6.392	6.632	4.266	12.23	6.064	4.883	3.733	7.146	4.923	3.97	4.939	2.149	4.819	6.501	2.067	1.96
107985522	2.291	3.631	0.2515	14.89	3.473	0.6571	5.719	2.847	1.431	0.7259	2.05	1.902	2.617	1.644	2.056	6.682	3.196	1.211	1.926	2.016	0.6411	0.4666
105378941	3.335	1.348	0	0	7.969	1.036	4.511	3.781	1.505	9.16	6.467	4.319	2.201	6.913	3.163	0	0	2.546	2.431	4.24	0.5056	1.472
105378954	3.295	0.3073	0	2.104	2.877	5.829	4.371	4.095	4.461	8.354	2.279	3.939	5.521	6.305	3.606	1.794	2.926	3	3.141	8.701	5.534	0.9509
101929788	4.016	0.885	47.42	1.102	1.09	0	3.703	9.002	6.425	9.023	5.599	2.994	10.48	13.62	0.1039	4.799	0	0.4181	1.951	12.18	1.992	1.853
728841	21.72	5.15	17.42	2.709	5.469	2.929	7.041	8.192	7.939	14.67	8.608	6.587	9.834	13.77	7.526	17.79	15.12	3.266	4.783	8.958	6.858	2.39
107985523	1.562	3.786	0	0	3.731	0.4853	7.92	5.311	2.114	9.65	6.607	4.719	10.82	4.855	1.777	0	0	0.5961	3.035	7.445	0	3.101
767846	0.735	0.2969	15.73	0	0.878	0.571	3.976	2.5	3.648	4.541	3.757	2.644	1.94	1.143	1.464	1.486	2.625	1.029	1.071	2.336	2.785	0.7568
100996724	13.65	3.987	16.05	12.71	1.994	2.128	7.569	8.641	7.112	15.67	6.257	4.048	10.4	13.97	4.428	4.245	4.29	1.968	4.091	9.877	3.17	2.123
107985524	1.291	0.7303	0	0	0.5655	1.097	1.397	2.196	0.5826	1.241	1.411	1.338	1.704	1.873	0.9061	0.1741	0.2483	0.3943	1.171	1.805	0.6263	0.4178
105378944	1.647	2.995	0	0	0.9838	0.5118	3.341	2.101	5.575	1.696	0.871	0.711	3.261	6.401	0.4686	0	0	0.3144	0.4002	2.356	0.7491	0.3634
105378943	3.453	2.392	12.32	0	0.7367	0.03833	8.006	6.082	3.005	6.097	2.218	2.449	6.349	9.586	0.772	1.995	0.305	0.7533	1.858	5.174	1.234	0.381
101929796	29.67	8.492	84.7	20.21	7.385	1.601	14.63	19.97	11.72	6.791	1.962	6.227	7.752	16.66	8.678	28.13	15.29	2.36	9.713	16.9	8.059	1.728
101060684	54.12	27.26	70.9	30.71	20.57	3.111	28.49	39.16	21.41	26.13	7.929	15.61	22.59	34.83	20.25	82.1	57.01	8.554	16.25	41.55	19.48	5.763
107985762	50.48	45.89	0	0	0	0	25.6	101.9	8.543	51.99	0	8.171	31.23	117.7	8.977	0	0	0	105.8	66.18	51.65	5.569
101954277	2.796	0	0	0	8.351	0	17.02	11.89	0	34.55	0	2.414	0	13.04	4.773	0	12.68	5.337	14.95	21.33	0	3.702
653505	0	0	0	8.008	0	0	2.87	3.008	3.831	4.372	0	0.9162	0.7004	5.499	0	0	0	0	0.6876	0.6745	1.287	0.1561
728855	9.607	2.145	12.27	5.055	3.926	1.375	3.975	6.341	3.594	7.811	3.677	3.547	7.383	6.878	2.877	3.771	6.304	1.785	5.344	7.231	1.955	1.869
100996720	9.049	1.462	0	17.3	5.405	3.75	9.179	7.181	0.8167	4.97	1.276	2.083	2.986	5.627	3.948	3.05	0.2487	2.994	6.742	2.301	5.487	1.997
101954264	8.542	13.8	0	0	6.803	0	23.1	14.53	0	0	1.506	2.458	0	13.28	8.101	0	0	1.087	5.534	2.715	0	1.257
107985763	12.62	0	0	28.57	15.08	0	6.4	10.73	8.543	25.99	20.02	16.34	6.247	29.43	0	12.76	0	2.409	4.599	48.13	14.35	5.569
105369199	1.423	0	0.5076	2.684	1.912	0.1105	3.968	9.979	4.815	8.79	6.582	3.07	4.577	2.211	1.012	1.798	0	1.086	2.938	5.764	0.6469	0.8632
101929798	0.8444	0	0	0	1.009	0	5.139	15.08	4.573	0	6.252	1.093	8.359	21	0	0	0	0.3223	1.231	8.051	2.304	1.491
107985748	0	0	0	0	0	0	20.01	0	0	0	6.956	0	13.02	0	0	0	0	2.51	6.391	0	59.82	0
107985749	6.396	7.753	0	0	0	0	19.46	43.51	0	39.52	23.68	16.57	31.66	59.66	0	0	0	0	6.216	30.49	20.36	5.646
107985750	0	0	0	0	0	0	32	10.73	0	25.99	13.35	5.448	18.74	9.809	0	0	0	0	1.533	0	0	2.785
106479023	2.338	1.983	4.17	0.7938	0.2094	0.454	4.031	3.478	3.323	4.333	3.338	1.968	6.133	5.633	0.2661	0.2364	0	0.6692	1.477	3.232	0.5316	0.8511
2210	12.17	5.269	2.792	0	3.505	4.204	8.928	15.43	8.091	10.07	9.999	4.878	8.284	11.32	8.008	10.71	5.33	1.659	7.419	11.4	3.262	1.702
100996318	2.586	2.317	0.6419	1.273	1.679	1.013	3.079	5.927	5.328	5.326	5.114	1.796	4.23	3.845	3.231	1.194	1.205	0.6867	2.622	5.038	1.176	0.8931
337875	0.8536	2.069	4.264	0	0.2549	0.3979	3.463	3.811	3.178	2.198	1.919	1.013	5.282	5.64	0.3036	0	0	0.2444	1.504	3.256	0.2912	0.8005
653820	2.557	1.907	0	0	0.8224	1.803	7.781	6.69	5.592	11.75	3.953	2.632	8.373	8.256	0.1679	0	0	0.901	2.055	3.563	0.4473	0.8246
653464	11.39	7.662	14.57	4.224	3.776	2.63	6.412	4.871	5.26	15.05	5.955	4.775	7.106	5.835	3.972	5.394	3.691	2.287	4.48	5.274	1.917	2.136
107985193	6.769	2.916	9.486	2.092	1.656	0.9821	4.343	3.745	3.147	6.887	2.933	2.394	6.055	6.339	1.787	2.02	2.622	0.7783	2.071	4.743	1.354	0.7108
100873165	2.238	0.9041	0	0.4221	1.559	0.3187	5.296	4.598	3.282	6.914	3.057	1.046	4.246	5.508	0.7428	0.8485	0.3075	0.4983	1.676	2.667	2.629	0.4938
107985194	0.7045	0	0	0	0.505	0.5254	2.001	2.636	0.3815	4.643	1.267	0.2433	0.9764	1.314	0.08018	0	0	0.1076	0.5135	1.478	1.346	0.2176
647121	4.304	4.147	2.993	1.332	1.384	0.8745	5.037	3.566	2.839	4.774	2.743	1.524	2.841	2.573	1.696	2.399	1.41	0.8847	1.662	1.157	1.405	1.023
107985195	0	0	0	2.865	0.3489	0.04537	1.185	0.2483	0.3953	0.6015	0.6177	0.3782	0.2891	1.362	0.3324	0	0	0.1115	0.2838	0.5568	0	0.06444
101929814	1.036	3.141	0.4931	1.043	0.9287	0.6979	9.112	6.316	7.952	11.03	3.38	1.939	7.012	7.788	0	0	0	0.6594	2.141	4.118	0.7071	0.7243
105371172	0.6714	1.628	0	0.2533	0.8021	0.7824	2.043	3.711	3.636	4.84	2.13	1.159	5.65	8.35	0	0	0	0.3844	0.734	1.6	1.374	0.5926
105371175	0.6609	0	0	0.9974	0.7896	0.2054	1.006	2.529	0.4474	1.361	1.049	0.7132	3.599	3.596	0	0	0	0.3784	0.1606	0.6301	0.9017	0.3646
107985200	0.4721	0.5723	17.52	0	1.128	0.4402	6.704	7.226	4.474	24.31	1.748	1.427	5.609	6.606	0.806	0.7161	0.1946	0.5407	1.721	6.752	3.006	0.8334
107985201	0.7515	2.125	11.8	0	0.8978	0.2725	2.795	3.834	2.713	4.644	2.12	1.298	5.208	5.452	0.4277	0.7599	0.1033	0.4781	0.9129	5.493	0.7975	0.8844
101927452	0.6983	0.8464	0	0	0.9733	0.5787	7.083	5.344	9.454	11.99	2.093	1.306	6.683	10.49	0.06623	0	0	0.1777	1.527	5.326	0.1059	0.9245
112268275	1.487	0.9012	16.98	0	0.8883	0.2311	2.263	2.529	2.013	4.594	2.359	0.9629	3.681	4.623	0	0	0	0.2838	1.265	5.671	1.014	0
112268273	0	4.309	0	0	0	2.762	6.01	6.046	11.23	31.73	6.894	1.535	21.12	20.27	0	0	0	0.9048	6.335	15.82	1.617	3.4
100189261	0	39.3	0	0	0	0	0	11.03	0	0	10.29	0	12.84	0	0	0	0	0	9.454	0	0	4.293
101954269	0	0	0	0	5.102	0	2.888	0	0	0	0	1.229	0	0	0	0	0	0	0	0	0	0
26863	2303	1.531e+04	5531	7850	1374	1875	3113	985.3	2116	2223	1480	2136	3521	2377	4000	4847	6865	1117	598.4	551.1	3619	250.7
791227	0	0	0	0	0	0	19.2	32.19	17.09	130	3.337	8.171	6.247	58.86	0	0	0	2.409	9.198	12.03	0	0
105369140	0.3309	4.412	25.03	18.23	1.779	0	10.07	5.909	8.064	8.861	4.2	1.857	13.76	5.659	0.9416	0	0	0.7579	2.734	5.995	5.569	1.168
100189142	0	0	0	0	0	3.066	13.34	0	0	0	13.91	5.678	0	0	7.485	0	0	0	3.196	6.27	0	0
100189326	0	0	0	4.827	0	0	19.46	16.32	25.98	0	10.15	0	6.332	29.83	0	0	0	0	0	42.69	0	0
199882	1.02	4.158	4.896	2.519	0.3323	0.4898	4.044	6.386	2.385	5.538	4.364	1.561	7.986	7.639	0.1055	0.4688	0	0.3893	1.554	4.42	0.8855	0.6342
100189356	12.62	0	216.1	0	7.538	5.883	12.8	42.92	17.09	0	30.03	8.171	12.49	0	0	0	0	2.409	6.132	24.06	0	0
338391	2.717	2.196	0	0	0.8792	0.7037	4.938	4.525	3.066	7.229	3.293	2.199	3.811	5.985	0.5155	1.374	0	0.4322	1.403	2.699	0.9269	0.7245
100132417	26.23	9.751	0.4992	5.279	1.671	4.565	11.35	14.28	7.103	16.57	16.83	5.737	10.04	21.21	9.156	11.32	1.442	0.9346	5.184	21.34	0	2.161
440686	3.021	0.8614	0	1.609	0.6368	0.9111	3.064	2.719	1.203	4.758	1.691	0.6136	2.463	3.591	0.2528	0.2695	0	0.6782	1.252	2.711	2.99	0.5097
105371209	6.012	0	0	0	1.197	0	4.065	18.74	2.713	20.64	7.419	1.73	1.984	18.69	0	0	0	0	5.356	3.821	0	1.327
554282	3.319	4.224	4.026	0	1.586	0.1805	4.881	7.901	6.964	9.57	4.037	2.292	9.364	11.87	0.2361	0.0839	0	0.5701	2.177	5.696	1.66	0.4028
[truncated: 37,378 more rows]

## Sheet: groups.GSE236610_norm_counts_TP
Sample type for the dataset GSE236610
Samples	Type
GSM7565977	Ctr
GSM7565978	Ctr
GSM7565980	Ctr
GSM7565981	Ctr
GSM7565982	Ctr
GSM7565984	Ctr
GSM7565985	Ctr
GSM7565986	Ctr
GSM7565988	Ctr
GSM7565989	Ctr
GSM7565990	Ctr
GSM7565991	Ctr
GSM7565993	Ctr
GSM7565994	Ctr
GSM7565995	CAD
GSM7565997	CAD
GSM7565998	CAD
GSM7566000	CAD
GSM7566003	CAD
GSM7566007	CAD
GSM7566008	CAD
GSM7566011	CAD

## Sheet: GSE236610
List of differentially expressed genes from the dataset indicated in the folder name.
Entrez ID	Ensebl Gene ID	Symbol	Description	padj	log2FoldChange(Acute vs Stable)
84164	ENSG00000100325	ASCC2	activating signal cointegrator 1 complex subunit 2	0.00038	-2.19539
57095	ENSG00000057757	PITHD1	PITH domain containing 1	0.000381	-2.26038
573	ENSG00000107262	BAG1	BAG cochaperone 1	0.000595	-2.25049
2035	ENSG00000159023	EPB41	erythrocyte membrane protein band 4.1	0.000629	-2.37383
4904	ENSG00000065978	YBX1	Y-box binding protein 1	0.000629	-2.29577
84542	ENSG00000162929	SANBR	SANT and BTB domain regulator of CSR	0.000629	-2.06573
376940	ENSG00000188177	ZC3H6	zinc finger CCCH-type containing 6	0.000629	-2.48067
7145	ENSG00000079308	TNS1	tensin 1	0.000629	-1.80157
7111	ENSG00000136842	TMOD1	tropomodulin 1	0.000629	-1.61491
8531	ENSG00000060138	YBX3	Y-box binding protein 3	0.000629	-2.02017
2335	ENSG00000115414	FN1	fibronectin 1	0.000671	2.69833
5886	ENSG00000179262	RAD23A	RAD23 homolog A, nucleotide excision repair protein	0.000671	-1.96811
105371084	#N/A	RSL1D1-DT	RSL1D1 divergent transcript	0.000712	-2.15193
25893	ENSG00000162722	TRIM58	tripartite motif containing 58	0.000727	-2.0149
285331	ENSG00000180376	CCDC66	coiled-coil domain containing 66	0.000727	-1.87589
2935	ENSG00000103342	GSPT1	G1 to S phase transition 1	0.000727	-2.12467
6521	ENSG00000004939	SLC4A1	solute carrier family 4 member 1 (Diego blood group)	0.000727	-2.50288
84923	ENSG00000133193	FAM104A	family with sequence similarity 104 member A	0.000727	-1.92157
80700	ENSG00000167671	UBXN6	UBX domain protein 6	0.000727	-2.1009
66008	ENSG00000115993	TRAK2	trafficking kinesin protein 2	0.000937	-1.69621
58515	ENSG00000113811	SELENOK	selenoprotein K	0.000937	-2.07886
10644	ENSG00000073792	IGF2BP2	insulin like growth factor 2 mRNA binding protein 2	0.000937	-1.6798
6932	ENSG00000081059	TCF7	transcription factor 7	0.000937	-1.97423
286	ENSG00000029534	ANK1	ankyrin 1	0.000937	-1.68667
9921	ENSG00000022840	RNF10	ring finger protein 10	0.000937	-2.00027
84932	ENSG00000129472	RAB2B	RAB2B, member RAS oncogene family	0.000937	-2.19723
63893	ENSG00000175931	UBE2O	ubiquitin conjugating enzyme E2 O	0.000937	-1.97296
4066	ENSG00000104903	LYL1	LYL1 basic helix-loop-helix family member	0.000937	-1.68758
112268284	#N/A	LOC112268284		0.000937	-1.76022
2766	ENSG00000137198	GMPR	guanosine monophosphate reductase	0.001006	-1.82437
55249	ENSG00000163374	YY1AP1	YY1 associated protein 1	0.001154	-1.99042
130540	ENSG00000155749	FLACC1	flagellum associated containing coiled-coil domains 1	0.001297	-2.04902
3029	ENSG00000063854	HAGH	hydroxyacylglutathione hydrolase	0.001297	-1.87453
10098	ENSG00000168785	TSPAN5	tetraspanin 5	0.001377	-1.68892
10133	ENSG00000123240	OPTN	optineurin	0.001377	-1.99969
11163	ENSG00000173598	NUDT4	nudix hydrolase 4	0.001377	-1.43742
682	ENSG00000172270	BSG	basigin (Ok blood group)	0.001377	-1.95118
57610	ENSG00000141084	RANBP10	RAN binding protein 10	0.001446	-1.77886
101927117	ENSG00000226648	PLCG1-AS1	PLCG1 antisense RNA 1	0.001446	-1.82018
9425	ENSG00000153046	CDYL	chromodomain Y like	0.001499	-2.0099
51094	ENSG00000159346	ADIPOR1	adiponectin receptor 1	0.001517	-1.81641
100291105	#N/A	RBM38-AS1	RBM38 antisense RNA 1	0.001517	-1.97961
8662	ENSG00000106263	EIF3B	eukaryotic translation initiation factor 3 subunit B	0.001553	-1.47397
2235	ENSG00000066926	FECH	ferrochelatase	0.001598	-1.96544
81608	ENSG00000145216	FIP1L1	factor interacting with PAPOLA and CPSF1	0.001684	-1.61152
6181	ENSG00000177600	RPLP2	ribosomal protein lateral stalk subunit P2	0.001684	-2.14971
4140	ENSG00000075413	MARK3	microtubule affinity regulating kinase 3	0.001684	-1.65362
8467	ENSG00000153147	SMARCA5	SWI/SNF related, matrix associated, actin dependent regulator of chromatin, subfamily a, member 5	0.001765	-1.93591
55553	ENSG00000110693	SOX6	SRY-box transcription factor 6	0.001765	-1.57471
9491	ENSG00000125818	PSMF1	proteasome inhibitor subunit 1	0.001765	-1.75294
92521	ENSG00000128487	SPECC1	sperm antigen with calponin homology and coiled-coil domains 1	0.001894	-1.82164
80856	ENSG00000144320	LNPK	lunapark, ER junction formation factor	0.002098	-1.52642
5305	ENSG00000150867	PIP4K2A	phosphatidylinositol-5-phosphate 4-kinase type 2 alpha	0.002098	-1.57183
23762	ENSG00000184792	OSBP2	oxysterol binding protein 2	0.002098	-1.81144
115362	ENSG00000154451	GBP5	guanylate binding protein 5	0.002132	-1.95617
3958	ENSG00000131981	LGALS3	galectin 3	0.002174	-1.91018
123720	ENSG00000156232	WHAMM	WASP homolog associated with actin, golgi membranes and microtubules	0.002174	-1.67082
23608	ENSG00000133606	MKRN1	makorin ring finger protein 1	0.002253	-2.02955
10051	ENSG00000113810	SMC4	structural maintenance of chromosomes 4	0.002258	-1.7512
2038	ENSG00000166947	EPB42	erythrocyte membrane protein band 4.2	0.002258	-1.74171
55132	ENSG00000138709	LARP1B	La ribonucleoprotein 1B	0.002284	-1.8096
2146	ENSG00000106462	EZH2	enhancer of zeste 2 polycomb repressive complex 2 subunit	0.002284	-1.70435
8131	ENSG00000103148	NPRL3	NPR3 like, GATOR1 complex subunit	0.002284	-1.98378
55466	ENSG00000140403	DNAJA4	DnaJ heat shock protein family (Hsp40) member A4	0.00229	-1.66281
65125	ENSG00000060237	WNK1	WNK lysine deficient protein kinase 1	0.002297	-1.67062
916	ENSG00000198851	CD3E	CD3 epsilon subunit of T-cell receptor complex	0.002356	-1.7592
25853	ENSG00000198876	DCAF12	DDB1 and CUL4 associated factor 12	0.00248	-1.97049
9585	ENSG00000138182	KIF20B	kinesin family member 20B	0.002667	-1.63509
1937	ENSG00000254772	EEF1G	eukaryotic translation elongation factor 1 gamma	0.00278	-1.71776
2987	ENSG00000143774	GUK1	guanylate kinase 1	0.002941	-1.87241
9840	ENSG00000135426	TESPA1	thymocyte expressed, positive selection associated 1	0.003003	-1.56378
54855	ENSG00000183508	TENT5C	terminal nucleotidyltransferase 5C	0.003015	-1.99327
8991	ENSG00000143416	SELENBP1	selenium binding protein 1	0.003015	-1.96508
55827	ENSG00000143164	DCAF6	DDB1 and CUL4 associated factor 6	0.003015	-1.47397
4131	ENSG00000131711	MAP1B	microtubule associated protein 1B	0.003015	2.1888
106633801	#N/A	SCARNA28	small Cajal body-specific RNA 28	0.003015	-2.2632
2039	ENSG00000158856	DMTN	dematin actin binding protein	0.003015	-1.68275
220972	ENSG00000165406	MARCHF8	membrane associated ring-CH-type finger 8	0.003015	-1.78463
80127	ENSG00000119636	BBOF1	basal body orientation factor 1	0.003015	-1.82393
997	ENSG00000099804	CDC34	cell division cycle 34, ubiqiutin conjugating enzyme	0.003015	-1.878
26127	ENSG00000111790	FGFR1OP2	FGFR1 oncogene partner 2	0.003219	-1.61922
1786	ENSG00000130816	DNMT1	DNA methyltransferase 1	0.003315	-1.82146
27102	ENSG00000086232	EIF2AK1	eukaryotic translation initiation factor 2 alpha kinase 1	0.003505	-1.50306
103021294	ENSG00000281376	ABALON	apoptotic BCL2L1-antisense long non-coding RNA	0.003553	-1.84366
1642	ENSG00000167986	DDB1	damage specific DNA binding protein 1	0.003588	-1.34553
343099	ENSG00000122483	CCDC18	coiled-coil domain containing 18	0.003607	-1.50737
64426	ENSG00000111707	SUDS3	SDS3 homolog, SIN3A corepressor complex component	0.003607	-1.48067
100529067	#N/A	SERF2-C15ORF63	SERF2-C15orf63 readthrough	0.003607	-1.85067
4784	ENSG00000008441	NFIX	nuclear factor I X	0.003607	-1.60348
83606	ENSG00000138867	GUCD1	guanylyl cyclase domain containing 1	0.003607	-1.89422
81606	ENSG00000213626	LBH	LBH regulator of WNT signaling pathway	0.003811	-1.83985
7037	ENSG00000072274	TFRC	transferrin receptor	0.003811	-1.65524
9070	ENSG00000129691	ASH2L	ASH2 like, histone lysine methyltransferase complex subunit	0.003811	-1.72404
55833	ENSG00000137073	UBAP2	ubiquitin associated protein 2	0.003811	-1.83615
10541	ENSG00000136938	ANP32B	acidic nuclear phosphoprotein 32 family member B	0.003811	-2.11083
4676	ENSG00000273562	NAP1L4	nucleosome assembly protein 1 like 4	0.003811	-1.53061
387751	ENSG00000254838	GVINP1	GTPase, very large interferon inducible pseudogene 1	0.003811	-1.59944
54997	ENSG00000088992	TESC	tescalcin	0.003811	-1.86912
28755	ENSG00000277734	TRAC	T cell receptor alpha constant	0.003811	-1.90218
10169	ENSG00000140264	SERF2	small EDRK-rich factor 2	0.003811	-1.77838
79838	ENSG00000103534	TMC5	transmembrane channel like 5	0.003811	-1.38761
11011	ENSG00000146872	TLK2	tousled like kinase 2	0.003811	-1.53202
128866	ENSG00000101421	CHMP4B	charged multivesicular body protein 4B	0.003811	-1.99183
116151	ENSG00000124098	FAM210B	family with sequence similarity 210 member B	0.003811	-1.80385
55544	ENSG00000132819	RBM38	RNA binding motif protein 38	0.003811	-2.09178
23515	ENSG00000159256	MORC3	MORC family CW-type zinc finger 3	0.003811	-1.86502
2633	ENSG00000117228	GBP1	guanylate binding protein 1	0.004122	-1.78446
109910382	#N/A	RNA28SN3	RNA, 28S ribosomal N3	0.00423	-1.78483
6535	ENSG00000130821	SLC6A8	solute carrier family 6 member 8	0.00423	-2.0028
4869	ENSG00000181163	NPM1	nucleophosmin 1	0.004619	-2.00007
386607	ENSG00000255073	ZFP91-CNTF	ZFP91-CNTF readthrough (NMD candidate)	0.004619	-1.82463
5094	ENSG00000197111	PCBP2	poly(rC) binding protein 2	0.004619	-1.53974
4354	ENSG00000130830	MPP1	MAGUK p55 scaffold protein 1	0.004757	-1.55178
81558	ENSG00000121104	FAM117A	family with sequence similarity 117 member A	0.004765	-1.57695
11123	ENSG00000117602	RCAN3	RCAN family member 3	0.004827	-1.73767
212	ENSG00000158578	ALAS2	5'-aminolevulinate synthase 2	0.004872	-2.08075
51629	ENSG00000013306	SLC25A39	solute carrier family 25 member 39	0.004938	-1.94472
6144	ENSG00000122026	RPL21	ribosomal protein L21	0.004987	-1.71855
669	ENSG00000172331	BPGM	bisphosphoglycerate mutase	0.00505	-1.70173
55831	ENSG00000125037	EMC3	ER membrane protein complex subunit 3	0.005138	-1.32604
10346	ENSG00000132274	TRIM22	tripartite motif containing 22	0.005138	-1.68737
598	ENSG00000171552	BCL2L1	BCL2 like 1	0.005199	-1.69007
9465	ENSG00000118507	AKAP7	A-kinase anchoring protein 7	0.005219	-1.60666
26268	ENSG00000112146	FBXO9	F-box protein 9	0.005422	-1.67309
7381	ENSG00000156467	UQCRB	ubiquinol-cytochrome c reductase binding protein	0.005422	-1.55932
109864282	#N/A	RNA28SN2	RNA, 28S ribosomal N2	0.005644	-1.75296
8669	ENSG00000104131	EIF3J	eukaryotic translation initiation factor 3 subunit J	0.005748	-1.83772
84301	ENSG00000197312	DDI2	DNA damage inducible 1 homolog 2	0.005784	-1.47515
51176	ENSG00000138795	LEF1	lymphoid enhancer binding factor 1	0.005801	-1.73569
2634	ENSG00000162645	GBP2	guanylate binding protein 2	0.006032	-1.81629
106631781	#N/A	RNA18SN1	RNA, 18S ribosomal N1	0.006116	-1.5761
2197	ENSG00000149806	FAU	FAU ubiquitin like and ribosomal protein S30 fusion	0.006152	-1.80117
10036	ENSG00000167670	CHAF1A	chromatin assembly factor 1 subunit A	0.006341	-1.47496
57198	ENSG00000143515	ATP8B2	ATPase phospholipid transporting 8B2	0.006432	-1.08101
51218	ENSG00000182512	GLRX5	glutaredoxin 5	0.00663	-1.85361
100302254	ENSG00000221792	MIR1282	microRNA 1282	0.006782	-1.53807
163	ENSG00000006125	AP2B1	adaptor related protein complex 2 subunit beta 1	0.007007	-1.12068
6206	ENSG00000112306	RPS12	ribosomal protein S12	0.0071	-1.75923
6208	ENSG00000164587	RPS14	ribosomal protein S14	0.007105	-1.85695
55363	ENSG00000136929	HEMGN	hemogen	0.00713	-1.9478
8631	ENSG00000141293	SKAP1	src kinase associated phosphoprotein 1	0.00713	-1.70645
106632264	#N/A	RNA28SN1	RNA, 28S ribosomal N1	0.00713	-1.76211
92912	ENSG00000140367	UBE2Q2	ubiquitin conjugating enzyme E2 Q2	0.007182	-1.56203
7150	ENSG00000198900	TOP1	DNA topoisomerase I	0.007326	-1.64081
2995	ENSG00000136732	GYPC	glycophorin C (Gerbich blood group)	0.007511	-1.66752
51319	ENSG00000174891	RSRC1	arginine and serine rich coiled-coil 1	0.007511	-1.70732
93035	ENSG00000205038	PKHD1L1	PKHD1 like 1	0.007511	1.24401
4601	ENSG00000119950	MXI1	MAX interactor 1, dimerization protein	0.007511	-1.5952
23365	ENSG00000196914	ARHGEF12	Rho guanine nucleotide exchange factor 12	0.007511	-1.28422
6710	ENSG00000070182	SPTB	spectrin beta, erythrocytic	0.007511	-1.38957
5606	ENSG00000034152	MAP2K3	mitogen-activated protein kinase kinase 3	0.007511	-1.66649
23476	ENSG00000141867	BRD4	bromodomain containing 4	0.007511	-1.42783
4567	ENSG00000209082	TRNL1	tRNA-Leu	0.007672	2.00085
64919	ENSG00000127152	BCL11B	BCL11 transcription factor B	0.007748	-1.44346
80344	ENSG00000100897	DCAF11	DDB1 and CUL4 associated factor 11	0.008057	-1.30999
6767	ENSG00000100380	ST13	ST13 Hsp70 interacting protein	0.008057	-1.77088
4569	ENSG00000210112	TRNM	tRNA-Met	0.008057	1.81404
4578	ENSG00000210117	TRNW	tRNA-Trp	0.008057	1.59077
5292	ENSG00000137193	PIM1	Pim-1 proto-oncogene, serine/threonine kinase	0.008097	-1.60493
155435	ENSG00000184863	RBM33	RNA binding motif protein 33	0.008102	-1.58251
6737	ENSG00000132109	TRIM21	tripartite motif containing 21	0.008102	-1.53794
57082	ENSG00000137812	KNL1	kinetochore scaffold 1	0.008511	-1.29577
10664	ENSG00000102974	CTCF	CCCTC-binding factor	0.008511	-1.23537
79848	ENSG00000104218	CSPP1	centrosome and spindle pole associated protein 1	0.00865	-1.56688
9031	ENSG00000009954	BAZ1B	bromodomain adjacent to zinc finger domain 1B	0.008831	-1.49595
2874	ENSG00000288325	GPS2	G protein pathway suppressor 2	0.009249	-1.78017
1173	ENSG00000161203	AP2M1	adaptor related protein complex 2 subunit mu 1	0.009284	-1.3501
55362	ENSG00000137216	TMEM63B	transmembrane protein 63B	0.009284	-1.34228
9188	ENSG00000165732	DDX21	DExD-box helicase 21	0.009284	-1.52401
286530	ENSG00000182162	P2RY8	P2Y receptor family member 8	0.009284	-1.53485
51024	ENSG00000214253	FIS1	fission, mitochondrial 1	0.009343	-1.40622
29028	ENSG00000156802	ATAD2	ATPase family AAA domain containing 2	0.009343	-1.31739
79811	ENSG00000137776	SLTM	SAFB like transcription modulator	0.009576	-1.73587
6173	ENSG00000241343	RPL36A	ribosomal protein L36a	0.009974	-1.78351
10695	ENSG00000137161	CNPY3	canopy FGF signaling regulator 3	0.009992	-1.48108
55437	ENSG00000082146	STRADB	STE20 related adaptor beta	0.010321	-1.79044
109910380	#N/A	RNA18SN3	RNA, 18S ribosomal N3	0.010401	-1.57401
25793	ENSG00000100225	FBXO7	F-box protein 7	0.010631	-1.71924
6122	ENSG00000100316	RPL3	ribosomal protein L3	0.010631	-1.4664
23039	ENSG00000130227	XPO7	exportin 7	0.01069	-1.14711
7398	ENSG00000162607	USP1	ubiquitin specific peptidase 1	0.010733	-1.55186
54823	ENSG00000116668	SWT1	SWT1 RNA endoribonuclease homolog	0.010733	-1.28499
10983	ENSG00000118816	CCNI	cyclin I	0.010733	-1.38269
6130	ENSG00000280858	RPL7A	ribosomal protein L7a	0.010733	-1.48237
10928	ENSG00000017797	RALBP1	ralA binding protein 1	0.010733	-1.55806
7311	ENSG00000221983	UBA52	ubiquitin A-52 residue ribosomal protein fusion product 1	0.010733	-1.70213
27336	ENSG00000102241	HTATSF1	HIV-1 Tat specific factor 1	0.010733	-1.77647
7874	ENSG00000187555	USP7	ubiquitin specific peptidase 7	0.010751	-1.38075
3097	ENSG00000010818	HIVEP2	HIVEP zinc finger 2	0.010969	-1.16128
23344	ENSG00000139641	ESYT1	extended synaptotagmin 1	0.010969	-1.40461
665	ENSG00000104765	BNIP3L	BCL2 interacting protein 3 like	0.010972	-1.85518
3043	ENSG00000244734	HBB	hemoglobin subunit beta	0.010975	-1.89956
4573	ENSG00000210174	TRNR	tRNA-Arg	0.011013	1.60175
23272	ENSG00000163946	TASOR	transcription activation suppressor	0.011035	-1.23906
115548	ENSG00000157107	FCHO2	FCH and mu domain containing endocytic adaptor 2	0.011294	-1.35128
100008588	#N/A	RNA18SN5	RNA, 18S ribosomal N5	0.011301	-1.43707
3575	ENSG00000168685	IL7R	interleukin 7 receptor	0.011437	-1.71593
9604	ENSG00000013561	RNF14	ring finger protein 14	0.011437	-1.23295
55303	ENSG00000133574	GIMAP4	GTPase, IMAP family member 4	0.011437	-1.85201
2186	ENSG00000171634	BPTF	bromodomain PHD finger transcription factor	0.011538	-1.43923
759	ENSG00000133742	CA1	carbonic anhydrase 1	0.011551	-1.70743
7486	ENSG00000165392	WRN	WRN RecQ like helicase	0.011888	-1.26385
6169	ENSG00000172809	RPL38	ribosomal protein L38	0.011888	-1.48187
3068	ENSG00000143321	HDGF	heparin binding growth factor	0.012286	-1.66332
5116	ENSG00000160299	PCNT	pericentrin	0.012441	-1.40627
8850	ENSG00000114166	KAT2B	lysine acetyltransferase 2B	0.012445	-1.42408
55294	ENSG00000109670	FBXW7	F-box and WD repeat domain containing 7	0.012445	-1.72357
109864280	#N/A	RNA18SN2	RNA, 18S ribosomal N2	0.012467	-1.52012
962	ENSG00000117091	CD48	CD48 molecule	0.012589	-1.41136
107987206	#N/A	LOC107987206	replaced by ID 6029	0.012608	-1.59081
6029	ENSG00000276168	RN7SL1	RNA component of signal recognition particle 7SL1	0.012608	-1.59081
10318	ENSG00000145901	TNIP1	TNFAIP3 interacting protein 1	0.012666	-1.52729
50809	ENSG00000127483	HP1BP3	heterochromatin protein 1 binding protein 3	0.01283	-1.31137
6622	ENSG00000145335	SNCA	synuclein alpha	0.01283	-1.76428
54165	ENSG00000043093	DCUN1D1	defective in cullin neddylation 1 domain containing 1	0.013137	-1.38691
118	ENSG00000087274	ADD1	adducin 1	0.013137	-1.25909
645	ENSG00000090013	BLVRB	biliverdin reductase B	0.013341	-1.70144
3945	ENSG00000111716	LDHB	lactate dehydrogenase B	0.013414	-1.3412
2800	ENSG00000136935	GOLGA1	golgin A1	0.013869	-1.26638
3310	ENSG00000173110	HSPA6	heat shock protein family A (Hsp70) member 6	0.01411	-1.42965
4076	ENSG00000135387	CAPRIN1	cell cycle associated protein 1	0.01411	-1.39876
7178	ENSG00000133112	TPT1	tumor protein, translationally-controlled 1	0.01411	-1.41532
23607	ENSG00000198087	CD2AP	CD2 associated protein	0.014126	-1.2862
64710	ENSG00000069275	NUCKS1	nuclear casein kinase and cyclin dependent kinase substrate 1	0.014208	-1.60734
51372	ENSG00000232112	TMA7	translation machinery associated 7 homolog	0.014208	-1.70481
10569	ENSG00000164609	SLU7	SLU7 homolog, splicing factor	0.014333	-1.45059
51720	ENSG00000087206	UIMC1	ubiquitin interaction motif containing 1	0.014563	-1.36367
54663	ENSG00000133316	WDR74	WD repeat domain 74	0.014563	-1.94719
29966	ENSG00000196792	STRN3	striatin 3	0.014563	-1.42124
80830	ENSG00000221963	APOL6	apolipoprotein L6	0.014563	-1.43141
10163	ENSG00000158195	WASF2	WASP family member 2	0.014592	-1.21097
6125	ENSG00000122406	RPL5	ribosomal protein L5	0.014592	-1.54693
645784	ENSG00000291127	ANKRD36BP2	ankyrin repeat domain 36B pseudogene 2	0.014592	-1.66487
165918	ENSG00000163961	RNF168	ring finger protein 168	0.014592	-1.50523
3326	ENSG00000096384	HSP90AB1	heat shock protein 90 alpha family class B member 1	0.014592	-1.68138
84232	ENSG00000179632	MAF1	MAF1 homolog, negative regulator of RNA polymerase III	0.014592	-1.65996
51759	ENSG00000136819	C9orf78	chromosome 9 open reading frame 78	0.014592	-1.76678
79741	ENSG00000216937	CCDC7	coiled-coil domain containing 7	0.014592	-1.04518
3437	ENSG00000119917	IFIT3	interferon induced protein with tetratricopeptide repeats 3	0.014592	-1.88651
10845	ENSG00000166855	CLPX	caseinolytic mitochondrial matrix peptidase chaperone subunit X	0.014592	-1.30155
23613	ENSG00000101040	ZMYND8	zinc finger MYND-type containing 8	0.014592	-1.09474
6202	ENSG00000142937	RPS8	ribosomal protein S8	0.014609	-1.55446
7514	ENSG00000082898	XPO1	exportin 1	0.014609	-1.33777
686	ENSG00000169814	BTD	biotinidase	0.014609	-1.24888
93624	ENSG00000173011	TADA2B	transcriptional adaptor 2B	0.014609	-1.4338
9221	ENSG00000166197	NOLC1	nucleolar and coiled-body phosphoprotein 1	0.014609	-1.34751
8451	ENSG00000139842	CUL4A	cullin 4A	0.014609	-1.22449
7314	ENSG00000170315	UBB	ubiquitin B	0.014609	-1.64965
56478	ENSG00000184708	EIF4ENIF1	eukaryotic translation initiation factor 4E nuclear import factor 1	0.014609	-1.15331
2547	ENSG00000196419	XRCC6	X-ray repair cross complementing 6	0.014609	-1.35626
51667	ENSG00000013374	NUB1	negative regulator of ubiquitin like proteins 1	0.014619	-1.39208
23190	ENSG00000144224	UBXN4	UBX domain protein 4	0.014731	-1.68155
257415	ENSG00000234545	FAM133B	family with sequence similarity 133 member B	0.014731	-1.42687
3312	ENSG00000109971	HSPA8	heat shock protein family A (Hsp70) member 8	0.014781	-1.34727
55297	ENSG00000123106	CCDC91	coiled-coil domain containing 91	0.014781	-1.50481
1106	ENSG00000173575	CHD2	chromodomain helicase DNA binding protein 2	0.015098	-1.58194
1938	ENSG00000167658	EEF2	eukaryotic translation elongation factor 2	0.015182	-1.38392
6772	ENSG00000115415	STAT1	signal transducer and activator of transcription 1	0.015234	-1.43627
7328	ENSG00000186591	UBE2H	ubiquitin conjugating enzyme E2 H	0.015234	-1.18389
118788	ENSG00000155629	PIK3AP1	phosphoinositide-3-kinase adaptor protein 1	0.015234	-1.22856
27000	ENSG00000105821	DNAJC2	DnaJ heat shock protein family (Hsp40) member C2	0.015537	-1.6772
85313	ENSG00000131013	PPIL4	peptidylprolyl isomerase like 4	0.015817	-1.51059
6599	ENSG00000173473	SMARCC1	SWI/SNF related, matrix associated, actin dependent regulator of chromatin subfamily c member 1	0.015848	-1.44378
100008589	#N/A	RNA28SN5	RNA, 28S ribosomal N5	0.015928	-1.65651
546	ENSG00000085224	ATRX	ATRX chromatin remodeler	0.016076	-1.65153
55749	ENSG00000060339	CCAR1	cell division cycle and apoptosis regulator 1	0.01609	-1.56831
65018	ENSG00000158828	PINK1	PTEN induced kinase 1	0.016168	-1.21482
7812	ENSG00000009307	CSDE1	cold shock domain containing E1	0.016168	-1.2188
7203	ENSG00000163468	CCT3	chaperonin containing TCP1 subunit 3	0.016168	-1.65253
3093	ENSG00000078140	UBE2K	ubiquitin conjugating enzyme E2 K	0.016168	-1.33664
11333	ENSG00000106244	PDAP1	PDGFA associated protein 1	0.016168	-1.61247
10490	ENSG00000100568	VTI1B	vesicle transport through interaction with t-SNAREs 1B	0.016168	-1.15719
25941	ENSG00000134779	TPGS2	tubulin polyglutamylase complex subunit 2	0.016168	-0.874017
109864273	#N/A	RNA18SN4	RNA, 18S pre-ribosomal N4	0.016168	-1.46549
80829	ENSG00000186660	ZFP91	ZFP91 zinc finger protein, atypical E3 ubiquitin ligase	0.016199	-1.49515
9645	ENSG00000133816	MICAL2	microtubule associated monooxygenase, calponin and LIM domain containing 2	0.016252	-1.23668
6143	ENSG00000108298	RPL19	ribosomal protein L19	0.016252	-1.51875
23168	ENSG00000137815	RTF1	RTF1 homolog, Paf1/RNA polymerase II complex component	0.016522	-1.40099
109864272	#N/A	RNA28SN4	RNA, 28S ribosomal N4	0.016522	-1.54967
143884	ENSG00000152404	CWF19L2	CWF19 like cell cycle control factor 2	0.016662	-1.24883
84250	ENSG00000133302	SLF1	SMC5-SMC6 complex localization factor 1	0.016987	-1.19322
6154	ENSG00000161970	RPL26	ribosomal protein L26	0.016987	-1.7719
54994	ENSG00000101193	GID8	GID complex subunit 8 homolog	0.016987	-1.01736
115294	ENSG00000168300	PCMTD1	protein-L-isoaspartate (D-aspartate) O-methyltransferase domain containing 1	0.017057	-1.29231
65981	ENSG00000110888	CAPRIN2	caprin family member 2	0.017057	-1.0636
54875	ENSG00000044459	CNTLN	centlein	0.017105	-1.26956
5586	ENSG00000065243	PKN2	protein kinase N2	0.017151	-1.29287
8821	ENSG00000109452	INPP4B	inositol polyphosphate-4-phosphatase type II B	0.017151	-1.13848
5494	ENSG00000100614	PPM1A	protein phosphatase, Mg2+/Mn2+ dependent 1A	0.017151	-1.18937
9349	ENSG00000125691	RPL23	ribosomal protein L23	0.017428	-1.51303
7917	ENSG00000229524	BAG6	BAG cochaperone 6	0.017463	-1.21165
1656	ENSG00000110367	DDX6	DEAD-box helicase 6	0.017652	-1.30059
6210	ENSG00000134419	RPS15A	ribosomal protein S15a	0.017652	-1.46587
10905	ENSG00000198162	MAN1A2	mannosidase alpha class 1A member 2	0.01782	-1.64477
51594	ENSG00000151779	NBAS	NBAS subunit of NRZ tethering complex	0.017981	-0.780518
6160	ENSG00000071082	RPL31	ribosomal protein L31	0.017981	-1.49538
23240	ENSG00000121210	TMEM131L	transmembrane 131 like	0.017981	-1.16959
55109	ENSG00000164252	AGGF1	angiogenic factor with G-patch and FHA domains 1	0.017981	-1.15917
55147	ENSG00000100461	RBM23	RNA binding motif protein 23	0.017981	-1.28268
100529097	ENSG00000257529	RPL36A-HNRNPH2	RPL36A-HNRNPH2 readthrough	0.017981	-1.54224
51773	ENSG00000048649	RSF1	remodeling and spacing factor 1	0.017984	-1.36303
4236	ENSG00000140259	MFAP1	microfibril associated protein 1	0.018155	-1.52589
3707	ENSG00000143772	ITPKB	inositol-trisphosphate 3-kinase B	0.018274	-1.06887
6205	ENSG00000142534	RPS11	ribosomal protein S11	0.018274	-1.4214
4553	ENSG00000210127	TRNA	tRNA-Ala	0.018274	1.34037
219899	ENSG00000154114	TBCEL	tubulin folding cofactor E like	0.018277	-1.34632
23224	ENSG00000054654	SYNE2	spectrin repeat containing nuclear envelope protein 2	0.018277	-1.3693
7265	ENSG00000113312	TTC1	tetratricopeptide repeat domain 1	0.018651	-1.56486
23081	ENSG00000107077	KDM4C	lysine demethylase 4C	0.018651	-1.1023
7343	ENSG00000108312	UBTF	upstream binding transcription factor	0.018651	-1.42453
109864279	#N/A	RNA45SN2	RNA, 45S pre-ribosomal N2	0.018651	-1.47389
106631777	#N/A	RNA45SN1	RNA, 45S pre-ribosomal N1	0.018651	-1.49952
168537	ENSG00000179144	GIMAP7	GTPase, IMAP family member 7	0.01896	-1.74179
57062	ENSG00000273761	DDX24	DEAD-box helicase 24	0.01896	-1.2791
4576	ENSG00000210195	TRNT	tRNA-Thr	0.019278	1.59972
25873	ENSG00000130255	RPL36	ribosomal protein L36	0.019445	-1.78975
6429	ENSG00000116350	SRSF4	serine and arginine rich splicing factor 4	0.019558	-1.57505
3659	ENSG00000125347	IRF1	interferon regulatory factor 1	0.019558	-1.47148
109910379	#N/A	RNA45SN3	RNA, 45S pre-ribosomal N3	0.019558	-1.4463
5696	ENSG00000230669	PSMB8	proteasome 20S subunit beta 8	0.020035	-1.25707
6780	ENSG00000124214	STAU1	staufen double-stranded RNA binding protein 1	0.020035	-1.07163
91300	ENSG00000198858	R3HDM4	R3H domain containing 4	0.020165	-1.47366
5933	ENSG00000080839	RBL1	RB transcriptional corepressor like 1	0.020385	-1.18106
6917	ENSG00000187735	TCEA1	transcription elongation factor A1	0.020465	-1.22286
9541	ENSG00000138433	CIR1	corepressor interacting with RBPJ, CIR1	0.020506	-1.52142
143686	ENSG00000149212	SESN3	sestrin 3	0.020749	-1.24558
9665	ENSG00000166783	MARF1	meiosis regulator and mRNA stability factor 1	0.020792	-1.17243
6491	ENSG00000123473	STIL	STIL centriolar assembly protein	0.020816	-1.05121
6137	ENSG00000167526	RPL13	ribosomal protein L13	0.020916	-1.4089
4924	ENSG00000104805	NUCB1	nucleobindin 1	0.02113	-1.0949
153527	ENSG00000146007	ZMAT2	zinc finger matrin-type 2	0.021461	-1.66282
132320	ENSG00000151466	SCLT1	sodium channel and clathrin linker 1	0.021554	-1.35269
10399	ENSG00000204628	RACK1	receptor for activated C kinase 1	0.021554	-1.28331
3006	ENSG00000187837	H1-2	H1.2 linker histone, cluster member	0.021554	-1.48158
5720	ENSG00000092010	PSME1	proteasome activator subunit 1	0.021554	-1.49623
10260	ENSG00000174485	DENND4A	DENN domain containing 4A	0.021554	-1.08885
4750	ENSG00000137601	NEK1	NIMA related kinase 1	0.021595	-1.2791
11119	ENSG00000026950	BTN3A1	butyrophilin subfamily 3 member A1	0.021595	-1.29887
6188	ENSG00000149273	RPS3	ribosomal protein S3	0.021708	-1.46879
11224	ENSG00000136942	RPL35	ribosomal protein L35	0.021928	-1.4158
23367	ENSG00000155506	LARP1	La ribonucleoprotein 1, translational regulator	0.021976	-1.10377
221895	ENSG00000153814	JAZF1	JAZF zinc finger 1	0.021987	-1.30908
55854	ENSG00000065548	ZC3H15	zinc finger CCCH-type containing 15	0.022101	-1.44191
9320	ENSG00000153827	TRIP12	thyroid hormone receptor interactor 12	0.022147	-1.17058
1212	ENSG00000175416	CLTB	clathrin light chain B	0.022147	-1.42976
100861532	#N/A	RNA45SN5	RNA, 45S pre-ribosomal N5	0.022147	-1.50531
4303	ENSG00000184481	FOXO4	forkhead box O4	0.022343	-1.39578
55814	ENSG00000145734	BDP1	B double prime 1, subunit of RNA polymerase III transcription initiation factor IIIB	0.02237	-1.40073
26030	ENSG00000126822	PLEKHG3	pleckstrin homology and RhoGEF domain containing G3	0.02237	-1.26882
7443	ENSG00000100749	VRK1	VRK serine/threonine kinase 1	0.02237	-1.35049
80232	ENSG00000162923	WDR26	WD repeat domain 26	0.022625	-1.27141
4637	ENSG00000092841	MYL6	myosin light chain 6	0.022747	-1.31172
91782	ENSG00000147457	CHMP7	charged multivesicular body protein 7	0.022793	-1.17135
6500	ENSG00000113558	SKP1	S-phase kinase associated protein 1	0.022911	-1.22103
5869	ENSG00000111540	RAB5B	RAB5B, member RAS oncogene family	0.023211	-1.11602
25792	ENSG00000148337	CIZ1	CDKN1A interacting zinc finger protein 1	0.023305	-1.15214
8724	ENSG00000112335	SNX3	sorting nexin 3	0.023503	-1.23702
6194	ENSG00000137154	RPS6	ribosomal protein S6	0.023503	-1.45644
1198	ENSG00000179335	CLK3	CDC like kinase 3	0.023503	-1.19479
171023	ENSG00000171456	ASXL1	ASXL transcriptional regulator 1	0.023533	-0.976707
56254	ENSG00000155827	RNF20	ring finger protein 20	0.023546	-1.36398
80146	ENSG00000115652	UXS1	UDP-glucuronate decarboxylase 1	0.023603	-1.21203
5520	ENSG00000221914	PPP2R2A	protein phosphatase 2 regulatory subunit Balpha	0.023768	-1.27355
8031	ENSG00000266412	NCOA4	nuclear receptor coactivator 4	0.023977	-1.18618
221150	ENSG00000165480	SKA3	spindle and kinetochore associated complex subunit 3	0.024145	-1.25821
79137	ENSG00000144567	RETREG2	reticulophagy regulator family member 2	0.024293	-1.19281
6147	ENSG00000198242	RPL23A	ribosomal protein L23a	0.024776	-1.53051
57674	ENSG00000173821	RNF213	ring finger protein 213	0.02487	-1.26119
8666	ENSG00000130811	EIF3G	eukaryotic translation initiation factor 3 subunit G	0.02487	-1.55116
9806	ENSG00000107742	SPOCK2	SPARC (osteonectin), cwcv and kazal like domains proteoglycan 2	0.024924	-1.42501
4946	ENSG00000104904	OAZ1	ornithine decarboxylase antizyme 1	0.024988	-1.26439
6209	ENSG00000115268	RPS15	ribosomal protein S15	0.025135	-1.35426
23269	ENSG00000174197	MGA	MAX dimerization protein MGA	0.025345	-1.11896
6129	ENSG00000147604	RPL7	ribosomal protein L7	0.025396	-1.31599
100130231	ENSG00000245164	LINC00861	long intergenic non-protein coding RNA 861	0.025408	-1.36018
151636	ENSG00000163840	DTX3L	deltex E3 ubiquitin ligase 3L	0.025414	-1.27244
6046	ENSG00000234507	BRD2	bromodomain containing 2	0.025414	-1.37253
1915	ENSG00000156508	EEF1A1	eukaryotic translation elongation factor 1 alpha 1	0.025414	-1.2585
11168	ENSG00000164985	PSIP1	PC4 and SRSF1 interacting protein 1	0.025414	-1.50184
6229	ENSG00000138326	RPS24	ribosomal protein S24	0.025414	-1.20831
25824	ENSG00000126432	PRDX5	peroxiredoxin 5	0.025414	-1.31713
29121	ENSG00000069493	CLEC2D	C-type lectin domain family 2 member D	0.025414	-1.47382
6217	ENSG00000105193	RPS16	ribosomal protein S16	0.025414	-1.38863
84181	ENSG00000124177	CHD6	chromodomain helicase DNA binding protein 6	0.025414	-1.0691
4563	ENSG00000210164	TRNG	tRNA-Gly	0.026058	1.41165
101060684	ENSG00000291980	NBPF26	NBPF member 26	0.026098	-1.18392
10261	ENSG00000140749	IGSF6	immunoglobulin superfamily member 6	0.026251	-1.33487
55573	ENSG00000091527	CDV3	CDV3 homolog	0.026267	-0.959531
1984	ENSG00000288145	EIF5A	eukaryotic translation initiation factor 5A	0.026345	-1.22078
11262	ENSG00000079263	SP140	SP140 nuclear body protein	0.026446	-1.25642
160	ENSG00000196961	AP2A1	adaptor related protein complex 2 subunit alpha 1	0.026552	-1.22522
26058	ENSG00000204120	GIGYF2	GRB10 interacting GYF protein 2	0.026838	-1.36028
22826	ENSG00000126698	DNAJC8	DnaJ heat shock protein family (Hsp40) member C8	0.027054	-1.44985
9295	ENSG00000116754	SRSF11	serine and arginine rich splicing factor 11	0.027272	-1.59661
10291	ENSG00000099995	SF3A1	splicing factor 3a subunit 1	0.027272	-1.14616
10048	ENSG00000010017	RANBP9	RAN binding protein 9	0.027345	-1.0776
6224	ENSG00000008988	RPS20	ribosomal protein S20	0.027495	-1.28503
4670	ENSG00000099783	HNRNPM	heterogeneous nuclear ribonucleoprotein M	0.027495	-1.33652
22950	ENSG00000163798	SLC4A1AP	solute carrier family 4 member 1 adaptor protein	0.027672	-1.31474
6157	ENSG00000166441	RPL27A	ribosomal protein L27a	0.027777	-1.25542
6128	ENSG00000089009	RPL6	ribosomal protein L6	0.027777	-1.21877
56987	ENSG00000114439	BBX	BBX high mobility group box domain containing	0.027813	-1.21239
6139	ENSG00000265681	RPL17	ribosomal protein L17	0.027861	-1.24809
5589	ENSG00000130175	PRKCSH	protein kinase C substrate 80K-H	0.027906	-1.29764
1933	ENSG00000283391	EEF1B2	eukaryotic translation elongation factor 1 beta 2	0.028046	-1.45312
9662	ENSG00000174799	CEP135	centrosomal protein 135	0.028062	-1.07133
6167	ENSG00000145592	RPL37	ribosomal protein L37	0.028062	-1.26556
3106	ENSG00000228964	HLA-B	major histocompatibility complex, class I, B	0.028062	-1.13141
54809	ENSG00000205413	SAMD9	sterile alpha motif domain containing 9	0.028062	-1.19374
10658	ENSG00000149187	CELF1	CUGBP Elav-like family member 1	0.028062	-0.977994
10728	ENSG00000110958	PTGES3	prostaglandin E synthase 3	0.028062	-1.12895
9904	ENSG00000122965	RBM19	RNA binding motif protein 19	0.028062	-1.06318
10241	ENSG00000136436	CALCOCO2	calcium binding and coiled-coil domain 2	0.028062	-1.3838
8563	ENSG00000100296	THOC5	THO complex subunit 5	0.028062	-1.04777
57690	ENSG00000078687	TNRC6C	trinucleotide repeat containing adaptor 6C	0.028069	-0.841543
7840	ENSG00000116127	ALMS1	ALMS1 centrosome and basal body associated protein	0.028161	-0.808989
7430	ENSG00000092820	EZR	ezrin	0.028215	-1.63679
6171	ENSG00000229117	RPL41	ribosomal protein L41	0.028433	-1.19369
80223	ENSG00000156675	RAB11FIP1	RAB11 family interacting protein 1	0.028475	-1.21391
23228	ENSG00000154822	PLCL2	phospholipase C like 2	0.028746	-1.17033
26019	ENSG00000151461	UPF2	UPF2 regulator of nonsense mediated mRNA decay	0.028805	-1.37731
23521	ENSG00000142541	RPL13A	ribosomal protein L13a	0.028805	-1.28744
84196	ENSG00000090686	USP48	ubiquitin specific peptidase 48	0.02881	-1.13915
4299	ENSG00000172493	AFF1	ALF transcription elongation factor 1	0.028822	-1.02995
6733	ENSG00000135250	SRPK2	SRSF protein kinase 2	0.028822	-1.23043
4691	ENSG00000115053	NCL	nucleolin	0.028839	-1.70036
6152	ENSG00000114391	RPL24	ribosomal protein L24	0.028839	-1.35286
64422	ENSG00000144848	ATG3	autophagy related 3	0.028839	-1.43319
6222	ENSG00000226225	RPS18	ribosomal protein S18	0.028839	-1.404
9994	ENSG00000118412	CASP8AP2	caspase 8 associated protein 2	0.028839	-1.16303
3433	ENSG00000119922	IFIT2	interferon induced protein with tetratricopeptide repeats 2	0.028839	-1.57929
25942	ENSG00000169375	SIN3A	SIN3 transcription regulator family member A	0.028839	-1.10225
10428	ENSG00000153774	CFDP1	craniofacial development protein 1	0.028839	-1.48176
166	ENSG00000104964	TLE5	TLE family member 5, transcriptional modulator	0.028839	-1.16342
100534595	ENSG00000234857	HNRNPUL2-BSCL2	HNRNPUL2-BSCL2 readthrough (NMD candidate)	0.028866	-1.06129
219333	ENSG00000152484	USP12	ubiquitin specific peptidase 12	0.028866	-1.43352
83719	ENSG00000090238	YPEL3	yippee like 3	0.028866	-1.35346
100500819	ENSG00000266019	MIR3609	microRNA 3609	0.029032	-1.61398
55112	ENSG00000126870	DYNC2I1	dynein 2 intermediate chain 1	0.029032	-1.27597
3098	ENSG00000156515	HK1	hexokinase 1	0.029118	-1.08571
56889	ENSG00000077147	TM9SF3	transmembrane 9 superfamily member 3	0.029118	-1.14752
112268267	#N/A	LOC112268267	uncharacterized LOC112268267	0.029389	-1.26296
8887	ENSG00000106052	TAX1BP1	Tax1 binding protein 1	0.029502	-1.30303
283450	ENSG00000173064	HECTD4	HECT domain E3 ubiquitin protein ligase 4	0.029512	-0.837002
2904	ENSG00000273079	GRIN2B	glutamate ionotropic receptor NMDA type subunit 2B	0.029517	1.19658
847	ENSG00000121691	CAT	catalase	0.029572	-1.16753
6176	ENSG00000137818	RPLP1	ribosomal protein lateral stalk subunit P1	0.02978	-1.60031
22806	ENSG00000161405	IKZF3	IKAROS family zinc finger 3	0.02988	-1.1356
109864271	#N/A	RNA45SN4	RNA, 45S pre-ribosomal N4	0.02988	-1.38003
8780	ENSG00000101782	RIOK3	RIO kinase 3	0.03075	-1.23669
4572	ENSG00000210107	TRNQ	tRNA-Gln	0.03075	1.53528
54732	ENSG00000184840	TMED9	transmembrane p24 trafficking protein 9	0.030831	-1.30629
200558	ENSG00000169621	APLF	aprataxin and PNKP like factor	0.030844	-1.09586
3030	ENSG00000084754	HADHA	hydroxyacyl-CoA dehydrogenase trifunctional multienzyme complex subunit alpha	0.031433	-1.09718
57680	ENSG00000100888	CHD8	chromodomain helicase DNA binding protein 8	0.031433	-1.15213
23028	ENSG00000004487	KDM1A	lysine demethylase 1A	0.031521	-1.09561
372	ENSG00000095139	ARCN1	archain 1	0.031563	-1.09195
23253	ENSG00000101745	ANKRD12	ankyrin repeat domain 12	0.031656	-1.33007
8761	ENSG00000090621	PABPC4	poly(A) binding protein cytoplasmic 4	0.03178	-1.42077
55619	ENSG00000135905	DOCK10	dedicator of cytokinesis 10	0.03178	-1.05731
51312	ENSG00000147454	SLC25A37	solute carrier family 25 member 37	0.03178	-1.41575
9938	ENSG00000163219	ARHGAP25	Rho GTPase activating protein 25	0.03195	-1.24284
9360	ENSG00000138398	PPIG	peptidylprolyl isomerase G	0.03195	-1.60419
26043	ENSG00000163960	UBXN7	UBX domain protein 7	0.03195	-1.10583
6189	ENSG00000145425	RPS3A	ribosomal protein S3A	0.03195	-1.27133
51271	ENSG00000165006	UBAP1	ubiquitin associated protein 1	0.03195	-1.10384
6418	ENSG00000119335	SET	SET nuclear proto-oncogene	0.03195	-1.31855
84458	ENSG00000196233	LCOR	ligand dependent nuclear receptor corepressor	0.03195	-0.928508
29068	ENSG00000196323	ZBTB44	zinc finger and BTB domain containing 44	0.03195	-1.10051
57169	ENSG00000124201	ZNFX1	zinc finger NFX1-type containing 1	0.03195	-1.09654
9459	ENSG00000129675	ARHGEF6	Rac/Cdc42 guanine nucleotide exchange factor 6	0.03195	-1.1485
54856	ENSG00000116580	GON4L	gon-4 like	0.031967	-1.04821
1936	ENSG00000273594	EEF1D	eukaryotic translation elongation factor 1 delta	0.031967	-1.15543
10801	ENSG00000184640	SEPTIN9	septin 9	0.031967	-1.16666
7259	ENSG00000189241	TSPYL1	TSPY like 1	0.032124	-1.02272
81704	ENSG00000107099	DOCK8	dedicator of cytokinesis 8	0.032124	-1.10839
9588	ENSG00000117592	PRDX6	peroxiredoxin 6	0.032301	-1.29747
100996928	ENSG00000269955	FMC1-LUC7L2	FMC1-LUC7L2 readthrough	0.032301	-1.40376
23370	ENSG00000268861	ARHGEF18	Rho/Rac guanine nucleotide exchange factor 18	0.032301	-1.12204
23020	ENSG00000144028	SNRNP200	small nuclear ribonucleoprotein U5 subunit 200	0.032524	-1.16341
2533	ENSG00000082074	FYB1	FYN binding protein 1	0.032709	-1.18336
7690	ENSG00000172262	ZNF131	zinc finger protein 131	0.032709	-1.15089
94240	ENSG00000133106	EPSTI1	epithelial stromal interaction 1	0.032709	-1.12758
4297	ENSG00000118058	KMT2A	lysine methyltransferase 2A	0.032993	-0.940543
11083	ENSG00000101191	DIDO1	death inducer-obliterator 1	0.033004	-0.945488
7029	ENSG00000114126	TFDP2	transcription factor Dp-2	0.033005	-1.05814
7095	ENSG00000008952	SEC62	SEC62 homolog, preprotein translocation factor	0.033005	-1.49955
8602	ENSG00000087269	NOP14	NOP14 nucleolar protein	0.033005	-1.31838
6218	ENSG00000278229	RPS17	ribosomal protein S17	0.033005	-1.29507
7529	ENSG00000166913	YWHAB	tyrosine 3-monooxygenase/tryptophan 5-monooxygenase activation protein beta	0.033005	-1.36443
8481	ENSG00000046651	OFD1	OFD1 centriole and centriolar satellite protein	0.033005	-1.19347
257160	ENSG00000167257	RNF214	ring finger protein 214	0.033059	-1.20388
1107	ENSG00000170004	CHD3	chromodomain helicase DNA binding protein 3	0.033059	-1.21322
5504	ENSG00000184203	PPP1R2	protein phosphatase 1 regulatory inhibitor subunit 2	0.033222	-1.06776
1633	ENSG00000156136	DCK	deoxycytidine kinase	0.033222	-1.08879
23091	ENSG00000123200	ZC3H13	zinc finger CCCH-type containing 13	0.033222	-1.40442
9217	ENSG00000124164	VAPB	VAMP associated protein B and C	0.033222	-1.09249
27128	ENSG00000100055	CYTH4	cytohesin 4	0.033447	-1.32203
55700	ENSG00000116871	MAP7D1	MAP7 domain containing 1	0.03356	-1.22396
11276	ENSG00000274047	SYNRG	synergin gamma	0.03356	-1.06899
7294	ENSG00000074966	TXK	TXK tyrosine kinase	0.033776	-1.00688
1975	ENSG00000063046	EIF4B	eukaryotic translation initiation factor 4B	0.033776	-1.26393
8315	ENSG00000089234	BRAP	BRCA1 associated protein	0.034015	-0.932136
6708	ENSG00000163554	SPTA1	spectrin alpha, erythrocytic 1	0.034145	-0.797418
5903	ENSG00000153201	RANBP2	RAN binding protein 2	0.034192	-1.13532
474344	ENSG00000133561	GIMAP6	GTPase, IMAP family member 6	0.034192	-1.11183
100526842	ENSG00000215472	RPL17-C18orf32	RPL17-C18orf32 readthrough	0.034192	-1.19203
4849	ENSG00000277615	CNOT3	CCR4-NOT transcription complex subunit 3	0.034662	-1.19941
10294	ENSG00000069345	DNAJA2	DnaJ heat shock protein family (Hsp40) member A2	0.034792	-1.1983
2309	ENSG00000118689	FOXO3	forkhead box O3	0.034829	-1.24119
22834	ENSG00000198740	ZNF652	zinc finger protein 652	0.034829	-1.26401
9782	ENSG00000280987	MATR3	matrin 3	0.034914	-1.12272
51520	ENSG00000133706	LARS1	leucyl-tRNA synthetase 1	0.034914	-0.972343
55269	ENSG00000121390	PSPC1	paraspeckle component 1	0.034914	-1.18656
11198	ENSG00000092201	SUPT16H	SPT16 homolog, facilitates chromatin remodeling subunit	0.034914	-1.31137
7776	ENSG00000130856	ZNF236	zinc finger protein 236	0.034914	-0.862231
1859	ENSG00000157540	DYRK1A	dual specificity tyrosine phosphorylation regulated kinase 1A	0.034914	-1.03939
4565	ENSG00000210100	TRNI	tRNA-Ile	0.034914	1.51597
55252	ENSG00000143970	ASXL2	ASXL transcriptional regulator 2	0.03541	-0.978837
54386	ENSG00000166848	TERF2IP	TERF2 interacting protein	0.03541	-1.14245
5710	ENSG00000159352	PSMD4	proteasome 26S subunit ubiquitin receptor, non-ATPase 4	0.035524	-1.1781
8667	ENSG00000147677	EIF3H	eukaryotic translation initiation factor 3 subunit H	0.035578	-1.03892
51621	ENSG00000275746	KLF13	KLF transcription factor 13	0.035698	-1.06802
144108	ENSG00000179119	SPTY2D1	SPT2 chromatin protein domain containing 1	0.035883	-1.22328
7057	ENSG00000137801	THBS1	thrombospondin 1	0.035934	1.41959
11064	ENSG00000119397	CNTRL	centriolin	0.036141	-1.18301
221092	ENSG00000214753	HNRNPUL2	heterogeneous nuclear ribonucleoprotein U like 2	0.036238	-1.05309
26130	ENSG00000165219	GAPVD1	GTPase activating protein and VPS9 domains 1	0.036242	-0.886878
129642	ENSG00000143797	MBOAT2	membrane bound O-acyltransferase domain containing 2	0.036359	-0.968927
23469	ENSG00000118482	PHF3	PHD finger protein 3	0.036359	-1.21132
54877	ENSG00000141664	ZCCHC2	zinc finger CCHC-type containing 2	0.036359	-1.11762
22870	ENSG00000105063	PPP6R1	protein phosphatase 6 regulatory subunit 1	0.036359	-1.1234
55119	ENSG00000134186	PRPF38B	pre-mRNA processing factor 38B	0.036389	-1.61422
22828	ENSG00000213079	SCAF8	SR-related CTD associated factor 8	0.036389	-0.985164
3105	ENSG00000223980	HLA-A	major histocompatibility complex, class I, A	0.036491	-1.11436
100288615	#N/A	WHAMMP1	WHAMM pseudogene 1	0.036491	-1.44168
55677	ENSG00000163166	IWS1	interacts with SUPT6H, CTD assembly factor 1	0.036659	-1.27803
54625	ENSG00000173193	PARP14	poly(ADP-ribose) polymerase family member 14	0.036817	-1.35421
11120	ENSG00000292170	BTN2A1	butyrophilin subfamily 2 member A1	0.036817	-1.04782
55755	ENSG00000136861	CDK5RAP2	CDK5 regulatory subunit associated protein 2	0.036817	-0.991725
378706	ENSG00000274012	RN7SL2	RNA component of signal recognition particle 7SL2	0.036905	-1.28905
23582	ENSG00000166946	CCNDBP1	cyclin D1 binding protein 1	0.036905	-1.12255
4478	ENSG00000147065	MSN	moesin	0.036945	-1.29224
127933	ENSG00000152332	UHMK1	U2AF homology motif kinase 1	0.037182	-1.06514
9881	ENSG00000168016	TRANK1	tetratricopeptide repeat and ankyrin repeat containing 1	0.037261	-1.10656
100529239	ENSG00000270800	RPS10-NUDT3	RPS10-NUDT3 readthrough	0.037261	-1.127
283149	ENSG00000186174	BCL9L	BCL9 like	0.037261	-1.1076
22794	ENSG00000108349	CASC3	CASC3 exon junction complex subunit	0.037261	-1.17963
105378179	#N/A	LOC105378179	uncharacterized LOC105378179	0.037354	-1.28569
50807	ENSG00000153317	ASAP1	ArfGAP with SH3 domain, ankyrin repeat and PH domain 1	0.037712	-1.00499
472	ENSG00000149311	ATM	ATM serine/threonine kinase	0.038175	-1.10361
80739	ENSG00000228090	MPIG6B	megakaryocyte and platelet inhibitory receptor G6b	0.038205	1.45644
10959	ENSG00000086598	TMED2	transmembrane p24 trafficking protein 2	0.038205	-1.16779
23	ENSG00000206490	ABCF1	ATP binding cassette subfamily F member 1	0.03831	-1.35084
22938	ENSG00000100603	SNW1	SNW domain containing 1	0.03831	-1.19655
4537	ENSG00000198840	ND3	NADH dehydrogenase subunit 3	0.038317	1.20274
5036	ENSG00000170515	PA2G4	proliferation-associated 2G4	0.038353	-1.1101
101060226	ENSG00000271383	NBPF19	NBPF member 19	0.038445	-1.18402
7913	ENSG00000124795	DEK	DEK proto-oncogene	0.038445	-1.20123
800	ENSG00000122786	CALD1	caldesmon 1	0.038445	1.30982
11316	ENSG00000105669	COPE	COPI coat complex subunit epsilon	0.038445	-1.21823
7158	ENSG00000067369	TP53BP1	tumor protein p53 binding protein 1	0.038446	-0.760547
9584	ENSG00000131051	RBM39	RNA binding motif protein 39	0.038642	-1.30337
5927	ENSG00000073614	KDM5A	lysine demethylase 5A	0.038939	-1.14376
6161	ENSG00000144713	RPL32	ribosomal protein L32	0.039332	-1.27139
11336	ENSG00000180104	EXOC3	exocyst complex component 3	0.039332	-1.16486
10142	ENSG00000127914	AKAP9	A-kinase anchoring protein 9	0.039332	-1.19143
219285	ENSG00000177409	SAMD9L	sterile alpha motif domain containing 9 like	0.039332	-1.26006
5108	ENSG00000078674	PCM1	pericentriolar material 1	0.039332	-1.07704
51111	ENSG00000110066	KMT5B	lysine methyltransferase 5B	0.039332	-0.999238
1108	ENSG00000111642	CHD4	chromodomain helicase DNA binding protein 4	0.039332	-1.24383
10106	ENSG00000175215	CTDSP2	CTD small phosphatase 2	0.039332	-0.957669
55082	ENSG00000134884	ARGLU1	arginine and glutamate rich 1	0.039332	-1.32631
5330	ENSG00000137841	PLCB2	phospholipase C beta 2	0.039332	-1.31962
9235	ENSG00000008517	IL32	interleukin 32	0.039332	-1.563
9810	ENSG00000103549	RNF40	ring finger protein 40	0.039332	-1.15873
389860	ENSG00000238269	PAGE2B	PAGE family member 2B	0.039332	-1.51376
6166	ENSG00000165502	RPL36AL	ribosomal protein L36a like	0.039541	-1.33197
54822	ENSG00000092439	TRPM7	transient receptor potential cation channel subfamily M member 7	0.039541	-0.847102
6749	ENSG00000149136	SSRP1	structure specific recognition protein 1	0.039584	-1.25351
5073	ENSG00000140694	PARN	poly(A)-specific ribonuclease	0.039584	-0.943803
6132	ENSG00000161016	RPL8	ribosomal protein L8	0.039641	-1.14671
9168	ENSG00000034510	TMSB10	thymosin beta 10	0.039733	-1.43948
5870	ENSG00000175582	RAB6A	RAB6A, member RAS oncogene family	0.039733	-1.16485
51466	ENSG00000196405	EVL	Enah/Vasp-like	0.039733	-1.12482
91624	ENSG00000162614	NEXN	nexilin F-actin binding protein	0.039743	1.45565
2803	ENSG00000144674	GOLGA4	golgin A4	0.039743	-1.29323
26057	ENSG00000132466	ANKRD17	ankyrin repeat domain 17	0.039743	-0.940691
8775	ENSG00000105402	NAPA	NSF attachment protein alpha	0.039743	-1.11135
4599	ENSG00000157601	MX1	MX dynamin like GTPase 1	0.039743	-1.51098
4677	ENSG00000134440	NARS1	asparaginyl-tRNA synthetase 1	0.03978	-1.25111
29997	ENSG00000105373	NOP53	NOP53 ribosome biogenesis factor	0.039861	-1.49046
23360	ENSG00000109920	FNBP4	formin binding protein 4	0.039891	-1.31719
9733	ENSG00000075856	SART3	spliceosome associated factor 3, U4/U6 recycling protein	0.039891	-1.05031
51341	ENSG00000178951	ZBTB7A	zinc finger and BTB domain containing 7A	0.039894	-1.41011
2214	ENSG00000203747	FCGR3A	Fc gamma receptor IIIa	0.039983	-1.25559
79961	ENSG00000162777	DENND2D	DENN domain containing 2D	0.040627	-0.910633
57118	ENSG00000183049	CAMK1D	calcium/calmodulin dependent protein kinase ID	0.040627	-0.900094
24148	ENSG00000101161	PRPF6	pre-mRNA processing factor 6	0.040627	-1.16344
29761	ENSG00000155313	USP25	ubiquitin specific peptidase 25	0.040711	-1.09612
4536	ENSG00000198763	ND2	NADH dehydrogenase subunit 2	0.040711	1.21968
728841	ENSG00000270231	NBPF8	NBPF member 8	0.041023	-0.962639
54904	ENSG00000147548	NSD3	nuclear receptor binding SET domain protein 3	0.041092	-1.04131
6135	ENSG00000142676	RPL11	ribosomal protein L11	0.041292	-1.25565
2752	ENSG00000135821	GLUL	glutamate-ammonia ligase	0.04131	-1.15828
91746	ENSG00000083896	YTHDC1	YTH domain containing 1	0.04131	-1.23524
26156	ENSG00000171490	RSL1D1	ribosomal L1 domain containing 1	0.04131	-1.24805
2215	ENSG00000162747	FCGR3B	Fc gamma receptor IIIb	0.041349	-1.35283
80254	ENSG00000182923	CEP63	centrosomal protein 63	0.041367	-1.06903
51631	ENSG00000146963	LUC7L2	LUC7 like 2, pre-mRNA splicing factor	0.041383	-1.27397
51652	ENSG00000115561	CHMP3	charged multivesicular body protein 3	0.041444	-1.07667
10320	ENSG00000185811	IKZF1	IKAROS family zinc finger 1	0.041529	-1.06884
11235	ENSG00000114209	PDCD10	programmed cell death 10	0.041884	-1.10617
145508	ENSG00000100629	CEP128	centrosomal protein 128	0.042055	-0.931831
50618	ENSG00000198399	ITSN2	intersectin 2	0.042152	-1.17464
127544	ENSG00000116514	RNF19B	ring finger protein 19B	0.042291	-1.0991
23215	ENSG00000117523	PRRC2C	proline rich coiled-coil 2C	0.042291	-1.2734
11176	ENSG00000076108	BAZ2A	bromodomain adjacent to zinc finger domain 2A	0.042291	-1.11265
79677	ENSG00000163029	SMC6	structural maintenance of chromosomes 6	0.042624	-1.06255
5062	ENSG00000180370	PAK2	p21 (RAC1) activated kinase 2	0.042626	-1.07837
56990	ENSG00000158985	CDC42SE2	CDC42 small effector 2	0.042626	-1.03842
506	ENSG00000110955	ATP5F1B	ATP synthase F1 subunit beta	0.042626	-0.986027
51755	ENSG00000167258	CDK12	cyclin dependent kinase 12	0.042626	-0.798022
10123	ENSG00000188042	ARL4C	ADP ribosylation factor like GTPase 4C	0.042825	-1.31847
3550	ENSG00000113141	IK	IK cytokine	0.042825	-1.35064
162394	ENSG00000166750	SLFN5	schlafen family member 5	0.042825	-1.21644
4535	ENSG00000198888	ND1	NADH dehydrogenase subunit 1	0.042825	1.28457
55707	ENSG00000157191	NECAP2	NECAP endocytosis associated 2	0.043018	-0.928492
22934	ENSG00000153574	RPIA	ribose 5-phosphate isomerase A	0.043018	-1.31771
93349	ENSG00000185404	SP140L	SP140 nuclear body protein like	0.043018	-1.00865
259230	ENSG00000198964	SGMS1	sphingomyelin synthase 1	0.043018	-1.00032
22864	ENSG00000179912	R3HDM2	R3H domain containing 2	0.043018	-1.02417
10914	ENSG00000090060	PAPOLA	poly(A) polymerase alpha	0.043018	-0.996915
29117	ENSG00000166164	BRD7	bromodomain containing 7	0.043018	-1.11457
5335	ENSG00000124181	PLCG1	phospholipase C gamma 1	0.043018	-0.838726
29994	ENSG00000123636	BAZ2B	bromodomain adjacent to zinc finger domain 2B	0.043041	-1.27004
3431	ENSG00000135899	SP110	SP110 nuclear body protein	0.043155	-1.10267
23338	ENSG00000043143	JADE2	jade family PHD finger 2	0.043155	-1.14074
10210	ENSG00000197579	TOPORS	TOP1 binding arginine/serine rich protein, E3 ubiquitin ligase	0.043155	-1.20537
11345	ENSG00000034713	GABARAPL2	GABA type A receptor associated protein like 2	0.043155	-1.1716
10594	ENSG00000274442	PRPF8	pre-mRNA processing factor 8	0.043155	-0.989873
23645	ENSG00000087074	PPP1R15A	protein phosphatase 1 regulatory subunit 15A	0.043155	-1.21677
23042	ENSG00000276709	PDXDC1	pyridoxal dependent decarboxylase domain containing 1	0.043289	-0.893383
5934	ENSG00000103479	RBL2	RB transcriptional corepressor like 2	0.043289	-1.04774
1105	ENSG00000153922	CHD1	chromodomain helicase DNA binding protein 1	0.043353	-1.18401
142	ENSG00000143799	PARP1	poly(ADP-ribose) polymerase 1	0.043501	-1.01335
6134	ENSG00000147403	RPL10	ribosomal protein L10	0.043501	-1.09633
222194	ENSG00000187257	RSBN1L	round spermatid basic protein 1 like	0.043511	-1.18234
4570	ENSG00000210135	TRNN	tRNA-Asn	0.044093	1.06441
3660	ENSG00000168310	IRF2	interferon regulatory factor 2	0.044101	-1.06029
79002	ENSG00000123144	TRIR	telomerase RNA component interacting RNase	0.044213	-1.05586
26999	ENSG00000055163	CYFIP2	cytoplasmic FMR1 interacting protein 2	0.044336	-1.03951
329	ENSG00000110330	BIRC2	baculoviral IAP repeat containing 2	0.044336	-1.15707
58517	ENSG00000119707	RBM25	RNA binding motif protein 25	0.044336	-1.5552
84656	ENSG00000140632	GLYR1	glyoxylate reductase 1 homolog	0.044336	-0.936078
780851	#N/A	SNORD3A	small nucleolar RNA, C/D box 3A	0.044336	-1.48737
162466	ENSG00000173868	PHOSPHO1	phosphoethanolamine/phosphocholine phosphatase 1	0.044336	-1.37811
7408	ENSG00000125753	VASP	vasodilator stimulated phosphoprotein	0.044573	-1.14412
10443	ENSG00000244754	N4BP2L2	NEDD4 binding protein 2 like 2	0.044647	-1.12319
7494	ENSG00000100219	XBP1	X-box binding protein 1	0.044647	-1.1413
83872	ENSG00000143341	HMCN1	hemicentin 1	0.044898	1.43686
54815	ENSG00000167491	GATAD2A	GATA zinc finger domain containing 2A	0.044898	-0.923392
473	ENSG00000142599	RERE	arginine-glutamic acid dipeptide repeats	0.044967	-0.964276
64324	ENSG00000165671	NSD1	nuclear receptor binding SET domain protein 1	0.044967	-0.890113
689	ENSG00000145741	BTF3	basic transcription factor 3	0.045282	-1.11259
920	ENSG00000010610	CD4	CD4 molecule	0.045337	-1.22226
25962	ENSG00000164944	VIRMA	vir like m6A methyltransferase associated	0.045561	-1.00644
2782	ENSG00000078369	GNB1	G protein subunit beta 1	0.04571	-0.926937
11124	ENSG00000185104	FAF1	Fas associated factor 1	0.04571	-1.06709
27332	ENSG00000075292	ZNF638	zinc finger protein 638	0.04571	-1.02201
50650	ENSG00000163947	ARHGEF3	Rho guanine nucleotide exchange factor 3	0.04571	-0.909786
6793	ENSG00000072786	STK10	serine/threonine kinase 10	0.04571	-1.19995
23195	ENSG00000112159	MDN1	midasin AAA ATPase 1	0.04571	-0.901147
114599	ENSG00000207445	SNORD15B	small nucleolar RNA, C/D box 15B	0.04571	-1.52051
9169	ENSG00000139218	SCAF11	SR-related CTD associated factor 11	0.04571	-1.13228
10988	ENSG00000111142	METAP2	methionyl aminopeptidase 2	0.04571	-1.33519
9873	ENSG00000137478	FCHSD2	FCH and double SH3 domains 2	0.046039	-0.958472
51507	ENSG00000022277	RTF2	replication termination factor 2	0.046208	-1.21271
6233	ENSG00000143947	RPS27A	ribosomal protein S27a	0.046227	-1.2276
11052	ENSG00000111605	CPSF6	cleavage and polyadenylation specific factor 6	0.046227	-1.04672
9147	ENSG00000165525	NEMF	nuclear export mediator factor	0.046227	-1.16654
10933	ENSG00000185787	MORF4L1	mortality factor 4 like 1	0.046381	-1.05182
100526767	ENSG00000249884	RNF103-CHMP3	RNF103-CHMP3 readthrough	0.046434	-1.06903
93621	ENSG00000179010	MRFAP1	Morf4 family associated protein 1	0.046434	-1.12459
114932	ENSG00000178988	MRFAP1L1	Morf4 family associated protein 1 like 1	0.046434	-1.23673
4214	ENSG00000095015	MAP3K1	mitogen-activated protein kinase kinase kinase 1	0.046434	-1.01165
10944	ENSG00000110696	C11orf58	chromosome 11 open reading frame 58	0.046434	-1.15873
80011	ENSG00000172775	PSME3IP1	proteasome activator subunit 3 interacting protein 1	0.046434	-1.16739
2778	ENSG00000087460	GNAS	GNAS complex locus	0.046434	-1.02178
7074	ENSG00000156299	TIAM1	TIAM Rac1 associated GEF 1	0.046434	-0.747673
10087	ENSG00000113163	CERT1	ceramide transporter 1	0.046601	-1.01495
5204	ENSG00000291834	PFDN5	prefoldin subunit 5	0.046601	-1.16053
65056	ENSG00000062194	GPBP1	GC-rich promoter binding protein 1	0.04672	-1.14926
11190	ENSG00000126001	CEP250	centrosomal protein 250	0.04672	-0.954526
7453	ENSG00000140105	WARS1	tryptophanyl-tRNA synthetase 1	0.04708	-0.926646
527	ENSG00000185883	ATP6V0C	ATPase H+ transporting V0 subunit c	0.04708	-1.20133
84193	ENSG00000183576	SETD3	SET domain containing 3, actin histidine methyltransferase	0.047333	-0.80055
117289	ENSG00000164691	TAGAP	T cell activation RhoGTPase activating protein	0.047366	-1.37714
6136	ENSG00000197958	RPL12	ribosomal protein L12	0.047366	-1.12135
1207	ENSG00000074201	CLNS1A	chloride nucleotide-sensitive channel 1A	0.047366	-1.00431
9967	ENSG00000054118	THRAP3	thyroid hormone receptor associated protein 3	0.047511	-1.23198
80342	ENSG00000009790	TRAF3IP3	TRAF3 interacting protein 3	0.047511	-1.20489
23244	ENSG00000121892	PDS5A	PDS5 cohesin associated factor A	0.047511	-0.953654
9748	ENSG00000065613	SLK	STE20 like kinase	0.047511	-1.0422
4519	ENSG00000198727	CYTB	cytochrome b	0.047511	1.07673
4571	ENSG00000210196	TRNP	tRNA-Pro	0.047511	1.23376
4585	ENSG00000276613	MUC4	mucin 4, cell surface associated	0.047665	1.08093
6731	ENSG00000174780	SRP72	signal recognition particle 72	0.047665	-1.08944
7323	ENSG00000109332	UBE2D3	ubiquitin conjugating enzyme E2 D3	0.047665	-1.04611
309	ENSG00000197043	ANXA6	annexin A6	0.047665	-0.931829
1979	ENSG00000148730	EIF4EBP2	eukaryotic translation initiation factor 4E binding protein 2	0.047665	-0.951437
643802	ENSG00000291103	MPHOSPH10P1	MPHOSPH10 pseudogene 1	0.047665	-1.13196
54552	ENSG00000130119	GNL3L	G protein nucleolar 3 like	0.047665	-0.987289
9208	ENSG00000124831	LRRFIP1	LRR binding FLII interacting protein 1	0.047716	-1.09406
83641	ENSG00000065809	FAM107B	family with sequence similarity 107 member B	0.047716	-0.943789
55824	ENSG00000076641	PAG1	phosphoprotein membrane anchor with glycosphingolipid microdomains 1	0.047719	-0.974885
6478	ENSG00000181788	SIAH2	siah E3 ubiquitin protein ligase 2	0.04772	-1.17532
1350	ENSG00000127184	COX7C	cytochrome c oxidase subunit 7C	0.04772	-1.1732
55809	ENSG00000124496	TRERF1	transcriptional regulating factor 1	0.04772	-0.759527
11177	ENSG00000198604	BAZ1A	bromodomain adjacent to zinc finger domain 1A	0.04772	-1.22645
54464	ENSG00000114127	XRN1	5'-3' exoribonuclease 1	0.047828	-1.01322
55291	ENSG00000110075	PPP6R3	protein phosphatase 6 regulatory subunit 3	0.047828	-0.902667
255394	ENSG00000166046	TCP11L2	t-complex 11 like 2	0.047828	-1.14828
9669	ENSG00000158417	EIF5B	eukaryotic translation initiation factor 5B	0.047894	-1.39246
10010	ENSG00000136560	TANK	TRAF family member associated NFKB activator	0.047894	-1.12727
5978	ENSG00000084093	REST	RE1 silencing transcription factor	0.047894	-1.02643
10875	ENSG00000127951	FGL2	fibrinogen like 2	0.047894	-1.18024
4584	ENSG00000169894	MUC3A	mucin 3A, cell surface associated	0.047894	1.09984
387680	ENSG00000099290	WASHC2A	WASH complex subunit 2A	0.047894	-0.910217
6231	ENSG00000197728	RPS26	ribosomal protein S26	0.047894	-1.34266
65117	ENSG00000111011	RSRC2	arginine and serine rich coiled-coil 2	0.047894	-1.30805
3183	ENSG00000092199	HNRNPC	heterogeneous nuclear ribonucleoprotein C	0.047894	-1.06851
5306	ENSG00000174238	PITPNA	phosphatidylinositol transfer protein alpha	0.047894	-0.967005
26851	#N/A	SNORD3B-1	small nucleolar RNA, C/D box 3B-1	0.047894	-1.94038
22897	ENSG00000110274	CEP164	centrosomal protein 164	0.048063	-0.885818
23048	ENSG00000187239	FNBP1	formin binding protein 1	0.048111	-1.13827
57661	ENSG00000070047	PHRF1	PHD and ring finger domains 1	0.048111	-1.07178
4947	ENSG00000180304	OAZ2	ornithine decarboxylase antizyme 2	0.048111	-1.07939
23225	ENSG00000132182	NUP210	nucleoporin 210	0.04822	-0.886314
8087	ENSG00000114416	FXR1	FMR1 autosomal homolog 1	0.048512	-1.03806
8243	ENSG00000072501	SMC1A	structural maintenance of chromosomes 1A	0.048512	-1.38612
55870	ENSG00000116539	ASH1L	ASH1 like histone lysine methyltransferase	0.048557	-0.955701
3257	ENSG00000289758	HPS1	HPS1 biogenesis of lysosomal organelles complex 3 subunit 1	0.048557	-1.11067
83666	ENSG00000138496	PARP9	poly(ADP-ribose) polymerase family member 9	0.048705	-1.14736
54439	ENSG00000091009	RBM27	RNA binding motif protein 27	0.048819	-0.97771
3178	ENSG00000135486	HNRNPA1	heterogeneous nuclear ribonucleoprotein A1	0.048819	-1.17649
8925	ENSG00000103657	HERC1	HECT and RLD domain containing E3 ubiquitin protein ligase family member 1	0.048819	-0.957691
23479	ENSG00000136003	ISCU	iron-sulfur cluster assembly enzyme	0.048828	-1.01687
9790	ENSG00000165733	BMS1	BMS1 ribosome biogenesis factor	0.049006	-0.891946
10657	ENSG00000121774	KHDRBS1	KH RNA binding domain containing, signal transduction associated 1	0.049091	-0.997407
3646	ENSG00000104408	EIF3E	eukaryotic translation initiation factor 3 subunit E	0.049091	-0.975602
2113	ENSG00000134954	ETS1	ETS proto-oncogene 1, transcription factor	0.049091	-1.25035
103	ENSG00000160710	ADAR	adenosine deaminase RNA specific	0.049142	-1.06053
9448	ENSG00000071054	MAP4K4	mitogen-activated protein kinase kinase kinase kinase 4	0.049142	-1.17472
29072	ENSG00000181555	SETD2	SET domain containing 2, histone lysine methyltransferase	0.049142	-0.962085
2876	ENSG00000233276	GPX1	glutathione peroxidase 1	0.049142	-1.26647
55247	ENSG00000109674	NEIL3	nei like DNA glycosylase 3	0.049142	-1.39084
57492	ENSG00000049618	ARID1B	AT-rich interaction domain 1B	0.049142	-0.768268
7994	ENSG00000083168	KAT6A	lysine acetyltransferase 6A	0.049142	-1.04182
23063	ENSG00000062650	WAPL	WAPL cohesin release factor	0.049142	-0.933626
120425	ENSG00000160593	JAML	junction adhesion molecule like	0.049142	-1.10571
4666	ENSG00000196531	NACA	nascent polypeptide associated complex subunit alpha	0.049142	-1.22547
64062	ENSG00000139746	RBM26	RNA binding motif protein 26	0.049142	-1.086
10209	ENSG00000173812	EIF1	eukaryotic translation initiation factor 1	0.049142	-0.940507
9267	ENSG00000108669	CYTH1	cytohesin 1	0.049142	-1.09095
5874	ENSG00000041353	RAB27B	RAB27B, member RAS oncogene family	0.049142	1.31774
55959	ENSG00000196562	SULF2	sulfatase 2	0.049142	-0.968986
6709	ENSG00000197694	SPTAN1	spectrin alpha, non-erythrocytic 1	0.04934	-0.912806
51816	ENSG00000093072	ADA2	adenosine deaminase 2	0.049475	-0.881786
4953	ENSG00000115758	ODC1	ornithine decarboxylase 1	0.049666	-1.04539
79026	ENSG00000124942	AHNAK	AHNAK nucleoprotein	0.049666	-1.17024
23468	ENSG00000094916	CBX5	chromobox 5	0.049666	-0.934158
6789	ENSG00000101109	STK4	serine/threonine kinase 4	0.049666	-1.11441

## Sheet: exp.GSE99321_GeneLevel_Normaliz
Normalized expresison matrix for GSE99321. Each column contains a sample and each row a gene indicated with its Esembl ID in the column 'Ens'. Data are indicated as transcript per million (TPM)
Ens	GSM2641079	GSM2641080	GSM2641081	GSM2641082	GSM2641083	GSM2641084	GSM2641085	GSM2641086	GSM2641087	GSM2641088	GSM2641089	GSM2641090	GSM2641091	GSM2641092
ENSG00000000003	13.1403	13.2292	9.45809	8.19697	11.8576	8.7429	8.85592	6.6847	5.73895	11.347	10.5389	8.78329	8.16147	11.3844
ENSG00000000005	0.68409	0.24299	0.50908	0.30774	0.45716	1.12449	0.19159	0.29783	0.04449	0.45207	6.00976	0.22457	0.15487	0.40951
ENSG00000000419	36.8556	25.9995	37.9395	21.8213	29.5727	34.8873	21.3734	25.1834	18.329	29.5428	28.3939	25.3518	23.0286	26.2088
ENSG00000000457	10.0904	9.42246	10.637	11.2184	10.0861	10.9075	8.13212	14.1305	8.00784	10.0586	7.44687	7.86005	8.59509	9.05021
ENSG00000000460	3.02142	2.67285	2.25065	2.04225	3.80016	2.78311	2.04367	2.05174	0.88976	2.28296	2.43874	2.66992	2.29202	2.49802
ENSG00000000938	5.24472	6.88461	2.0631	10.5749	8.51465	4.94775	3.17195	6.05594	12.1007	4.97278	5.94443	4.49146	19.8074	3.11229
ENSG00000000971	37.9958	67.1992	76.3881	20.7302	87.4323	60.8911	131.966	61.4198	31.2306	176.895	111.964	56.4676	56.3404	70.3541
ENSG00000001036	38.6228	35.26	36.3855	53.0705	50.145	22.799	40.7458	27.8639	36.6136	47.7839	27.9802	29.4939	47.1259	36.0371
ENSG00000001084	27.5063	31.5342	26.9542	30.6058	26.2297	30.811	16.9668	24.8856	19.3968	18.6479	27.6754	23.8796	17.6393	23.9155
ENSG00000001167	12.5417	16.5231	12.4054	19.3874	14.3149	14.8151	9.53715	22.0396	8.63067	8.9058	13.9139	11.578	7.69687	12.7358
ENSG00000001460	6.29937	4.75173	5.01038	4.44819	6.02883	5.79112	4.81115	2.6805	3.42557	5.87692	6.98961	7.38595	4.53759	4.75034
ENSG00000001461	28.8745	34.207	28.9369	24.8707	31.4299	31.5981	31.9537	15.6528	24.8243	23.3947	35.4924	21.3594	39.2741	27.5602
ENSG00000001497	24.2854	23.7856	22.051	21.9332	19.5723	23.7829	16.0301	24.3561	15.3483	26.2201	27.3052	27.4478	20.7986	21.8679
ENSG00000001561	23.8578	38.6348	32.045	39.642	26.4868	28.1122	24.8221	21.3447	43.3758	18.1959	23.4293	21.8335	23.8185	27.7649
ENSG00000001617	11.5726	12.2033	9.91358	25.0945	13.0006	10.4859	9.89905	47.2562	27.3601	8.74757	14.0445	12.7757	16.2145	11.5073
ENSG00000001626	2.28032	3.77978	1.20571	1.70654	1.88579	1.26505	0.83024	2.15102	0.66732	0.67811	1.1105	1.17277	0.91371	1.02378
ENSG00000001629	25.4825	24.1096	29.4996	27.8641	28.1726	23.2488	16.4984	16.1823	19.0853	15.2348	24.431	19.463	15.2544	25.0212
ENSG00000001630	34.0622	13.7422	20.1487	32.5641	53.488	23.9797	22.2888	37.0306	35.4569	14.0368	27.7407	17.7163	22.595	23.9155
ENSG00000001631	26.1096	26.7825	30.3034	27.8082	29.8584	27.803	21.3096	23.8266	18.9519	18.9192	28.6117	22.6319	18.8782	26.5773
ENSG00000002016	8.6652	7.74856	7.74331	7.30174	7.77176	7.50596	5.51366	5.12935	5.07163	5.49266	10.5389	9.55682	6.6128	9.78733
ENSG00000002330	14.765	11.3124	11.1461	11.666	17.6865	21.7026	27.8876	16.4139	32.4762	52.3498	22.2971	22.7068	26.9468	25.8812
ENSG00000002549	71.7444	44.7364	58.249	41.5164	76.5747	57.2084	72.742	107.816	48.3584	58.0459	53.6741	39.1256	57.5949	55.2841
ENSG00000002586	126.272	96.6545	99.2429	113.89	200.38	81.2443	167.645	92.1297	243.616	145.115	152.182	136.091	205.028	84.6052
ENSG00000002587	1.73874	4.18476	2.30424	3.41307	5.31451	3.09234	2.91649	2.77977	3.6925	8.22769	4.48554	2.79468	4.83184	4.42273
ENSG00000002726	0.51307	0.80995	1.95592	0.39166	1.4572	1.48995	3.70416	0.66185	0.71181	0.76852	0.76211	3.14402	0.74336	0.53237
ENSG00000002745	0.19953	0.62096	0.37511	0.36369	0.45716	0.33735	0.23417	0.8935	0.17795	0.42947	0.56614	0.42419	0.40265	0.32761
ENSG00000002746	2.05228	3.34781	3.6707	2.6857	2.20009	2.13653	1.57533	3.60709	0.97874	1.60485	2.41697	2.81964	1.99778	3.07134
ENSG00000002822	8.57969	7.72156	10.6102	9.53982	13.3148	10.1204	9.77132	7.14799	14.0582	18.7609	10.9743	13.9235	16.6327	9.50068
ENSG00000002834	49.3403	52.377	52.6759	53.2663	93.1754	51.7265	50.73	31.107	87.1519	76.9651	71.355	43.4673	67.7851	62.6553
ENSG00000002919	9.60583	9.90843	8.62749	15.2189	13.4577	9.4176	9.40942	10.4242	18.6405	12.1833	11.2792	9.80634	14.5729	9.78733
ENSG00000002933	27.7343	12.2573	13.2896	66.4151	56.8881	16.6143	62.7365	10.1594	28.7837	23.7563	31.9214	47.9338	19.0176	21.1308
ENSG00000003056	96.5713	74.4887	78.7192	116.352	117.148	75.5657	72.3163	66.3175	89.2874	76.9651	78.3446	74.3835	97.4111	85.3013
ENSG00000003096	17.3589	10.2594	18.675	13.1207	13.772	14.1967	8.19599	5.52646	7.25154	16.5232	15.8954	18.9889	6.86059	16.2986
ENSG00000003137	5.70079	3.32081	4.04581	10.0434	2.51439	2.16464	4.91759	9.56375	18.0621	6.12556	8.33962	6.81204	5.65263	7.90358
ENSG00000003147	43.269	33.6941	36.4123	83.4524	66.5171	41.1563	36.7649	38.5859	31.8089	50.0669	41.611	31.9143	39.0728	41.2379
ENSG00000003249	2.22331	2.99683	2.22386	1.9863	3.77159	4.18872	4.83244	2.11792	4.89368	2.84805	3.2444	2.49525	5.79201	2.78468
ENSG00000003393	61.426	52.944	56.5342	63.2538	84.9464	56.3931	35.3173	47.0576	39.9947	34.3348	69.3299	57.6653	47.5905	62.123
ENSG00000003400	15.4776	10.5294	14.8168	6.60234	12.3434	9.8955	12.0066	10.5234	7.74091	10.1716	9.66787	8.48386	9.95792	11.9168
ENSG00000003402	299.063	385.97	326.773	360.611	238.896	342.997	183.207	331.521	160.646	231.686	381.598	367.276	244.039	312.703
ENSG00000003436	26.6797	28.6184	25.4806	36.5926	45.4876	23.1083	22.4804	56.125	26.3369	25.3612	20.4027	17.1424	32.3981	22.9736
ENSG00000003509	18.214	18.035	24.2213	28.2838	15.9435	25.5821	19.2872	22.172	21.2653	17.1335	24.2785	19.6376	17.1127	19.8204
ENSG00000003756	128.182	112.611	113.202	98.9232	89.2609	111.1	76.1056	107.319	49.3372	102.665	113.859	116.878	66.6391	107.005
ENSG00000003987	1.99528	1.88989	1.79516	1.76249	1.97151	1.96786	1.72435	2.6474	0.88976	1.87609	2.1339	1.79658	2.41592	1.7609
ENSG00000003989	22.5751	41.9826	23.9265	27.0248	23.801	34.2969	72.7846	67.8728	40.84	19.9589	36.0803	28.4209	19.4977	15.6024
ENSG00000004059	49.3973	43.6565	38.6897	48.6783	57.9739	43.2366	60.8419	46.9252	47.7356	85.0345	55.6773	61.3084	71.5328	55.2431
ENSG00000004139	18.157	15.4971	17.121	12.1696	13.9435	14.6465	12.5388	7.04871	14.5921	14.8957	18.8349	16.3938	10.7632	13.5548
ENSG00000004142	119.831	115.094	115.694	125.612	137.349	120.236	132.626	97.1266	156.153	129.224	133.412	130.302	152.528	122.649
ENSG00000004399	80.5236	64.0133	73.816	64.8484	110.433	75.2564	83.301	43.6491	122.075	93.6917	112.988	66.3987	90.5659	101.928
ENSG00000004455	66.8417	59.9366	60.1781	102.392	97.8327	62.381	60.778	71.6123	73.6276	68.534	59.9451	71.6137	82.2031	62.2458
ENSG00000004468	7.24	19.8709	6.10891	5.90294	7.65747	7.78709	7.36574	10.5896	9.83184	3.00627	7.92591	3.71793	13.938	5.037
ENSG00000004478	44.7512	34.099	43.3518	76.934	69.9744	54.4815	48.2179	102.124	99.4751	54.2711	50.3208	63.604	51.3537	44.0635
ENSG00000004487	42.9269	33.3701	38.4218	44.1461	50.9164	40.1724	40.4903	33.0264	37.6813	43.0371	43.5925	44.2159	40.575	38.3713
ENSG00000004534	79.64	83.1552	72.0744	81.634	81.432	102.132	57.3719	69.0311	50.8498	82.9098	101.97	67.3968	101.825	81.5338
ENSG00000004660	5.7863	4.85972	6.26967	6.96603	8.91466	5.17265	7.19544	5.85738	5.9169	8.38592	7.01138	5.86384	7.97563	7.24836
ENSG00000004700	23.2307	26.0535	29.8479	37.5718	44.0876	38.3732	19.3085	22.3375	19.1743	22.2645	32.5093	15.77	20.3804	27.0278
ENSG00000004766	19.4112	19.4929	20.2826	21.0939	23.2581	22.2368	16.69	8.50479	11.211	14.195	18.3777	17.317	18.615	16.1757
ENSG00000004776	325.372	94.0086	306.49	148.944	399.045	222.761	489.311	156.726	463.476	187.609	292.322	362.984	350.138	101.231
ENSG00000004777	10.4039	7.26258	10.6638	6.93805	9.00038	9.61438	7.40832	4.0042	4.62675	10.9401	14.4582	14.3727	8.05306	11.2616
ENSG00000004779	171.537	148.303	152.642	122.115	131.891	198.782	185.229	131.874	200.24	190.186	129.014	128.431	147.216	144.803
ENSG00000004799	1297.93	864.977	833.33	4451.68	117.376	769.347	51.4325	1592.25	181.956	942.523	3908.8	3923.59	1981.69	1752.83
ENSG00000004809	0.62709	0.62096	0.85739	0.61547	1.00004	0.53413	0.63865	0.56257	0.44488	0.40686	0.76211	0.37429	1.22345	0.61427
ENSG00000004838	0.51307	0.64796	0.64304	0.41964	0.71432	0.87148	0.38319	0.59567	0.66732	0.49728	0.67501	0.79848	0.85177	0.53237
ENSG00000004846	2.1948	3.07782	2.89369	1.84642	2.11437	1.54617	0.87282	1.98555	0.53386	0.83633	1.48066	2.14592	1.3938	1.96566
ENSG00000004848	0.28504	0.21599	0.24114	0.16786	0.3143	0.02811	0.12773	0.39711	0.04449	0.27124	0.13065	0.22457	0.15487	0.12285
ENSG00000004864	11.4871	11.6363	9.64564	18.0445	21.3438	8.85535	7.79151	13.4687	11.6558	8.09207	9.36302	7.06157	12.3274	10.6064
ENSG00000004866	22.8317	22.6517	19.7736	28.3957	30.9727	23.2769	25.5246	25.2496	28.5613	21.7446	26.935	24.1291	25.3052	18.7147
ENSG00000004897	55.6397	53.052	54.5783	60.596	82.6892	43.8551	40.8096	80.448	53.9194	31.984	41.0231	34.4095	38.0352	44.9235
ENSG00000004939	0.79811	1.26893	0.85739	0.8113	0.60003	1.18071	0.76638	0.82731	0.48937	0.51988	1.0234	1.44725	0.78982	0.69617
ENSG00000004948	1.96677	1.32292	1.95592	2.21011	1.48578	1.68673	1.19214	2.01865	0.53386	1.13018	1.39357	1.62191	1.25442	1.47424
ENSG00000004961	42.4139	31.3992	38.8237	40.6771	40.8017	38.6262	28.5476	37.0637	36.0797	28.1414	37.0819	30.6916	30.8184	34.9314
ENSG00000004975	21.2639	14.7951	17.0942	14.7713	17.2293	18.3292	18.2441	15.5204	15.3483	24.1406	24.9971	24.6032	15.5796	22.8508
ENSG00000005001	0.19953	0.027	0.16076	0.16786	0.08572	0.08434	0.14902	0.76113	0.17795	0.24864	0.28307	0.07486	0.13938	0.24571
ENSG00000005007	56.2953	53.241	51.1755	69.5764	50.8021	65.0798	43.3216	79.3229	86.2622	59.8994	77.5825	74.5581	53.2121	62.8601
ENSG00000005020	7.52504	6.83061	6.18929	5.51127	14.8578	5.2851	5.51366	2.58122	6.45076	4.76935	6.81541	4.16707	7.83625	5.52841
ENSG00000005022	110.082	95.6015	108.862	174.57	130.377	98.3084	67.2709	103.646	84.5716	119.03	142.209	117.227	108.019	132.518
ENSG00000005059	4.13307	2.15988	4.98358	5.84699	11.029	4.07627	4.61956	6.28759	3.78148	4.99538	5.13878	4.39164	5.59068	4.34083
ENSG00000005073	0.11402	0.18899	0.13397	0.33571	0.54288	0.28112	0.17031	0.29783	0.22244	0.31645	0.26129	0.524	0.37168	0.1638
ENSG00000005075	27.5063	26.2695	25.4002	29.9623	35.0015	27.1283	29.3139	25.7129	22.5999	48.4168	26.9786	32.7128	25.2432	30.8772
ENSG00000005100	14.7935	16.4421	12.1106	17.0934	12.8005	11.6666	9.11138	36.104	11.6558	9.26745	14.8066	12.4264	9.865	11.753
ENSG00000005102	29.7866	2.83484	20.497	19.6392	47.2877	8.82724	14.1993	5.89048	9.2535	39.4432	29.8746	9.50691	17.4689	22.3593
ENSG00000005108	4.27559	4.31975	5.84097	3.07736	6.42884	2.9799	3.98091	3.27616	2.31337	3.54876	4.61619	3.4185	2.30751	4.58653
ENSG00000005156	24.5704	24.2986	20.497	28.4796	25.6011	23.6705	19.6491	25.4813	21.6212	15.4156	24.8229	19.1386	17.4999	18.1414
ENSG00000005175	17.6154	18.9259	18.4339	21.4856	26.5154	19.9316	15.3701	22.867	14.1472	14.6697	16.4397	16.6683	16.23	19.0423
ENSG00000005187	10.3469	20.0328	22.319	7.91721	10.829	8.37744	2.49073	7.94221	2.44684	19.0548	21.0995	18.1155	18.5066	9.09116
ENSG00000005189	7.46803	5.2647	5.68021	3.07736	6.94315	4.46984	5.15176	2.84596	2.44684	4.65633	4.55087	3.66802	6.30307	4.29987
ENSG00000005194	35.6869	33.5321	26.0432	41.3206	45.3448	30.1363	32.4433	34.8465	53.3856	29.5428	28.5028	29.444	43.6878	30.9591
ENSG00000005206	33.2071	28.8344	26.6595	23.2201	28.2869	30.1082	33.4865	35.1112	25.1802	43.8509	49.9942	49.0567	37.9733	47.3805
ENSG00000005238	16.7603	17.792	18.166	18.0725	28.4298	15.3212	21.5224	14.8255	27.0932	18.3993	19.0744	16.0195	42.3405	21.9089
ENSG00000005243	16.5893	13.3102	17.8444	7.77733	24.401	17.3733	17.5415	8.07458	10.0988	30.8538	18.7914	21.534	12.4977	16.7081
ENSG00000005249	40.9031	44.1965	38.7433	18.9398	56.7738	29.3492	19.2872	10.2256	12.2787	39.8048	42.1772	25.8758	46.4754	26.4135
ENSG00000005302	18.1285	13.1753	14.8704	22.2689	23.5153	13.3814	11.6234	16.0168	16.683	13.2683	14.5236	12.9005	16.5707	13.7187
ENSG00000005339	58.5186	51.675	50.9076	64.4567	58.0025	49.3932	46.3659	94.5454	59.9698	43.444	75.5357	59.1375	44.5861	59.543
ENSG00000005379	33.1501	25.2166	21.5955	15.8624	12.372	38.9635	19.4575	10.5234	7.25154	27.8024	37.8005	39.974	12.7145	32.3924
ENSG00000005381	0.62709	0.91795	0.58946	0.72738	0.9429	0.36546	0.61736	1.05896	0.44488	0.85893	0.63146	0.87334	1.3938	1.14663
ENSG00000005421	0.68409	0.18899	0.4287	0.44762	0.48573	0.4498	0.40448	0.52948	0.40039	0.31645	0.28307	0.39924	0.60398	0.53237
ENSG00000005436	12.3707	20.3298	13.5307	13.2606	18.5151	9.61438	12.1769	14.8255	6.40627	13.4039	11.78	10.0559	12.2499	16.2167
ENSG00000005448	3.76252	1.48492	2.38462	2.26606	3.91445	3.12046	2.15012	0.8935	2.49133	4.76935	2.89601	2.59506	3.11282	3.11229
ENSG00000005469	10.3754	9.50346	9.75282	10.2112	10.0576	10.6264	6.59937	3.80564	5.51651	7.52698	7.46865	7.71033	5.79201	9.00926
ENSG00000005471	12.5417	6.80361	13.879	5.20354	8.42893	9.44571	10.1758	11.1191	6.13934	7.34615	12.1719	11.4033	5.60617	12.6539
ENSG00000005483	46.3759	43.6025	50.5324	62.9181	53.8023	38.9916	30.8254	83.1616	36.925	29.4298	55.5031	40.5978	32.8937	54.0965
ENSG00000005486	24.0288	18.5749	16.1833	16.0023	22.6581	19.2288	22.0972	20.5836	32.3872	35.691	26.5431	22.3575	28.0154	24.9802
ENSG00000005513	2.96441	1.34992	3.6975	3.02141	4.1716	2.67066	1.95852	5.42718	2.17991	13.5169	5.77024	5.28994	2.6637	7.82168
ENSG00000005700	34.2902	32.6141	34.9119	39.2224	46.7734	32.2728	24.4389	28.1949	23.6231	20.5918	23.8866	22.7567	17.9645	25.7583
ENSG00000005801	8.52268	9.85444	8.38635	13.96	12.0862	12.8473	7.89795	17.0096	8.09681	8.951	9.88561	8.53376	10.6238	9.13212
ENSG00000005810	40.7321	43.7105	42.1461	48.8461	52.2308	46.5538	35.3173	32.5631	52.3179	34.2218	46.4014	35.6821	34.3029	46.4387
ENSG00000005812	47.0315	36.7989	41.1815	45.7128	57.0024	44.9796	32.9755	53.0143	36.6581	33.7245	44.507	36.78	32.5839	39.1903
ENSG00000005844	8.03811	2.05188	2.65255	3.04939	14.3435	3.99194	4.34281	3.20998	1.86849	5.42485	2.93955	2.4204	5.01768	6.716
ENSG00000005882	110.025	132.265	95.8938	122.059	95.6898	136.457	123.046	74.3259	120.34	164.102	170.146	168.854	143.283	140.544
ENSG00000005884	21.8055	14.9032	18.2196	57.4627	102.29	21.9838	31.2299	48.249	66.6875	32.8655	24.2785	19.3133	33.7764	28.2563
ENSG00000005889	21.8055	34.855	22.051	36.8164	28.4583	32.3853	28.0367	45.9986	18.329	26.2201	19.9454	17.5666	15.5641	34.8904
ENSG00000005893	71.0318	80.2664	58.6777	81.0745	102.804	53.7506	63.9926	81.3415	65.9757	49.5244	60.4895	46.9607	55.3183	63.3105
ENSG00000005961	0.85512	1.34992	0.69663	0.75535	0.65717	0.64658	1.14957	0.92659	0.44488	0.94935	1.45889	1.34744	1.36283	0.98283
ENSG00000005981	3.16394	1.99789	2.97407	2.43391	2.05723	2.95178	2.363	2.51503	0.97874	2.28296	2.35164	2.34554	3.08184	4.83224
ENSG00000006007	77.3882	108.156	84.9352	75.843	119.776	89.0033	126.516	69.1965	79.5	85.3058	89.9721	84.4643	120.006	96.0305
ENSG00000006015	15.1071	15.1461	14.1469	9.37197	14.9149	18.9195	26.2484	15.4211	18.9074	60.3289	32.4004	41.4212	16.803	30.2629
ENSG00000006016	12.8838	1.94389	5.06396	27.1367	53.1451	3.71081	10.3887	30.048	27.2711	24.7735	12.4768	16.9677	8.0066	11.2616
ENSG00000006025	10.4894	8.01854	9.21695	7.77733	10.429	11.4136	7.49347	4.56677	5.33856	11.5504	12.2155	12.6759	9.69464	13.1453
ENSG00000006042	19.5537	15.5241	11.7087	19.835	20.4009	15.8553	14.2419	7.80984	8.89759	24.0728	17.8551	19.7374	11.8938	18.7966
ENSG00000006047	3.04992	3.10482	2.75973	2.74165	1.4572	2.05219	2.12883	2.2172	1.20118	1.71787	2.30809	2.27068	2.0907	1.80185
ENSG00000006059	0	0	0.05359	0.02798	0	0	0.02129	0.06619	0	0.0226	0.02177	0.04991	0.01549	0
ENSG00000006062	15.1926	24.7036	21.8367	21.8772	24.0582	18.2448	27.6109	94.4131	23.6231	20.7953	23.8213	17.2672	18.6769	20.5165
ENSG00000006071	4.41811	7.61356	6.67157	4.16843	2.45725	10.6545	3.53385	1.29061	1.51259	3.2097	13.9792	7.76024	2.38494	2.25232
ENSG00000006116	0.22803	0.16199	0.18755	0.25178	0.34287	0.08434	0.19159	0.23165	0.13346	0.06781	0.23952	0.24953	0.04646	0.0819
ENSG00000006118	7.32551	6.04765	7.26103	6.60234	10.0576	9.24892	8.66433	13.3363	10.4992	11.0757	11.301	8.83319	9.77208	12.2035
ENSG00000006125	156.715	137.827	147.712	153.7	152.206	138.312	117.128	93.2217	129.371	131.507	142.971	125.112	130.63	116.588
ENSG00000006128	0.22803	0.32398	0.34831	0.92321	0.42859	0.28112	0.3619	14.66	0.08898	0.29385	0.32662	0.32438	0.12389	0.69617
ENSG00000006194	14.0239	13.8772	12.7537	17.1773	12.1434	13.5782	14.2206	43.3182	15.7043	20.9987	21.4261	22.7318	16.1371	20.3527
ENSG00000006210	48.1717	20.1679	33.0631	30.8575	24.3725	35.6463	27.547	262.656	31.1861	55.3561	79.651	41.9203	15.8893	44.3092
ENSG00000006282	85.8539	48.6512	74.0303	44.8456	60.174	77.8427	72.9975	35.045	32.6987	86.436	94.9803	90.0038	37.648	96.7267
ENSG00000006283	1.96677	1.37692	1.68799	0.8113	1.14291	1.3775	1.25601	2.34957	0.62283	1.67266	2.1339	2.12096	1.13053	1.22854
ENSG00000006327	29.131	14.1742	31.9646	67.702	110.09	18.5541	13.4329	177.939	61.8828	47.8065	49.5369	54.5213	63.8979	35.2999
ENSG00000006377	0.17102	0.51297	0.32152	0.08393	0.45716	0.42168	0.17031	0.29783	0.26693	0.22604	0.26129	0.39924	0.40265	0.32761
ENSG00000006432	3.50598	4.42775	3.96543	6.79817	4.54305	3.96382	2.61846	5.36099	8.27476	1.76308	4.13715	4.39164	4.16591	3.15324
ENSG00000006451	30.7273	23.4077	24.9715	34.1867	37.0016	36.2648	27.8664	27.7978	22.8668	34.8547	27.9149	22.7068	31.314	32.8019
ENSG00000006453	5.8148	4.94072	5.01038	7.49757	7.14316	5.84734	5.59882	9.03427	3.38109	2.98367	6.88073	5.8888	5.6836	6.14268
ENSG00000006459	25.055	24.9736	28.026	29.7385	25.1153	22.0962	15.4979	53.9078	16.3716	12.6128	24.4527	19.2384	15.2853	25.2259
ENSG00000006468	50.5375	33.3431	68.6448	70.3037	126.634	55.5498	32.5711	46.0318	41.9522	55.6725	61.0121	56.9916	44.679	61.5087
ENSG00000006530	32.0099	16.901	26.8203	20.3106	28.9727	24.7669	19.3085	19.7563	17.9287	14.1498	22.0575	19.9121	24.8561	24.0793
ENSG00000006534	10.2044	6.61462	6.10891	3.69283	8.00034	5.62244	5.91814	2.84596	4.98265	7.27834	6.46702	8.50881	8.08403	8.51785
ENSG00000006555	0.99764	1.07994	0.58946	0.64345	1.00004	0.33735	0.65994	1.19133	0.80078	0.45207	0.8492	1.09791	0.91371	1.02378
ENSG00000006576	28.5894	28.8344	26.2576	35.026	52.0593	27.297	33.2523	29.4855	17.8397	19.0774	25.6503	27.7223	27.7521	34.8085
ENSG00000006606	0.17102	0.53997	0.24114	0.02798	0.80003	0.2249	0.42577	0.19856	0.22244	0.27124	0.04355	0.07486	0.41814	0.0819
ENSG00000006607	18.271	20.9238	18.1928	28.9272	20.0008	16.4738	11.7298	32.8609	21.6656	16.2293	27.1528	21.1098	13.3805	19.5747
ENSG00000006611	1.71024	2.05188	1.25929	1.53868	1.11433	2.24898	0.85153	0.82731	0.71181	0.67811	1.69841	1.97125	2.60176	0.69617
ENSG00000006625	17.3589	14.9841	12.1374	25.7939	26.544	13.4376	14.8166	32.2652	14.5031	15.6417	12.9776	11.6279	17.9955	13.1044
ENSG00000006634	2.76488	2.18687	2.73293	2.46189	4.05731	2.24898	1.74564	6.12212	2.66928	1.78568	2.09035	2.09601	2.13716	2.49802
ENSG00000006638	3.39197	2.86184	4.39413	2.90951	3.28585	3.4578	3.98091	2.87905	6.71768	4.65633	4.33312	3.36859	2.47786	4.54558
ENSG00000006652	32.2665	27.1874	40.2706	58.5538	44.0876	21.4496	21.565	117.214	35.8573	26.8078	43.2877	51.5769	23.261	27.5602
ENSG00000006659	0.11402	0.081	0.29473	0	0.11429	0.08434	0.12773	0.16546	0	0.04521	0.1742	0.24953	0.13938	0.1638
ENSG00000006695	49.8249	38.9588	42.8695	44.37	35.9158	46.0759	34.0187	33.3904	50.049	31.3963	43.2223	34.9834	42.9135	43.2854
ENSG00000006704	14.9646	16.901	11.7087	38.3271	11.7148	9.02402	10.1332	55.2977	25.0912	10.149	21.3825	17.8411	19.5132	12.572
ENSG00000006712	45.4353	35.638	37.8859	38.6908	47.1448	42.8149	44.7054	36.8982	42.8864	57.3678	44.4853	47.0605	56.8825	40.7874
ENSG00000006715	37.0266	38.6888	41.4763	31.8087	37.5444	37.6985	24.6518	15.2226	20.1086	28.8421	41.0449	33.5362	29.3162	35.218
ENSG00000006740	14.195	15.4971	11.6552	14.6315	15.2864	13.775	11.9214	9.19973	11.033	11.8443	16.0478	14.0483	11.7853	11.9578
ENSG00000006744	54.1575	57.5877	54.4175	61.2395	67.3171	54.2847	61.1825	45.5354	67.4883	69.3025	64.3654	67.0474	90.6589	63.3924
ENSG00000006747	3.02142	2.88883	3.16163	2.18213	3.54301	2.0803	1.93723	3.97111	0.88976	1.69527	2.67826	3.39354	2.01326	2.08851
ENSG00000006756	22.9742	23.2457	14.9507	16.7017	21.9152	17.3733	18.4782	8.20695	13.7023	16.3424	29.0689	26.0255	13.8141	20.6804
ENSG00000006757	20.6084	23.6237	20.6846	16.1142	20.1437	24.8793	21.5863	12.145	10.5436	26.627	19.5099	20.6108	16.7566	16.4624
ENSG00000006788	1.08315	1.13394	1.09853	0.64345	1.28577	1.06826	0.59607	1.45607	0.66732	0.6555	0.97985	1.02305	1.20796	0.90093
ENSG00000006831	69.0935	76.8916	53.9084	70.4996	62.5455	71.9392	41.6399	62.0485	61.0375	53.3218	80.9793	72.3374	73.2364	65.8495
ENSG00000006837	2.62236	2.48386	1.71478	1.56666	1.62864	1.71485	1.51147	1.09205	0.80078	2.14734	2.06858	2.29563	1.47123	1.51519
ENSG00000007001	0.42756	0.67496	0.53587	0.64345	0.48573	0.42168	0.23417	0.26474	0.17795	0.27124	0.34839	0.42419	0.37168	0.24571
ENSG00000007038	0.96913	0.59397	1.04494	0.55952	0.51431	0.59036	0.7238	0.72804	0.31142	0.40686	0.30484	0.44915	0.52655	0.12285
ENSG00000007047	20.4088	19.1419	18.4071	25.0665	21.1438	19.1725	20.4155	19.657	31.8534	22.6487	36.2981	29.8682	23.8495	27.6421
ENSG00000007062	34.5753	3.4288	9.56526	8.05709	14.6292	17.1485	4.98146	5.92357	5.69446	7.68521	40.065	21.4592	9.88048	12.0396
ENSG00000007080	28.96	24.4066	25.6413	33.3474	45.5448	31.4576	36.7223	39.4794	50.6718	71.6532	45.2256	57.291	49.9445	45.7834
ENSG00000007129	12.0287	9.63845	10.637	17.5969	11.6291	10.3172	19.7129	18.0354	34.2112	13.2909	18.6825	609.989	29.7344	19.0013
ENSG00000007168	161.047	178.622	171.076	209.736	210.123	156.669	152.467	127.274	151.66	126.173	173.368	132.049	147.464	142.879
ENSG00000007171	1.25417	0.53997	0.93777	0.89523	0.77146	0.89959	0.9154	1.19133	0.3559	0.79112	0.60969	0.69867	0.24779	0.45046
ENSG00000007174	1.96677	2.86184	2.14348	2.18213	2.65725	2.50199	1.12828	2.31648	0.93425	1.10757	2.1339	2.52021	1.28539	1.43329
ENSG00000007202	75.0794	88.4199	82.2023	117.975	124.72	82.0315	92.0931	78.7603	127.503	63.7194	99.444	77.7521	110.714	78.1349
ENSG00000007216	0.76961	0.67496	0.32152	0.39166	0.40002	0.33735	0.21288	0.76113	0.31142	0.29385	0.56614	0.4741	0.2323	0.40951
ENSG00000007237	53.9865	102.513	109.532	134.173	91.2324	78.2363	88.0909	154.311	207.848	98.3932	146.063	50.8782	88.2739	68.1428
ENSG00000007255	6.07134	4.15776	3.42956	2.34999	3.343	4.10438	6.76967	3.77255	4.40431	10.6915	5.40007	6.76214	5.07962	4.66844
ENSG00000007264	1.59622	0.32398	0.56266	0.97916	3.54301	0.64658	1.06441	1.05896	0.57834	2.01172	0.76211	0.69867	1.1615	0.90093
ENSG00000007306	0.14252	0.027	0	0.19583	0.22858	0.08434	0.10644	0.19856	0	0.18083	0.02177	0.32438	0.26327	0
ENSG00000007312	2.1378	1.7009	2.51858	1.25892	2.22867	9.8955	3.76802	0.62876	3.3366	3.32272	2.78713	1.69677	2.40043	2.86658
ENSG00000007314	3.27795	4.45475	1.52723	2.18213	2.0858	2.64255	1.74564	3.1107	1.4681	1.98911	5.44362	5.8888	2.7876	3.80846
ENSG00000007341	10.0049	7.20859	10.1279	10.1833	10.229	9.58627	11.1125	8.27314	10.6326	11.2114	10.43	12.077	7.32519	9.45972
ENSG00000007350	11.088	17.873	9.64564	7.72138	5.82882	14.028	11.9853	8.33932	5.02714	9.01881	9.64609	11.0041	3.73228	8.10834
ENSG00000007372	4.47512	5.39969	4.93	5.11961	4.45733	4.97586	3.25711	4.4675	3.02518	4.02343	4.59441	6.86195	4.27432	4.87319
ENSG00000007376	5.52976	6.10165	4.87641	7.97316	7.80033	6.18469	8.40887	6.45305	18.2401	13.0196	9.559	9.20748	13.2411	11.0978
ENSG00000007384	32.7225	28.6184	33.5186	26.0457	35.6015	27.8873	26.8232	20.749	32.2538	49.6148	50.495	42.07	30.6481	33.3752
ENSG00000007392	38.2238	30.6432	36.8678	46.0765	29.4298	37.0519	21.6715	53.1467	15.1704	46.3825	52.8031	43.7667	27.4733	33.0476
ENSG00000007402	9.91937	5.50769	7.93086	3.91664	4.65734	9.86739	4.76857	4.13657	3.87045	13.9464	7.83881	6.23813	3.15928	6.34743
ENSG00000007516	6.47039	6.29064	5.97494	2.57379	4.85735	7.61841	5.00274	4.4344	2.75825	6.66805	8.20898	6.98671	5.82298	8.80451
ENSG00000007520	25.8816	18.4129	23.1495	22.8844	34.8586	26.2287	34.1464	21.3116	36.5246	54.4519	31.3117	43.1679	37.3693	34.358
ENSG00000007541	15.9052	17.036	17.0406	15.4707	16.715	16.024	19.4575	13.601	23.3562	31.758	29.4609	29.7185	23.4313	23.465
ENSG00000007545	29.9006	31.0212	28.2403	30.0183	28.2012	28.4496	22.6294	34.5817	25.5361	21.6768	40.457	32.064	23.3849	31.6143
ENSG00000007866	35.858	29.5633	29.7943	58.5538	56.4024	33.06	29.7397	79.2567	56.9446	41.7035	71.9864	54.4714	44.0905	41.6883
ENSG00000007908	2.67937	1.26893	1.82195	5.37139	6.00025	1.85541	14.987	296.377	1.02322	0.6555	13.9792	1.9962	1.30088	2.90753
ENSG00000007923	70.0057	63.2844	61.491	69.0448	60.574	66.3167	64.8228	50.5323	96.4054	61.346	65.6718	69.4928	73.1435	66.5866
ENSG00000007933	2.50835	2.40286	3.16163	2.21011	1.94294	2.61444	3.17195	1.68772	1.60157	2.35077	2.83068	2.52021	1.45575	1.8428
ENSG00000007944	21.72	17.252	20.6846	25.0385	12.7434	19.032	19.9897	29.2869	16.9499	21.6768	19.4228	24.2039	11.8163	25.8812
ENSG00000007952	0.31354	0.26998	0.4287	0.55952	0.34287	0.25301	0.17031	0.39711	0.04449	0.27124	0.23952	0.42419	0.27876	0.24571
ENSG00000007968	0.45606	0.56697	0.21435	0.36369	1.37149	0.30923	0.59607	0.52948	0.31142	0.15822	0.34839	0.44915	0.78982	0.1638
ENSG00000008018	80.5236	69.98	80.8091	84.9911	91.4039	79.7825	80.8742	66.4498	56.2773	118.465	72.4872	85.9116	93.1367	69.617
ENSG00000008056	9.17827	7.58657	6.85912	10.3232	12.4291	8.63045	12.4323	6.88325	9.92082	9.17704	7.77349	11.029	8.45571	9.09116
ENSG00000008083	28.1049	16.0371	18.3267	23.36	18.1722	18.6946	14.6463	37.3615	12.6791	12.8388	36.5594	25.1771	21.1857	20.3527
ENSG00000008086	22.7747	35.53	18.4875	17.0094	21.5152	20.8874	13.5181	20.9807	12.6791	12.5902	18.9002	18.914	14.0464	21.4584
ENSG00000008118	0.37055	0.53997	0.75022	0.5875	0.54288	0.53413	0.44705	0.59567	0.26693	0.74592	0.47904	0.524	0.49557	0.40951
ENSG00000008128	15.0216	15.1461	12.7001	23.1362	19.658	24.3452	14.6463	13.7334	11.7448	21.4508	23.1463	21.7087	33.4976	17.2814
ENSG00000008130	25.34	33.1001	20.8185	33.4593	31.7442	26.0319	22.2462	42.3254	35.1455	36.9568	43.0917	34.3846	36.3007	34.358
ENSG00000008196	1.14016	0.83695	1.15212	0.64345	0.9429	0.53413	0.51092	1.09205	0.31142	0.88154	0.52259	0.92324	0.71239	0.53237
ENSG00000008197	1.08315	0.53997	0.8306	0.55952	0.57145	0.47791	0.48963	0.8935	0.04449	0.49728	0.47904	0.97315	0.41814	1.10568
ENSG00000008226	2.1948	2.21387	1.79516	0.95118	1.4572	1.06826	1.04313	1.68772	0.66732	1.67266	2.59116	1.9463	1.48672	1.71995
ENSG00000008256	55.9817	42.9006	52.9439	56.5115	68.0029	54.369	39.1491	49.9698	58.5462	62.2502	89.6673	55.4196	37.0905	73.3026
ENSG00000008277	28.5609	24.5956	35.1262	26.9968	42.4589	43.7707	29.5481	13.3363	7.25154	27.2825	22.6237	23.655	27.0552	23.8745
ENSG00000008282	88.8753	94.5756	97.0727	109.023	108.005	93.6699	86.3878	83.8565	87.0185	65.3016	78.3881	67.1472	69.2563	81.6976
ENSG00000008283	7.41102	4.53574	6.37684	8.72852	13.7434	11.4136	14.5612	6.58542	10.0098	15.6869	6.88073	7.26119	7.88271	10.4016
ENSG00000008294	75.5924	93.9546	69.8505	92.0411	98.4899	56.4775	53.1142	135.812	53.786	55.0396	73.8372	62.3564	54.8073	69.7808
ENSG00000008300	2.22331	2.64585	2.17027	2.18213	2.80012	2.64255	1.6392	3.34235	1.73503	2.01172	2.85246	3.11907	2.61724	1.71995
ENSG00000008311	29.3876	65.8492	31.7234	79.0322	34.2586	22.4898	20.3729	49.6388	52.7627	8.49893	19.9019	16.5685	27.3649	16.5852
ENSG00000008323	0.51307	0.80995	0.4019	0.86726	0.65717	0.33735	0.48963	0.72804	0.71181	0.6329	0.71856	1.04801	0.9292	0.61427
ENSG00000008324	5.10221	4.42775	5.81418	9.06423	5.17165	4.27306	4.91759	6.81707	4.8047	7.09751	5.3783	7.4109	6.10174	4.21797
ENSG00000008382	9.83386	8.90949	11.1729	6.46246	9.77184	11.273	15.136	8.10768	12.7236	20.411	10.9743	16.294	13.4424	13.2682
ENSG00000008394	2.76488	13.8502	4.26016	3.91664	6.08597	7.22484	8.38758	9.72921	22.1105	3.11929	8.14365	2.76973	36.8582	2.41612
ENSG00000008405	17.1024	24.0556	19.586	36.0331	25.8582	14.1686	8.85592	60.791	24.5574	15.7095	32.923	20.4112	25.3826	17.3633
ENSG00000008438	0.25654	0.18899	0.24114	0.16786	0.20001	0.28112	0.06386	0.33093	0	0.06781	0.34839	0.24953	0.18584	0.12285
ENSG00000008441	55.6112	69.602	93.1876	58.4699	87.4323	88.7222	91.2628	39.6118	118.827	89.8943	141.578	72.6618	70.1855	85.3013
ENSG00000008513	141.579	205.377	149.427	246.273	188.722	147.702	162.515	255.607	364.045	123.551	219.117	191.211	195.24	165.484
ENSG00000008516	1.36819	1.24193	0.56266	1.56666	0.97147	1.91163	0.89411	1.68772	1.4681	2.16994	3.37504	2.57011	3.74777	1.7609
ENSG00000008517	31.0408	10.5834	27.758	44.286	39.6017	23.2207	21.565	108.312	46.5789	82.3899	46.1401	26.275	21.0928	35.5866
ENSG00000008710	124.562	118.847	131.074	129.137	147.978	126.027	136.99	139.584	215.9	169.527	276.122	226.494	167.55	188.089
ENSG00000008735	0.99764	1.21493	0.8306	1.14702	0.74289	1.09638	0.80895	0.62876	0.80078	0.94935	1.37179	1.24763	1.05309	1.35139
ENSG00000008838	56.4663	51.675	51.8453	53.9098	60.1454	56.0558	53.4761	49.7712	61.7493	53.8869	64.6702	64.627	69.8448	57.2498
ENSG00000008853	53.1313	63.6084	43.7001	144.944	59.7168	33.7066	53.6039	81.0437	94.3145	54.9266	69.1993	87.4337	71.92	82.8852
ENSG00000008869	31.8104	34.369	36.0908	30.2701	47.602	29.9676	41.0864	18.3664	19.2188	25.0899	36.2327	30.5169	42.5883	30.8362
ENSG00000008952	48.7417	62.0695	69.4754	63.7014	73.946	63.8147	55.9243	61.155	58.4572	62.4084	70.7017	54.0971	54.7763	63.8839
ENSG00000008988	378.874	285.617	253.975	347.014	378.245	272.632	313.81	329.536	213.943	471.939	245.377	383.52	426.394	267.125
ENSG00000009307	622.412	718.726	773.125	613.29	650.313	754.813	654.018	490.763	548.537	573.384	853.451	642.627	698.402	666.931
ENSG00000009335	65.502	65.2553	65.376	86.6137	82.1749	66.1481	59.3304	71.8109	79.1886	45.5009	78.1704	55.2698	47.1569	65.8495
ENSG00000009413	26.6797	24.2176	23.7926	29.3468	33.0014	28.3652	22.5017	49.3079	18.1956	18.1959	26.7608	28.1964	16.803	31.4096
ENSG00000009694	1.59622	2.13288	2.38462	2.46189	2.4001	2.5301	1.31987	2.25029	1.06771	1.76308	2.37342	4.66612	1.30088	1.8428
ENSG00000009709	0.7126	0.80995	0.56266	0.61547	0.60003	0.53413	0.48963	1.15824	0.04449	0.47467	0.95808	0.59886	0.71239	0.65522
ENSG00000009724	3.90504	4.91372	3.32239	3.32915	3.71444	2.95178	1.89466	1.58844	1.20118	1.74047	4.81216	3.09411	1.8584	3.07134
ENSG00000009765	1.28268	0.99894	1.31288	0.97916	1.08576	0.84337	0.85153	1.58844	0.93425	0.92675	1.0234	1.89639	0.74336	1.22854
ENSG00000009780	13.8529	9.80044	11.8695	12.869	13.4006	12.5662	10.5377	10.358	8.71964	10.3524	11.1921	11.3534	8.08403	12.8587
ENSG00000009790	2.79339	2.64585	2.49179	1.93035	4.08589	2.50199	2.34171	2.05174	1.4681	3.66177	2.89601	2.22077	4.73892	3.31705
ENSG00000009830	13.6249	12.2573	14.9507	23.6957	19.0294	14.9557	12.2195	15.0902	16.2381	14.9862	18.6607	16.8929	20.4424	14.5377
ENSG00000009844	40.5326	35.233	39.7347	49.8812	48.3163	36.0118	30.0378	24.2899	40.1281	30.0853	33.9464	31.2406	33.2034	36.6104
ENSG00000009950	1.76724	3.29381	1.6344	2.54582	1.05719	5.11642	1.68177	1.75391	3.64801	0.58769	6.29282	1.32248	10.0818	1.18758
ENSG00000009954	55.0411	54.9959	57.2844	67.2543	62.7169	57.6582	41.0225	63.1406	63.1729	44.868	67.9364	53.099	42.7587	52.4994
ENSG00000010017	36.4565	30.3733	38.7165	37.0123	45.1448	35.6744	31.8047	56.0257	31.6309	28.7065	39.9997	32.1888	35.6658	34.9314
ENSG00000010030	0.91213	0.59397	0.91098	0.50357	0.88575	0.64658	0.83024	4.16966	0.13346	0.6329	0.37017	0.49905	0.40265	0.61427
ENSG00000010072	8.00961	8.7745	9.48488	12.3654	9.51469	9.13647	5.93943	9.56375	10.9885	6.28379	9.64609	8.28424	8.02209	6.83885
ENSG00000010165	18.9551	17.9	17.4961	24.2272	20.458	16.8955	19.6278	16.6125	27.0487	18.7383	17.2236	17.3919	23.5397	18.2642
ENSG00000010219	11.3446	10.1514	10.6638	9.51185	12.2005	10.261	10.9209	7.61129	8.63067	14.8505	10.5389	11.4283	9.47783	9.82829
ENSG00000010244	83.4595	82.2103	82.8722	83.0608	103.061	80.2604	66.3768	106.227	80.9681	67.4716	88.1431	74.6081	81.1655	76.4968
ENSG00000010256	430.352	466.371	372.295	425.207	363.415	523.478	512.877	401.181	665.94	680.728	477.754	490.592	506.739	458.94
ENSG00000010270	19.5252	14.0662	16.5316	17.3172	26.1725	16.3332	17.3925	15.6859	16.9499	18.2185	17.3107	19.8123	16.6172	18.6328
ENSG00000010278	56.6943	59.2346	51.6578	68.6811	69.1744	37.2768	46.4723	35.1774	63.7513	104.79	66.4121	63.5291	47.2498	65.1124
ENSG00000010282	362.684	612.649	384.54	305.722	217.923	471.273	381.741	154.906	272.845	555.776	423.971	614.755	241.282	523.356
ENSG00000010292	18.8126	13.3642	17.389	20.8701	29.2012	15.3212	18.0312	12.1781	17.3058	14.4211	24.3003	17.7662	18.4911	22.7279
ENSG00000010295	26.0526	18.386	22.5601	14.9672	25.6297	23.3613	24.3751	13.3363	21.4432	37.1602	27.3705	23.5053	27.1171	26.7411
ENSG00000010310	9.80536	6.04765	5.62663	3.58093	7.71461	6.2128	5.53495	20.2196	1.91298	8.86059	7.83881	7.06157	8.81191	9.86924
ENSG00000010318	7.38252	6.07465	5.57304	3.30117	4.88592	3.99194	5.0879	3.17689	1.29015	3.54876	7.0767	5.58937	4.01104	6.18363
ENSG00000010319	27.9339	15.5511	26.338	28.6474	33.6871	32.0761	29.0798	27.6985	28.4723	23.2816	42.8086	28.1964	39.8781	37.0199
ENSG00000010322	84.7137	85.9361	78.1565	74.4162	65.7456	81.3006	64.2906	53.643	52.9852	91.0019	128.143	106.597	66.2519	89.5602
ENSG00000010327	64.1624	83.6142	59.4815	74.5281	134.806	52.0076	100.289	53.5107	62.8615	102.394	66.2597	71.2145	95.8624	85.5061
ENSG00000010361	8.72221	10.6104	7.85048	5.23151	9.34325	11.1887	17.2861	6.6516	9.87633	18.8061	14.0881	15.8199	11.1039	13.7187
ENSG00000010379	2.70787	2.94283	3.08125	5.00771	1.48578	3.26102	2.34171	1.25752	0.93425	2.96106	3.78876	3.44345	0.9292	2.33422
ENSG00000010404	114.757	146.926	117.918	101.161	111.633	101.71	96.521	70.454	74.9177	84.9215	130.473	102.056	78.9664	111.797
ENSG00000010438	0.25654	0.027	0.08038	0.1119	0.08572	0.14056	0.19159	0.19856	0.04449	0.06781	0.43549	0.19962	0.12389	0.20476
ENSG00000010539	7.78158	7.23559	7.26103	8.05709	7.88605	6.60637	5.47109	13.7996	5.96139	5.22142	7.86059	7.18633	5.77652	7.08456
ENSG00000010610	11.2305	8.20753	12.9948	6.91008	19.0294	9.47382	16.6687	4.40131	10.8551	16.817	8.53559	6.36289	15.5176	11.0978
ENSG00000010626	5.44425	7.23559	5.46586	4.61604	11.9719	6.88749	6.74838	2.61431	3.55904	10.149	6.61944	12.1768	7.52651	6.10173
ENSG00000010671	2.73638	3.23981	2.11668	3.52498	6.25741	1.85541	2.93778	1.75391	1.95747	2.07953	1.91615	1.77163	5.219	2.08851
ENSG00000010704	6.01433	10.5564	6.05532	2.99343	5.71453	6.12846	6.5355	3.50781	2.93621	5.26663	5.48717	3.61812	6.81413	5.52841
ENSG00000010803	51.8202	49.2992	48.1478	50.8884	67.4886	42.9555	49.9636	32.4307	46.9793	51.2648	63.7557	59.5866	49.2785	54.3013
ENSG00000010810	41.9008	26.9445	37.5108	28.1439	45.6591	43.6021	36.0198	29.3531	27.0932	49.5696	50.9087	36.5305	28.2941	41.2788
ENSG00000010818	32.181	21.5988	31.6967	44.286	33.9157	22.2368	29.0585	225.195	29.3176	21.948	52.7813	38.3021	14.4336	26.1678
ENSG00000010932	1.16866	0.70196	1.60761	0.64345	1.97151	1.3775	3.40612	0.72804	0.40039	1.08497	3.28795	0.84839	1.37831	1.02378
ENSG00000011007	62.4806	63.9053	56.3734	89.9988	72.9174	57.2084	49.7081	54.5696	68.0221	36.5499	53.9354	405.678	67.909	45.2511
ENSG00000011009	20.1523	17.657	16.8531	24.0314	24.2867	19.8191	20.5432	19.7563	32.2983	28.4579	23.1245	28.6206	27.6282	24.0384
ENSG00000011021	36.1715	26.7015	31.4019	40.5373	28.2012	27.2689	26.3549	43.8145	35.101	21.8802	40.0433	34.0352	27.6746	33.7028
ENSG00000011028	43.44	33.5861	84.2386	32.4242	138.12	55.1281	69.932	56.7537	75.3181	182.614	183.733	69.368	82.2186	92.263
ENSG00000011052	7.89559	4.72473	5.41228	21.01	30.087	7.19673	9.47328	24.9518	26.1144	10.5559	5.07345	7.361	21.7433	7.08456
ENSG00000011083	0.59858	0.51297	0.48228	0.75535	0.82861	0.47791	0.42577	0.36402	0.31142	0.40686	0.60969	0.57391	0.58849	0.53237
ENSG00000011105	273.666	103.728	266.247	93.9155	184.122	240.36	166.73	140.081	169.188	294.592	274.816	279.019	98.7429	309.386
ENSG00000011114	12.0857	10.6644	11.7891	13.4844	11.8862	9.72683	8.55789	14.3953	10.7216	7.91124	10.9743	10.1307	6.51988	11.0978
ENSG00000011132	8.83622	9.39546	6.77874	13.0928	10.5433	8.91158	8.36629	10.6227	14.4141	13.8334	13.9574	17.891	9.7411	11.753
ENSG00000011143	9.89087	7.88355	8.49352	7.83328	8.54322	11.5541	7.13157	3.34235	4.58226	9.06402	9.25415	10.5549	7.12386	9.95114
ENSG00000011198	11.8576	14.5252	11.0121	24.3391	19.8294	11.02	8.7069	39.0823	17.0389	6.87148	12.6292	9.4071	15.5176	12.8587
ENSG00000011201	14.138	9.28747	15.567	7.24579	21.3152	12.1164	6.32262	8.67025	4.71573	10.8723	12.6074	8.18443	5.03316	11.1797
ENSG00000011243	46.0624	47.1123	38.5022	46.5801	40.8017	48.8872	37.0203	53.6099	38.3931	53.9547	54.0878	54.4714	49.9135	49.3462
ENSG00000011258	21.0644	16.3071	20.2291	15.8904	17.0864	18.1886	10.9422	16.4139	6.85115	10.7141	15.9171	13.8736	9.7411	15.7662
ENSG00000011260	8.75071	8.07254	7.34141	12.841	10.0004	7.78709	6.96127	14.7262	8.27476	10.1716	9.84206	9.80634	7.38713	7.69882
ENSG00000011275	50.5945	32.8841	52.408	49.1539	76.3175	38.3732	37.4886	47.6202	50.8053	51.4457	57.1144	79.0995	52.4843	66.3819
ENSG00000011295	39.6205	35.638	36.7338	43.0551	34.6872	36.9113	36.7436	36.1371	35.5459	38.313	42.1554	36.0065	35.5883	38.3713
ENSG00000011304	50.68	53.349	47.6388	69.7722	77.0032	46.3008	49.3675	159.44	95.5157	54.2485	76.5155	54.8207	56.9909	59.0516
ENSG00000011332	0.82661	0.48597	0.69663	0.89523	1.62864	0.47791	0.51092	0.95968	0.93425	0.6103	0.82743	0.82343	0.63495	0.49141
ENSG00000011347	34.8033	24.7576	19.9343	62.7782	29.4298	31.0921	14.9444	29.8826	63.7068	16.5458	31.7472	26.3	24.5154	36.078
ENSG00000011376	28.0764	19.2229	25.5609	23.7516	26.6011	28.8431	17.5203	20.1865	17.7952	18.7383	24.6269	23.3556	20.7986	23.506
ENSG00000011405	31.3258	52.404	35.8764	40.3694	39.916	29.8552	25.3969	50.069	39.0604	19.3034	36.8206	27.323	24.4225	33.2933
ENSG00000011422	2.25181	4.13076	4.60847	11.2184	12.8577	2.02408	5.32207	101.23	6.49524	3.00627	4.28957	2.4204	5.17254	2.41612
ENSG00000011426	7.81008	1.29593	4.23337	1.5107	11.9719	1.09638	3.91704	2.28339	1.73503	0.94935	2.67826	1.59696	3.15928	2.00661
ENSG00000011451	31.5254	24.5146	27.0882	44.0063	33.3443	30.4455	28.6966	45.7008	58.1458	28.6613	42.2207	34.6341	36.2078	36.078
ENSG00000011454	59.8298	49.3532	60.2853	53.1544	60.174	62.5216	41.7463	43.0534	40.662	42.1782	70.3098	51.3523	43.0064	56.3898
ENSG00000011465	465.897	885.333	895.089	230.746	686.229	721.556	986.456	490.763	398.657	1262.88	1170.79	502.669	532.106	646.578
ENSG00000011478	2.25181	2.48386	2.08989	2.26606	3.77159	2.33331	2.42686	3.40853	2.98069	3.63917	2.74358	3.04421	3.96458	3.93131
ENSG00000011485	69.2646	54.1589	61.3302	87.9006	78.0319	66.5135	68.3992	58.8055	89.8657	73.8006	81.0664	80.7214	99.9818	70.5589
ENSG00000011523	37.4827	41.5236	34.8851	29.7665	33.5443	43.574	32.6988	19.9217	24.2015	28.39	34.7303	37.828	26.2344	44.8415
ENSG00000011566	42.8414	43.0085	52.0061	43.6985	48.6592	46.8068	33.231	44.6419	21.5322	29.2942	45.7917	42.1199	25.8782	43.9406
ENSG00000011590	0.79811	1.24193	0.37511	0.33571	0.77146	0.78714	0.40448	0.92659	0.13346	0.27124	0.63146	0.69867	0.38717	0.32761
ENSG00000011600	7.66756	6.83061	6.51081	7.30174	19.8294	6.71882	14.178	4.63296	11.5669	15.7773	5.70491	6.8869	19.8229	8.10834
ENSG00000011638	78.7564	44.7904	70.6543	29.4587	42.8304	70.3649	106.825	32.4307	43.3758	95.0253	101.338	97.1152	42.4489	107.333
ENSG00000011677	0.76961	0.67496	0.72342	0.72738	0.3143	0.70281	0.29804	0.56257	0.22244	0.49728	0.52259	0.84839	0.55752	0.57332
ENSG00000012048	7.01197	9.98943	9.19015	7.55352	9.94328	9.22081	5.51366	2.71359	2.80274	5.89953	8.47027	8.60862	4.56856	6.75695
ENSG00000012061	51.9627	52.053	50.3717	60.8758	63.0598	57.8269	65.8872	68.998	67.6217	82.3673	55.8515	56.1182	66.5771	58.8878
ENSG00000012124	3.33496	1.24193	0.8038	0.86726	1.40006	1.1526	0.7238	2.28339	0.26693	2.37337	1.56776	1.57201	1.19247	1.26949
ENSG00000012171	34.7748	27.9434	33.5722	27.4724	38.0016	31.3732	40.3413	87.6291	26.3814	79.7001	47.7514	50.454	22.084	35.0542
ENSG00000012174	20.8079	18.7639	14.9507	19.3594	23.2581	15.0119	14.2206	13.2701	12.0562	11.686	15.5687	14.8967	13.6128	13.391
ENSG00000012211	4.16158	5.96666	5.11755	7.24579	5.62881	5.73489	6.00329	8.0084	12.946	5.7187	8.25253	7.21128	6.79864	6.55219
ENSG00000012223	3.50598	2.72684	5.81418	6.2946	4.20018	4.16061	6.25875	22.1058	4.35982	4.49811	4.02828	3.21888	4.11945	3.56275
ENSG00000012232	75.1079	63.8513	79.6569	106.952	105.519	92.1519	74.1258	89.5154	173.147	59.1761	93.3472	65.4505	123.305	90.9935
ENSG00000012504	0.51307	0.43198	0.66984	0.53154	0.65717	0.84337	0.57478	0.79422	0.3559	0.45207	0.78388	1.14782	0.49557	0.24571
ENSG00000012660	44.7512	35.476	33.2775	44.0902	67.66	27.7187	37.4035	119.133	65.7977	27.1695	45.2691	22.3076	46.3051	30.1401
ENSG00000012779	1.11165	3.26681	0.93777	1.90237	3.74302	1.63051	2.06496	1.55535	3.42557	1.74047	1.50244	1.24763	6.56634	1.10568
ENSG00000012817	57.0649	3.02383	52.9975	1.70654	52.1165	1.06826	1.02184	2.6474	32.3872	0.99456	63.6903	54.1969	42.6812	1.22854
ENSG00000012822	141.921	157.887	137.745	128.27	138.092	149.473	157.299	187.205	95.1598	144.098	221.142	184.724	220.143	167.818
ENSG00000012963	22.0906	19.3849	19.6664	29.9623	26.2297	16.5019	15.2637	32.2321	18.596	14.2402	18.2906	16.4687	18.2433	16.1757
ENSG00000012983	22.6036	23.3267	22.2118	25.3183	32.3156	21.3372	17.946	34.0522	15.6153	20.3206	26.6302	20.3862	16.3539	20.4346
ENSG00000013016	54.6991	21.1938	58.2758	12.5053	94.004	37.7547	52.9226	26.5402	27.0042	45.1393	46.8151	39.0507	53.1347	109.831
ENSG00000013275	25.8246	19.9519	21.5687	27.8361	30.4013	20.4376	19.1169	29.9819	26.2479	25.5646	22.7108	24.8777	26.4977	20.7213
ENSG00000013288	36.428	48.5162	35.4209	30.4099	38.373	29.0962	48.2605	25.8122	39.7722	44.5516	42.0247	41.6957	37.106	41.1559
ENSG00000013293	1.99528	1.51191	3.05445	1.73451	1.80008	1.68673	0.87282	1.88628	0.57834	1.2658	2.78713	2.37049	1.42477	2.04756
ENSG00000013297	3.36346	3.59079	3.72429	2.15415	3.343	4.49796	2.15012	2.48194	1.64606	11.573	5.00813	4.59127	4.30529	3.68561
ENSG00000013306	27.9909	27.6194	28.8833	49.2378	47.7163	32.9756	37.4461	29.8164	51.4281	47.1962	43.7014	42.3943	56.6192	36.2009
ENSG00000013364	39.82	45.0604	38.2343	75.1436	88.8037	38.1202	81.896	76.7086	96.9393	67.8332	45.4869	49.2563	65.9731	43.4902
ENSG00000013374	45.2643	40.3897	49.8626	42.3557	45.7448	46.7506	39.0214	45.6015	33.188	45.1845	58.7693	52.55	42.1856	49.7557
ENSG00000013375	16.1902	15.2001	16.1029	31.5849	43.059	15.4617	14.5825	41.5312	17.7062	20.6144	19.4228	16.2441	15.3318	21.5403
ENSG00000013392	7.29701	3.91478	6.72516	6.93805	7.11459	7.02806	6.15231	9.53066	4.53777	7.39136	6.2275	5.81394	6.93802	7.12551
ENSG00000013441	83.7446	87.124	88.3112	74.2483	72.6602	82.903	49.1972	221.224	27.716	59.8316	126.27	113.26	59.6081	81.3291
ENSG00000013503	15.2211	12.1763	13.2896	10.9386	18.1436	14.281	9.30298	6.6516	11.3889	10.6689	10.4735	10.1806	10.98	12.3673
ENSG00000013523	26.9362	19.4929	19.6664	22.4088	21.5438	24.5139	24.1835	18.4987	21.6656	18.3315	31.4423	25.5514	19.6835	24.6936
ENSG00000013561	57.4069	71.6269	60.7944	75.7311	84.6321	65.1923	51.8582	44.0131	62.5946	50.4737	61.1863	45.6132	74.6766	62.4915
ENSG00000013563	37.5682	54.5909	34.5635	28.2838	36.173	36.4334	51.3686	23.0655	39.8612	50.3607	43.2659	49.5308	37.7255	42.6302
ENSG00000013573	14.9076	19.3039	21.9706	29.9343	19.4008	16.53	8.96236	9.16664	4.18187	20.7049	19.2486	23.4554	20.3495	10.3606
ENSG00000013583	32.409	30.9402	28.9637	30.298	33.2014	33.8471	32.1027	19.2268	25.981	38.4938	28.4157	33.0122	28.5884	32.1057
ENSG00000013588	2.42283	2.61885	2.35782	6.26663	2.4001	2.05219	2.98036	55.0329	1.29015	2.91586	1.9597	1.82153	2.50884	1.39234
ENSG00000013619	8.6937	2.53785	6.02853	5.23151	6.17169	4.38551	6.1736	17.87	3.60353	7.27834	6.03153	4.24193	3.4845	5.07795
ENSG00000013725	1.96677	1.26893	1.20571	0.95118	1.74293	1.26505	0.80895	1.02587	0.62283	2.48639	1.45889	1.22267	1.23893	2.17041
ENSG00000013810	7.49654	3.4558	6.72516	7.55352	14.9149	5.20076	7.64249	5.7581	6.6732	5.80911	6.83719	8.00976	9.71013	5.93792
ENSG00000014123	34.8603	45.1414	45.2274	42.02	43.8876	41.4936	26.8658	20.8483	18.8184	24.8187	37.8658	31.7147	20.5663	40.0093
ENSG00000014138	8.03811	6.9656	5.3051	7.41364	9.20039	6.85938	7.66378	4.56677	7.51847	7.48177	5.96621	7.361	7.65041	6.14268
ENSG00000014164	10.0049	9.80044	8.73467	11.1904	12.0577	9.30515	15.0295	13.0716	14.948	13.0196	15.6558	16.3689	13.2411	14.1691
ENSG00000014216	63.0792	58.9376	54.4979	82.781	97.947	55.9433	79.4053	73.3	110.508	80.6946	75.1437	73.0361	93.8336	67.6923
ENSG00000014257	0.51307	0.80995	0.66984	0.55952	1.7715	0.42168	0.59607	1.55535	0.7563	0.49728	0.80566	0.84839	0.83628	0.32761
ENSG00000014641	1152.41	792.486	1039.26	771.718	815.977	1038.18	826.837	581.105	865.202	776.296	589.043	719.756	896.507	822.587
ENSG00000014824	89.8159	90.4178	89.7849	67.9537	78.1462	80.0074	79.3201	63.5046	43.3758	66.6805	75.0566	59.8861	68.6059	73.0979
ENSG00000014914	5.90032	2.94283	6.32325	4.53211	8.54322	5.67867	6.40777	3.34235	2.98069	8.81538	7.88236	6.08842	5.14157	7.57597
ENSG00000014919	46.8035	43.9805	45.5757	28.2558	38.4588	35.3652	28.9733	18.962	19.7971	32.0518	34.7956	34.8337	27.4888	35.259
ENSG00000015133	13.5109	4.13076	8.68108	4.75592	12.1719	12.8473	6.91869	4.93079	5.96139	7.88864	11.1485	6.48766	7.61943	11.2616
ENSG00000015153	35.2879	31.1832	41.1012	34.3266	39.4588	38.2888	19.9258	26.5071	30.7412	31.5545	37.3214	36.4057	36.3472	35.2999
ENSG00000015171	84.2006	88.9869	92.357	98.7553	106.062	84.2523	71.0815	69.6598	68.9119	68.3305	102.841	75.4065	67.7386	92.5906
ENSG00000015285	3.84803	3.91478	2.54538	2.62975	6.14312	1.93974	3.85318	1.85318	2.75825	2.82544	2.50406	2.44535	8.59509	2.70278
ENSG00000015413	0.59858	0.24299	0.53587	0.27976	0.57145	0.64658	0.31932	0.8935	0.22244	0.45207	0.67501	0.67372	0.4646	0.45046
ENSG00000015475	9.29228	11.0154	8.6007	18.9957	13.8863	11.6385	11.6021	14.7924	22.4664	12.5676	14.9155	11.8524	19.9158	10.5654
ENSG00000015479	201.865	172.088	198.754	197.93	219.266	220.344	180.631	174.53	103.968	182.976	208.142	187.468	153.24	199.965
ENSG00000015520	0.68409	1.10694	0.96456	0.50357	1.57149	0.89959	1.02184	0.95968	1.1122	0.83633	1.26292	1.19772	0.77433	0.90093
ENSG00000015532	20.6084	15.6591	15.2455	13.5684	19.0865	18.1605	20.16	6.58542	15.8377	25.0673	21.339	22.9064	16.5707	20.1889
ENSG00000015568	9.3778	2.59185	3.80467	7.52555	3.68587	6.80316	4.98146	14.2629	5.20509	6.21597	9.88561	8.48386	9.53978	5.93792
ENSG00000015592	0.37055	0.59397	0.4287	0.72738	0.85718	0.42168	0.25546	0.62876	0.08898	0.47467	0.58791	0.62381	0.4646	0.32761
ENSG00000015676	76.191	81.8053	73.6284	78.7525	81.7177	65.5015	79.7884	54.2387	102.678	76.513	90.3859	81.8942	96.1411	77.152
ENSG00000016082	0.42756	0.48597	0.26793	0.5875	0.57145	0.59036	0.7238	0.86041	0.17795	0.31645	0.28307	0.64877	0.43363	0.28666
ENSG00000016391	4.56063	8.36952	1.58081	8.14102	9.48611	5.20076	14.625	10.5896	25.8475	3.27751	3.28795	2.81964	11.4446	4.87319
ENSG00000016402	1.59622	8.01854	3.37598	0.75535	1.71436	2.0803	11.4318	1.25752	1.24566	4.70154	1.39357	1.74668	1.11504	2.33422
ENSG00000016490	0.57008	0.56697	0.56266	0.36369	0.74289	0.36546	0.42577	0.29783	0.3559	0.45207	0.69678	0.92324	0.34071	0.77807
ENSG00000016602	0.7411	0.45897	0.4287	0.75535	0.74289	0.53413	0.38319	0.76113	0.3559	0.40686	0.43549	0.67372	0.35619	0.73712
ENSG00000016864	28.8175	23.1917	25.1323	25.4582	35.8587	25.2167	24.3112	15.0571	16.5495	32.1874	26.3036	24.179	23.9888	23.7107
ENSG00000017260	65.7871	65.0933	69.2343	66.8627	76.3747	86.67	47.1961	46.7598	48.4474	53.6834	74.8171	50.8283	53.1812	58.724
ENSG00000017427	6.18536	5.75067	17.5497	6.8821	32.0014	12.7911	11.3467	1.38989	16.0602	11.5504	29.4391	4.76593	20.2256	14.0872
ENSG00000017483	4.19008	2.69985	4.63527	4.33628	9.57183	5.00398	4.32152	3.67327	3.42557	3.50355	5.46539	3.06916	5.18803	4.46368
ENSG00000017797	51.5921	53.7809	55.0337	66.1633	68.46	52.1482	61.0548	46.462	55.8324	58.9274	75.4486	64.3027	67.1037	71.337
ENSG00000018189	20.8079	23.5967	25.293	22.185	28.4869	18.8071	17.7757	38.8507	14.3251	16.6362	19.7059	16.4936	16.7411	20.4756
ENSG00000018236	0.99764	1.26893	1.25929	0.75535	1.11433	1.71485	1.00055	1.25752	0.53386	0.85893	1.50244	1.17277	0.99115	1.14663
ENSG00000018280	4.58913	13.8232	1.87554	16.0023	15.3721	4.04816	5.04532	11.1522	10.9885	1.8987	6.44524	7.46081	43.2852	2.94849
ENSG00000018408	56.4663	42.7116	53.6673	84.6274	96.8898	37.5579	44.5564	93.1556	51.5171	43.6022	72.7921	48.3081	37.9888	48.5272
ENSG00000018510	30.2997	26.3505	31.8038	41.4884	56.2881	31.3732	22.672	18.5318	31.7199	28.2318	26.935	23.7798	22.5795	28.0925
ENSG00000018610	17.3304	11.0424	13.6914	12.5333	14.5149	14.0561	11.4531	12.9061	10.7216	16.0937	16.2873	15.1711	14.8362	13.8825
ENSG00000018625	158.624	459.271	458.758	145.895	242.953	307.857	152.914	251.669	110.241	229.381	472.288	299.231	348.124	272.653
ENSG00000018699	19.9528	14.9301	11.6284	17.2332	22.4295	14.534	10.3248	12.3104	11.3	17.6308	15.5034	12.7757	8.98226	13.6777
ENSG00000018869	4.87417	4.26576	4.42092	4.39223	3.28585	4.27306	3.68287	4.0042	2.89172	3.86521	3.96295	3.9924	3.00441	3.64466
ENSG00000019102	1.28268	1.29593	1.50043	1.84642	1.74293	1.26505	1.66049	1.42298	0.66732	1.19799	2.26455	1.27258	1.03761	1.55615
ENSG00000019144	174.558	241.258	201.728	145.559	201.551	161.814	140.098	181.314	157.354	229.901	337.831	251.197	209.984	233.749
ENSG00000019169	0.51307	2.69985	0.88418	5.03568	12.7434	1.3775	15.9662	1.19133	5.42753	0.70071	0.58791	0.57391	4.53759	1.5971
ENSG00000019186	0.59858	0.48597	0.72342	0.72738	0.57145	0.95582	0.3619	0.36402	0.26693	0.20343	0.63146	0.84839	0.51106	0.24571
ENSG00000019485	20.5798	28.2134	18.166	35.8653	23.4296	16.6424	15.3063	25.746	33.8998	18.5801	29.8093	23.5801	24.5463	20.0251
ENSG00000019505	3.04992	13.3912	2.59896	1.95832	1.34291	3.51403	3.12938	1.48917	2.62479	2.91586	1.28469	0.84839	8.50217	1.679
ENSG00000019549	14.9646	16.4421	9.21695	8.2809	10.8862	14.2529	9.17525	20.9476	18.6405	26.5818	13.6308	12.0271	11.2433	18.428
ENSG00000019582	411.169	253.381	261.075	180.725	234.324	309.853	396.75	410.315	252.291	386.136	210.625	241.466	374.065	269.705
ENSG00000019991	4.30409	3.4558	8.01124	4.69997	13.8006	4.72285	8.85592	20.3519	3.60353	3.93302	6.2275	4.04231	3.08184	4.99605
ENSG00000019995	55.8677	50.9461	53.1314	68.2055	61.8312	57.9112	42.5978	51.8891	53.3411	25.429	56.0475	38.2023	53.2121	50.4928
ENSG00000020129	31.9529	24.5686	33.5722	23.6397	28.3155	37.08	23.5874	19.0944	28.3833	35.2615	33.0101	30.5668	32.0729	31.3277
ENSG00000020181	38.3663	16.712	42.7356	18.1844	44.859	41.9997	34.5083	19.2268	31.9424	46.7893	71.3985	29.5438	31.2211	45.333
ENSG00000020256	6.38488	6.80361	7.3682	7.07793	8.57179	7.84331	7.72764	3.47472	9.78735	7.36876	9.58077	7.90995	5.20352	9.21402
ENSG00000020426	12.1712	9.96243	10.8246	9.70768	14.1149	11.1043	9.49457	8.96808	7.87437	12.4545	10.8872	12.3515	10.1283	9.33687
ENSG00000020577	164.867	116.903	195.914	118.478	170.036	154.505	107.697	286.482	116.47	106.96	259.617	154.706	107.462	156.188
ENSG00000020633	3.30646	1.29593	1.28609	1.2869	2.0858	1.79918	1.4476	2.6805	1.37913	2.50899	2.15567	1.84649	2.92698	1.71995
ENSG00000020922	15.9622	14.8762	14.6828	17.7648	17.8865	13.5501	7.9831	8.33932	10.0988	11.0757	13.6961	14.7469	11.8783	13.2272
ENSG00000021300	3.47748	4.18476	6.72516	0.86726	2.68583	6.57826	7.06771	1.75391	2.49133	13.6073	6.53234	3.04421	4.95573	3.56275
ENSG00000021355	24.6844	26.3775	26.0432	40.845	48.002	28.5058	34.9979	232.939	79.9894	31.1477	23.6906	22.0081	33.064	23.0555
ENSG00000021461	0.28504	0.40498	0.72342	0.55952	0.20001	0.53413	0.34061	0.29783	0.3559	0.6329	0.32662	0.57391	0.27876	0.45046
ENSG00000021488	0.19953	0.24299	0.32152	0.22381	0.40002	0.42168	0.19159	0.29783	0.17795	0.47467	0.39194	0.49905	0.21681	0.36856
ENSG00000021574	13.4539	9.69245	12.459	14.3797	13.4006	11.6947	9.04752	11.2184	8.05232	8.49893	10.038	8.43395	7.35616	10.8521
ENSG00000021645	3.10693	4.04977	4.39413	4.11247	4.62877	4.02005	2.87392	3.90492	1.42362	3.77479	4.50732	4.9406	2.91149	4.58653
ENSG00000021762	14.8791	16.1181	16.7459	15.2469	17.715	15.9677	16.4133	13.7334	31.364	20.8857	29.3302	19.3133	22.5486	17.4452
ENSG00000021776	26.5942	23.4887	22.3993	30.4379	32.8014	20.4938	16.8603	26.2424	21.4432	16.7492	19.597	20.4361	17.0353	23.0965
ENSG00000021826	4.90268	5.3187	5.3319	3.74879	5.71453	3.57025	3.06551	3.01142	2.84723	2.84805	3.44037	3.54326	2.896	2.29327
ENSG00000021852	0.45606	1.13394	0.45549	0.41964	0.45716	0.25301	0.3619	0.39711	0.17795	0.38426	0.45726	0.49905	0.30973	0.28666
ENSG00000022267	1267.48	530.466	1451.29	2330.23	2304.7	918.792	503.936	511.479	954.445	998.331	1655.97	1466.96	1234.5	668.037
ENSG00000022277	76.5616	66.0382	66.9568	75.7031	83.8607	66.8509	64.6951	51.0949	65.7532	88.1312	74.0768	73.9842	79.2142	73.016
ENSG00000022355	1.25417	1.07994	0.99136	1.09106	1.08576	0.84337	0.48963	1.22442	0.3559	0.6103	0.80566	1.02305	0.60398	0.49141
ENSG00000022556	0.39906	0.37798	0.32152	0.72738	0.37144	0.42168	0.19159	0.62876	0.22244	0.29385	0.37017	0.39924	0.40265	0.32761
ENSG00000022567	18.8411	16.2261	19.4252	34.2426	18.1722	14.0561	24.6092	21.5764	30.3853	19.3938	17.8333	24.8278	13.876	22.646
ENSG00000022840	185.589	165.798	172.362	218.297	205.809	166.958	210.051	218.411	314.708	166.566	200.347	185.572	230.705	176.336
ENSG00000022976	10.518	7.64056	5.97494	6.1827	7.94319	6.94372	12.0492	6.32068	4.62675	10.8497	10.5606	12.6759	8.44023	9.78733
ENSG00000023041	21.1784	24.3256	20.8989	27.3885	25.5725	21.7026	18.4144	16.1161	15.3483	20.185	21.7963	19.5628	23.0441	19.0013
ENSG00000023171	24.8839	43.0355	50.077	27.0528	44.0019	15.5742	32.8904	99.2115	57.7454	25.2708	21.0995	37.0296	20.6592	34.2762
ENSG00000023191	38.6513	37.0959	39.306	43.2789	55.0595	37.08	57.1803	44.9397	88.4866	86.0065	53.9571	51.7016	73.7784	52.7451
ENSG00000023228	253.315	260.886	254.323	154.12	181.751	257.93	187.486	149.314	178.931	165.119	219.334	154.481	166.838	221.423
ENSG00000023287	35.1739	52.701	70.6275	71.0591	57.7739	68.2003	41.725	130.451	33.455	36.663	77.1034	53.0241	45.6392	71.2141
ENSG00000023318	39.5065	32.0202	44.1556	63.5615	49.6878	37.586	32.4859	31.6696	46.223	36.1657	35.34	32.6129	31.2675	33.2114
ENSG00000023330	140.04	142.066	123.25	112.24	116.491	115.963	87.2394	105.731	178.931	96.2233	96.5045	95.0192	65.2143	98.0781
ENSG00000023445	9.52032	14.6332	7.66293	5.98687	14.4863	9.83928	9.94162	71.6785	20.2865	6.71325	7.22913	6.96176	4.27432	6.42934
ENSG00000023516	34.3757	40.0117	40.9404	33.5712	37.8873	34.3531	27.2064	22.7015	31.7644	25.5872	33.0101	23.5552	19.5287	33.4981
ENSG00000023572	8.49417	5.72367	6.32325	17.4291	17.8008	8.93969	8.02568	9.56375	10.9885	8.65716	6.55412	7.18633	12.3274	5.77412
ENSG00000023608	9.77685	5.39969	9.61885	7.97316	8.85752	7.67464	7.9831	10.5565	4.09289	7.73041	7.83881	7.08652	5.74555	6.75695
ENSG00000023697	16.1332	22.6517	16.1029	25.0106	29.5441	13.4376	12.6878	10.7882	11.7448	16.1389	17.5502	21.9083	17.1592	17.5681
ENSG00000023734	98.6806	109.668	94.9024	145.279	125.977	90.9993	104.142	101.793	129.816	88.0182	89.21	92.5739	118.488	96.6039
ENSG00000023839	1.28268	1.07994	1.20571	1.20297	1.20005	1.06826	0.87282	1.09205	0.62283	0.94935	1.24115	1.07296	1.11504	1.31044
ENSG00000023892	3.44898	1.26893	1.6344	1.20297	5.7431	1.65862	2.59717	1.68772	2.2244	4.81455	2.37342	1.77163	4.33626	2.78468
ENSG00000023902	43.5825	30.6163	33.8669	89.0756	90.0324	34.3531	50.3681	147.692	86.3512	46.0886	55.7862	62.3065	91.4797	41.5655
ENSG00000023909	9.86236	13.7692	12.9948	11.5821	16.8864	12.032	7.85537	119.1	19.3968	8.79278	7.86059	7.11147	8.34731	10.4016
ENSG00000024048	52.3617	51.702	55.2481	58.1342	48.9449	46.0197	37.148	44.6419	38.8825	34.2896	44.028	41.7206	34.6436	43.6949
ENSG00000024422	63.9628	48.5432	62.134	87.9286	91.5182	61.8469	81.896	30.2466	200.908	84.3564	96.0472	52.5251	79.2297	77.4797
ENSG00000024526	3.62	0.91795	1.6344	1.25892	4.08589	1.40561	1.21343	1.35679	0.48937	0.79112	1.54599	1.89639	1.79645	1.47424
ENSG00000024862	10.2614	7.10059	12.5393	6.65829	8.82894	10.767	9.00494	6.75088	2.98069	14.8053	12.1284	12.8506	8.61058	10.6883
ENSG00000025039	116.097	92.4967	108.621	119.542	91.7753	115.035	79.5543	74.9215	89.8212	81.305	104.278	76.4795	73.6235	108.848
ENSG00000025156	25.7106	32.1552	24.1945	29.5986	30.6299	28.1684	20.2877	20.8814	25.3137	16.8849	19.5753	21.9582	35.7432	22.2365
ENSG00000025293	30.0146	32.3712	29.8211	43.8384	30.5727	26.9877	24.886	31.7027	40.751	24.5022	30.9415	28.396	21.0154	32.72
ENSG00000025423	0.08551	0.64796	0.24114	0.27976	0.25715	0.33735	0.17031	0.16546	0.26693	0.24864	0.15242	0.32438	0.38717	0.1638
ENSG00000025434	9.20677	10.9884	5.54624	5.5952	6.65742	8.40556	18.3718	4.40131	4.40431	16.704	10.9961	12.077	8.82739	9.95114
ENSG00000025708	16.0192	13.7692	15.1651	12.7571	28.8012	15.7991	22.821	52.3524	29.7625	27.5763	18.3994	14.2729	17.1437	18.9604
ENSG00000025770	30.4707	28.8344	21.9974	33.879	25.3439	25.7227	26.8658	27.9301	18.685	46.4277	32.9883	43.7667	29.3472	31.6962
ENSG00000025772	10.0619	8.7475	10.2619	13.1207	18.3151	10.5983	9.79261	13.237	12.4566	16.3198	10.0163	13.649	12.9468	10.6883
ENSG00000025796	48.0006	54.0779	55.8376	71.143	61.974	54.8469	49.7081	49.7381	52.4958	51.6491	61.6	46.4866	46.1657	57.7002
ENSG00000025800	67.5258	71.9779	81.5861	80.5709	89.5181	72.8669	71.8054	69.4613	91.8677	55.1074	93.5867	73.7098	91.1699	76.9473
ENSG00000026025	372.746	332.945	357.237	450.302	684.143	321.52	590.196	432.056	403.461	1039.22	611.493	406.701	522.04	488.589
ENSG00000026036	8.55118	9.42246	8.68108	9.42792	14.0863	10.6264	10.5803	29.3531	10.2322	9.83254	18.6825	10.4801	15.8429	13.2682
ENSG00000026103	5.27323	3.77978	6.16249	6.71424	9.31468	3.37347	4.1725	6.88325	4.04841	6.30639	3.96295	2.9444	3.62388	4.91414
ENSG00000026297	16.9598	10.2054	12.1374	7.66543	12.8863	17.1203	15.7108	4.63296	7.96335	20.7049	16.3962	13.3247	15.4866	13.2682
ENSG00000026508	19.9243	21.3828	26.3648	47.2235	67.9172	20.4376	34.6573	118.902	34.7006	27.3277	34.9916	13.1001	32.1813	24.7755
ENSG00000026559	1.4537	0.89095	1.01815	1.87439	1.20005	1.09638	1.34116	1.85318	1.55708	1.33361	1.61131	1.62191	1.00663	1.02378
ENSG00000026652	7.81008	6.12865	9.4045	10.519	10.3147	5.25699	5.06661	6.55233	3.3366	6.78106	9.05818	6.63737	5.40484	7.45312
ENSG00000026751	6.55591	1.91689	1.71478	1.53868	3.28585	1.79918	1.04313	2.74668	0.57834	1.51444	1.43712	1.32248	2.4314	1.679
ENSG00000026950	46.1479	12.6353	22.5333	6.35056	21.058	24.4014	17.9247	7.5782	3.82597	21.7898	15.5252	13.0502	10.8097	22.0727
ENSG00000027001	25.34	18.8179	22.6137	21.4576	21.9438	20.297	18.6059	13.9982	18.3735	19.4616	19.9236	18.1405	26.5286	19.6156
ENSG00000027075	27.8198	28.4294	28.0527	30.7177	32.1728	25.048	18.2228	24.8525	29.1841	27.0564	26.3471	25.0773	27.9534	29.1982
ENSG00000027644	0.85512	1.21493	1.33967	0.78333	0.82861	0.73092	1.14957	1.65463	0.48937	0.85893	1.39357	0.87334	0.86725	0.77807
ENSG00000027697	94.1485	113.367	78.9335	104.966	101.776	104.606	102.397	129.69	139.603	90.9567	126.205	112.636	74.5063	87.1851
ENSG00000027847	10.1189	8.45052	9.16336	11.2184	13.0577	10.8794	11.6021	11.2515	11.7448	17.1109	13.7615	16.5685	14.2322	13.1453
ENSG00000027869	2.1378	0.94495	1.25929	1.14702	3.05727	0.78714	1.40503	5.7581	1.60157	1.55964	1.72018	1.34744	1.82743	1.18758
ENSG00000028116	11.0025	16.1181	10.9049	13.5124	21.0009	13.0441	13.8587	10.9867	11.0775	8.54414	12.0413	11.4033	14.7123	11.8349
ENSG00000028137	19.2117	20.3298	18.5411	19.3594	31.9728	17.3452	35.7856	56.4559	32.7876	31.2833	24.9535	23.8297	36.6879	30.4267
ENSG00000028203	43.5825	37.8788	51.0147	45.8247	46.3734	41.2125	37.957	43.7814	27.4046	40.1665	54.1531	49.8053	35.5264	48.4043
ENSG00000028277	3.84803	3.05083	3.00087	4.00057	8.17177	2.83933	4.3641	3.574	1.60157	2.59941	2.52584	2.89449	4.22786	2.62088
ENSG00000028310	31.7819	27.5654	28.1867	30.1861	31.687	29.8271	22.672	29.4193	20.6869	33.7019	30.7891	33.3116	31.6857	28.1335
ENSG00000028528	103.156	97.7074	92.5178	80.459	105.204	84.421	90.0281	83.5256	78.4768	86.5038	104.779	83.7906	89.2341	84.9328
ENSG00000028839	11.8861	7.66756	10.2083	16.338	9.57183	11.9758	7.15286	11.1191	11.9228	9.49349	12.6945	17.5416	12.9778	8.88641
ENSG00000029153	3.36346	2.05188	2.8669	3.83271	6.54313	2.81122	2.38429	5.82429	5.07163	2.48639	4.28957	2.81964	2.27654	2.53897
ENSG00000029363	77.4452	65.7682	89.4633	103.008	93.8611	90.7181	58.8195	108.146	94.8484	65.6859	101.469	70.6157	57.7962	86.6527
ENSG00000029364	25.625	21.7068	25.293	33.1795	33.43	23.5299	20.7135	22.6684	27.0487	23.3721	26.652	22.1079	25.0419	22.646
ENSG00000029534	57.4354	78.6195	62.5895	12.0017	32.6871	143.204	45.344	40.2075	21.9771	83.6105	54.2184	31.4901	74.9709	76.333
ENSG00000029559	0.25654	0.37798	0.13397	0.08393	0.77146	0.42168	0.23417	0.26474	0.04449	0.04521	0.13065	0.22457	0.17035	0.04095
ENSG00000029639	11.0025	9.44946	10.2619	6.7702	14.0863	11.1043	7.74893	4.69914	4.71573	9.5387	6.72831	9.98101	7.37165	9.82829
ENSG00000029725	68.1529	75.4337	74.4858	74.3882	74.5174	69.0999	55.2856	77.9992	56.2328	52.5306	67.871	59.6865	54.9621	70.1494
ENSG00000029993	14.8506	6.9926	5.84097	8.36483	15.1149	7.42163	5.06661	6.25449	7.69642	8.74757	10.43	6.78709	13.938	8.88641
ENSG00000030066	28.1334	30.4543	27.4901	34.5504	39.6017	22.6866	22.7784	32.0998	23.6231	17.2917	27.1745	24.1291	18.8627	24.6117
ENSG00000030110	19.2117	18.7909	16.0225	22.6326	25.7154	18.0199	23.2468	44.8735	33.6774	22.4453	17.572	17.9658	23.6326	17.8957
ENSG00000030304	0.99764	1.97089	2.49179	0.61547	1.57149	0.87148	0.5535	2.11792	0.40039	1.08497	1.32824	1.44725	0.89823	1.31044
ENSG00000030419	7.35402	9.23347	8.54711	8.84042	8.20035	7.64652	4.42796	6.18831	4.40431	4.27207	6.07508	7.78519	2.92698	6.716
ENSG00000030582	121.256	79.4565	77.8082	68.1775	145.52	82.2564	144.633	75.7489	138.936	157.298	113.489	104.601	169.3	127.727
ENSG00000031003	45.0647	41.0647	46.5938	67.8418	71.9173	35.7306	28.0367	65.1592	48.9368	29.6106	34.5561	24.8527	35.5264	34.8904
ENSG00000031081	54.528	64.9583	51.631	86.1102	63.5455	47.088	68.0586	77.8999	144.675	35.6006	59.6403	42.3943	56.6192	56.9222
ENSG00000031691	3.99055	3.86078	6.37684	6.51841	5.1145	4.52607	3.91704	3.20998	4.49329	3.88781	3.83231	4.44155	3.90264	3.89036
ENSG00000031698	84.4572	75.7847	62.4823	106.113	82.9464	66.7103	66.8239	100.105	110.286	91.68	73.5106	77.5525	92.6721	67.938
ENSG00000031823	37.1121	35.692	35.8496	40.2295	43.5161	37.6704	49.2185	35.1774	48.136	50.6771	43.7231	47.3599	42.6347	42.9168
ENSG00000032219	11.3731	12.2843	15.7813	11.1904	18.0579	15.9115	14.7953	13.601	9.2535	11.3696	15.6558	14.722	10.8871	20.8442
ENSG00000032389	9.83386	7.66756	8.22559	9.6797	17.5436	7.42163	8.38758	5.92357	12.3232	10.8271	7.66462	8.53376	14.8982	8.14929
ENSG00000032444	26.8792	26.5665	22.6941	30.1581	42.859	25.3572	33.8484	22.0396	53.0742	44.4838	42.6127	44.8646	54.1258	35.3818
ENSG00000032742	9.57732	7.72156	10.0207	7.55352	14.0292	8.9678	8.68562	7.80984	4.4488	11.1435	14.3058	11.2536	8.11501	9.74638
ENSG00000033011	9.63433	6.39863	6.64478	7.74936	12.7148	7.19673	7.13157	5.55955	12.1452	11.2792	6.98961	6.76214	11.1968	7.53502
ENSG00000033030	20.8079	22.4087	18.5143	21.8493	16.1435	19.8472	13.0071	29.5186	11.4779	14.3985	21.0559	22.2577	11.8008	19.1652
ENSG00000033050	35.0313	46.4643	40.2706	52.0913	41.9446	42.4213	37.2119	68.7332	60.2812	36.5951	40.6747	40.7225	53.7077	36.6923
ENSG00000033100	25.9101	20.8698	22.4797	26.8849	44.8305	20.6063	20.9902	34.1184	48.4029	33.9505	30.8544	24.7779	48.3803	28.8706
ENSG00000033122	4.44661	3.83378	2.4382	3.46903	3.343	3.26102	1.85208	3.1107	1.51259	2.10213	2.65649	3.4185	2.33848	3.07134
ENSG00000033170	12.9123	5.61568	10.9853	9.34399	14.6578	8.43367	7.19544	3.90492	7.42949	8.99621	12.455	8.3591	7.65041	9.66448
ENSG00000033178	17.8435	15.7671	20.5774	22.7165	28.8298	20.9155	16.1578	24.4885	11.7003	15.2122	18.3559	13.5991	9.94243	16.8719
ENSG00000033327	35.2594	23.7316	36.3587	26.3814	44.9733	34.3813	29.2714	39.1485	22.1995	35.3519	76.7332	46.2121	42.867	48.1586
ENSG00000033627	43.9816	48.3812	39.1988	48.5104	45.7162	33.9877	42.0869	54.0732	49.0258	44.7324	46.0095	45.4385	47.1723	43.1626
ENSG00000033800	37.7962	51.918	40.994	45.0134	39.0016	32.554	22.2037	32.2321	36.4357	24.8187	33.7722	32.1389	34.2565	33.2933
ENSG00000033867	17.0169	35.395	12.8609	32.2563	22.3438	15.1244	7.72764	64.2327	27.0042	11.4148	14.6978	15.3957	13.1482	11.712
ENSG00000034053	0.17102	0.94495	0.4019	0.30774	0.57145	0.9277	0.21288	0.8935	0.26693	0.27124	0.39194	0.37429	0.97566	0.1638
ENSG00000034152	30.4137	18.4669	32.0718	60.7079	81.5177	27.1283	40.4264	148.619	78.0764	41.5227	37.7787	33.2867	54.6989	38.5351
ENSG00000034239	0.94063	0.99894	1.28609	0.72738	0.91432	0.75903	0.57478	0.52948	0.3559	0.70071	1.04517	1.17277	0.61947	0.98283
ENSG00000034510	158.596	128.648	109.505	228.732	258.811	117.622	171.264	157.885	162.47	183.97	115.339	107.82	171.468	95.4982
ENSG00000034533	5.98583	5.64268	4.26016	6.04282	4.31447	4.94775	4.1725	4.66605	3.42557	5.01799	3.54924	5.09032	4.56856	5.65126
ENSG00000034677	55.8392	53.5379	53.1314	52.511	56.831	62.2686	37.1268	126.083	37.9038	37.2959	51.1265	50.5039	34.5198	51.2709
ENSG00000034693	18.9836	18.3319	17.2014	13.2886	15.7435	18.8633	14.1141	10.8874	8.76413	14.1498	14.3712	11.8026	11.2588	14.9881
ENSG00000034713	122.937	106.293	150.043	97.2726	111.833	125.662	111.721	84.6839	84.6606	170.295	147.5	153.358	94.7938	127.932
ENSG00000034971	2.85039	3.5098	3.99222	2.74165	0.68574	12.4537	10.708	3.27616	7.16256	16.704	21.1648	8.28424	7.88271	4.79129
ENSG00000035115	14.5655	12.1493	17.4425	11.1065	15.3149	16.7268	8.45144	7.18108	5.07163	12.1155	13.4784	13.674	8.42474	14.7424
ENSG00000035141	23.8008	18.5749	15.9957	30.0462	23.6581	22.2087	20.5006	10.9205	21.3542	26.1975	20.3374	23.0062	17.6703	26.9459
ENSG00000035403	440.158	528.495	328.434	988.281	710.944	291.215	152.978	424.875	466.145	141.363	460.9	306.542	671.021	259.344
ENSG00000035499	0.7411	0.72896	0.64304	0.27976	1.40006	0.53413	0.78767	0.95968	0.26693	0.31645	0.50081	0.82343	0.61947	0.61427
ENSG00000035664	34.4328	57.3987	53.1046	64.0091	31.9442	43.827	30.8893	42.9872	20.9093	57.7747	60.0322	79.923	31.6237	32.0648
ENSG00000035681	23.5443	21.5718	21.274	26.2415	31.5442	20.9436	21.267	23.3964	28.3388	19.1226	24.8447	18.6894	21.1238	19.9842
ENSG00000035687	13.5109	10.0164	11.6552	13.8481	18.5151	9.69872	8.51531	19.6239	12.4566	10.6011	10.8655	7.78519	13.2411	11.3844
ENSG00000035720	0.14252	0.26998	0.13397	0.27976	0.25715	0.53413	0.06386	0.56257	0.08898	0.22604	0.1742	0.24953	0.24779	0.12285
ENSG00000035862	215.062	183.509	205.747	125.948	217.952	219.275	202.877	111.224	164.694	311.59	332.801	157.201	139.721	224.29
ENSG00000035928	25.0835	27.6194	26.7399	30.1022	38.1159	32.7226	23.63	17.539	20.9983	27.4181	33.6851	26.5495	24.407	29.6487
ENSG00000036054	25.568	27.1874	24.8375	39.1944	38.6588	28.9556	20.1813	35.4421	19.3078	19.2356	25.781	24.8028	24.9025	28.8296
ENSG00000036257	57.2929	65.5793	65.4832	75.2555	74.0317	59.2043	51.8582	71.7116	59.1245	46.7215	58.7911	53.1239	55.3183	58.6421
ENSG00000036448	797.312	725.071	760.291	354.316	352.415	666.175	637.35	311.633	320.847	557.742	1073.44	548.032	258.705	924.145
ENSG00000036473	0.0285	0.13499	0.08038	0.39166	0.11429	0.16867	0.08515	0.16546	0.08898	0.11302	0.0871	0.29943	0.12389	0
ENSG00000036530	6.81244	4.56274	7.95766	4.02855	5.28594	8.88346	5.66268	5.59264	4.71573	8.47633	6.07508	7.08652	5.4513	7.08456
ENSG00000036549	22.2901	23.1377	22.1314	27.3326	23.4867	22.9958	16.988	29.8164	19.2188	19.6425	20.0761	20.9851	12.73	25.8402
ENSG00000036565	0.79811	0.53997	0.77701	0.39166	0.60003	0.75903	0.44705	0.62876	0.3559	0.36166	0.56614	0.89829	0.58849	0.57332
ENSG00000036672	103.355	87.313	75.0485	91.7334	71.1173	75.3127	74.4025	67.211	106.771	49.1627	101.926	91.8752	75.4819	67.2009
ENSG00000036828	0.7126	0.59397	0.37511	0.6994	0.68574	0.64658	0.12773	0.92659	0.3559	0.20343	0.65323	0.524	0.37168	0.69617
ENSG00000037042	23.8863	18.278	15.9421	12.5333	20.258	19.6223	14.8805	13.8327	12.2342	24.8639	19.2922	22.2826	21.0464	18.2233
ENSG00000037241	9.80536	6.02066	11.4408	8.42078	19.7723	8.88346	10.1332	7.94221	11.211	14.5793	9.92916	11.8524	12.4977	10.074
ENSG00000037280	21.9765	15.2271	18.4071	15.0791	15.6864	22.7709	15.9023	20.5505	23.1782	20.1171	24.1044	17.8411	16.7875	25.2669
ENSG00000037474	52.0482	43.4675	47.2636	53.2663	51.6879	45.851	35.1044	61.8831	43.5092	36.776	46.2272	32.8126	40.3582	42.4254
ENSG00000037637	30.8128	31.4262	32.045	37.4599	29.287	38.0077	27.9089	22.2051	31.2306	26.7626	36.5376	33.7358	33.5441	24.2841
ENSG00000037749	13.9669	15.3081	13.4503	22.3808	19.5437	12.5662	9.2604	17.1089	16.0602	3.43574	11.2574	7.46081	6.90705	12.572
ENSG00000037757	16.1617	6.9926	14.0666	6.74222	11.8291	16.2207	11.7511	5.26172	9.6094	11.4148	22.6019	16.5934	14.48	20.2299
ENSG00000037897	4.19008	2.45686	3.32239	9.39994	7.77176	3.54214	3.12938	18.234	9.43145	4.33988	3.00488	3.9924	6.10174	3.6037
ENSG00000037965	0.28504	0.16199	0.08038	0.08393	0.11429	0.14056	0.06386	0.19856	0.22244	0.20343	0.1742	0.22457	0.09292	0.04095
ENSG00000038002	5.67228	8.88249	4.79603	5.73508	11.2576	6.74693	8.98365	5.49336	6.31729	7.50438	6.24927	3.84269	5.48228	6.9617
ENSG00000038210	6.07134	4.94072	5.54624	10.0434	14.2577	4.63852	5.10919	8.86881	7.56296	5.44745	5.18233	4.54136	5.4513	5.61031
ENSG00000038219	35.6299	34.936	35.8229	30.8575	39.1731	30.9234	26.0569	35.5414	26.2924	22.3775	39.5425	34.4594	24.314	36.6513
ENSG00000038274	66.9273	55.6978	63.9828	58.1342	51.6593	62.0437	52.1563	56.9854	50.4049	57.9555	58.9653	56.9167	45.5308	56.2669
ENSG00000038295	1.4537	1.61991	1.58081	2.85355	2.7144	1.6024	1.76693	2.44885	1.82401	1.17538	1.26292	1.49715	2.18362	1.14663
ENSG00000038358	36.1715	35.8539	31.134	37.9355	40.8303	32.6102	41.4483	72.7044	43.9541	45.9078	49.0361	48.6824	48.4113	43.2445
ENSG00000038382	65.3595	52.836	61.1159	106.784	111.176	59.7947	38.4466	112.415	59.3914	37.0472	87.185	54.646	54.6369	58.0688
ENSG00000038427	36.0005	37.3659	74.2447	108.603	227.981	32.4134	51.5176	79.8192	72.7378	139.577	64.692	49.1814	73.1125	87.6765
ENSG00000038532	25.4255	27.9974	24.9983	33.1236	30.6299	19.8753	18.7763	23.8266	35.2345	19.9589	29.548	26.5245	38.5153	22.9736
ENSG00000038945	7.69606	6.9386	5.89456	11.1065	60.5454	4.21683	9.34555	5.22862	12.5456	5.17621	6.70654	5.73908	15.2079	5.85602
ENSG00000039068	0.7411	0.59397	1.01815	0.89523	0.71432	0.84337	0.5535	0.49639	0.26693	0.51988	0.8492	0.82343	0.63495	0.57332
ENSG00000039123	49.0268	50.6761	49.9966	56.0639	55.3452	50.9675	41.9166	40.8362	36.5246	39.7596	46.728	47.834	47.606	44.8415
ENSG00000039139	3.22095	4.91372	2.84011	5.06366	3.14299	2.86745	1.97981	2.61431	1.15669	1.46923	2.83068	2.81964	3.31414	2.08851
ENSG00000039319	37.6252	36.5019	50.1573	45.2372	56.6024	34.6061	25.993	32.9933	22.4219	27.4859	37.561	30.3173	21.0309	39.2722
ENSG00000039523	61.654	56.4268	64.7866	72.1501	61.6026	64.4613	74.5941	113.011	94.0921	73.032	100.489	86.6102	60.3515	90.6659
ENSG00000039537	18.8696	91.9027	126.921	3.30117	5.71453	76.9713	138.651	20.8814	62.1497	25.8133	37.365	16.3439	13.8451	27.724
ENSG00000039560	12.3137	6.69562	12.2446	20.8981	31.0585	11.9758	8.68562	20.3519	11.122	12.5902	18.0293	8.70843	6.03979	10.4016
ENSG00000039600	0.7126	0.45897	1.04494	0.97916	1.14291	0.67469	0.40448	0.82731	0.13346	0.6103	0.8492	1.02305	0.48009	0.73712
ENSG00000039650	25.9386	22.8677	20.2291	18.5201	29.4298	21.9556	22.4378	23.7274	16.9054	29.6106	24.431	26.0754	30.2454	27.1097
ENSG00000039987	0.14252	0.70196	0.24114	0.19583	0.40002	0.28112	0.27675	0.52948	0.31142	0.18083	0.56614	0.4741	0.10841	0.24571
ENSG00000040199	7.83858	6.74961	8.57391	9.62375	8.00034	6.99994	4.10864	13.0054	5.29407	4.76935	9.51545	6.91185	4.59954	8.68165
ENSG00000040275	6.24236	4.42775	5.11755	7.02198	11.0005	5.53811	4.3641	6.94944	4.67124	4.38509	5.3783	5.51451	4.42918	5.44651
ENSG00000040341	62.0246	58.3437	73.8428	57.6865	69.4887	75.144	66.2065	53.1797	63.7513	43.6248	57.0273	53.2986	60.0572	60.5668
ENSG00000040487	5.87181	4.96772	5.09076	6.35056	6.85743	5.62244	6.47164	15.0571	10.1877	8.65716	8.79689	8.05967	7.88271	7.65787
ENSG00000040531	10.6035	13.1212	10.8781	13.6243	12.572	9.16459	9.21782	12.0457	9.87633	12.8162	15.3075	18.1405	13.4889	11.8758
ENSG00000040608	1.56772	0.48597	2.14348	0.89523	1.08576	0.75903	1.38374	0.49639	2.04645	2.19254	2.02503	1.34744	1.00663	1.7609
ENSG00000040633	9.97638	10.5024	12.325	19.1356	14.9149	11.9758	13.9225	17.1089	21.4877	14.2854	13.5437	11.8026	17.8561	16.6671
ENSG00000040731	0.85512	0.64796	0.53587	0.36369	0.40002	0.42168	0.21288	0.59567	0.13346	0.31645	0.52259	0.44915	0.48009	0.32761
ENSG00000040933	29.6441	37.2849	39.0113	28.4516	32.63	30.8672	27.1638	17.9362	19.0408	29.6333	36.8642	37.3539	26.9313	35.5047
ENSG00000041353	4.78866	4.91372	3.48315	4.25235	5.57166	3.85137	3.53385	3.07761	1.37913	2.19254	2.67826	2.81964	2.44689	2.94849
ENSG00000041357	60.3143	46.6803	51.5774	57.0151	91.1181	50.4614	62.0766	47.0907	62.6391	78.2309	58.3338	54.646	64.5793	64.3753
ENSG00000041515	1.90976	3.83378	1.36647	6.46246	1.91437	1.26505	1.85208	1.65463	6.18383	1.22059	2.06858	6.33794	1.8584	2.12946
ENSG00000041802	27.7628	31.9932	24.9447	35.5295	28.7726	21.4777	19.4788	54.3049	36.4357	25.542	22.7108	20.7355	33.2498	21.8679
ENSG00000041880	15.0216	14.4712	13.9326	6.91008	15.4007	14.028	14.0503	6.18831	7.65193	17.5856	16.9405	18.3651	14.7433	13.5548
ENSG00000041982	23.3732	3.75279	15.3527	174.263	328.271	11.3292	10.2184	87.7615	61.3044	18.5123	26.1729	15.8948	66.7165	13.2682
ENSG00000041988	8.23764	6.9926	7.07347	8.05709	6.60028	6.94372	6.55679	7.61129	9.65389	15.2348	9.2977	14.8717	7.83625	9.09116
ENSG00000042062	15.1356	20.5188	20.7649	9.6797	12.2577	15.293	16.3281	15.1895	9.96531	10.262	26.7608	20.3114	17.2986	25.2259
ENSG00000042088	4.27559	3.59079	3.64391	3.58093	5.62881	3.09234	3.40612	2.87905	3.78148	3.02887	3.20085	3.16897	3.46901	3.19419
ENSG00000042286	20.0098	24.0556	18.8358	33.9069	31.1156	21.4496	23.0339	26.2755	42.8864	33.6793	34.3601	29.7933	40.6215	27.3964
ENSG00000042304	0.28504	0.43198	0.4287	0.19583	0.34287	0.19679	0.3619	0.66185	0.48937	0.29385	0.39194	0.42419	0.24779	0.12285
ENSG00000042317	7.58205	8.01854	8.30597	5.95889	8.71465	7.22484	6.70581	4.33512	4.31533	7.43657	6.66299	6.18823	6.65926	6.67504
ENSG00000042429	29.0455	22.2467	26.7934	29.6266	18.1436	25.9195	16.4984	32.3314	18.0621	20.9761	27.4576	26.8988	15.4557	22.8917
ENSG00000042445	25.568	46.7343	30.8125	32.8159	49.6592	39.6664	34.3167	23.8597	44.31	25.2256	38.3884	28.0466	83.9067	37.0199
ENSG00000042493	1.4822	2.45686	1.39326	6.82615	25.9725	2.19275	6.51421	3.73946	5.69446	7.21053	2.70004	2.24573	11.6615	2.57992
ENSG00000042753	29.6156	22.9487	21.0597	35.4456	52.1451	23.052	29.91	22.2382	36.4801	40.3925	25.0406	26.8988	43.0064	27.1916
ENSG00000042781	5.18772	5.61568	6.40364	4.75592	4.57162	5.42566	3.53385	5.09625	3.02518	3.1871	4.70329	4.86574	3.45352	4.01322
ENSG00000042813	0.19953	0.48597	0.16076	0.33571	0.65717	0.42168	0.27675	0.49639	0.04449	0.22604	0.39194	0.42419	0.20133	0.45046
ENSG00000042832	1.51071	2.34887	1.55402	2.62975	2.05723	1.63051	1.59662	3.07761	1.15669	1.40142	1.67663	2.49525	1.95132	2.08851
ENSG00000042980	2.93591	2.80784	3.72429	2.46189	5.60024	2.67066	4.51311	3.17689	1.69054	3.91041	3.70166	3.04421	8.25439	3.64466
ENSG00000043039	0.28504	0.37798	0.37511	0.6994	0.48573	0.53413	0.29804	0.76113	0.26693	0.38426	0.74033	0.9981	0.38717	0.53237
ENSG00000043093	26.6512	25.1356	26.5255	33.2355	34.3729	24.3452	20.2239	21.4109	21.4877	21.7672	27.8713	23.1809	18.7234	27.0687
ENSG00000043143	30.4707	30.2653	24.2481	31.2212	20.458	26.4255	25.5246	15.1564	39.7278	24.7735	44.8772	41.5709	26.9932	31.4915
ENSG00000043355	0.05701	0.13499	0.29473	0.16786	0.3143	0.33735	0.14902	0.23165	0.31142	0.27124	0.47904	0.32438	0.07743	0.53237
ENSG00000043462	7.04047	6.9656	5.3319	6.96603	15.0578	6.4377	6.87611	17.7376	7.11808	5.7413	5.40007	4.8907	8.76545	6.10173
ENSG00000043514	16.7603	13.1483	13.2092	19.3314	17.0007	14.3372	12.5814	16.1823	12.5456	8.86059	15.5905	11.4532	19.2344	13.9644
ENSG00000043591	29.9861	17.36	27.0346	27.8082	20.458	27.1564	34.8915	34.5486	20.331	13.1327	20.3591	10.53	18.2278	37.3475
ENSG00000044012	0.11402	0.054	0.16076	0.08393	0.05715	0.05622	0.10644	0.26474	0.04449	0.06781	0.04355	0.07486	0.09292	0.12285
ENSG00000044090	19.0121	13.3102	16.344	14.9951	22.1152	17.795	18.4782	10.4573	11.9228	15.2348	19.9454	20.2614	20.5818	16.6262
ENSG00000044115	406.21	411.267	369.321	581.062	624.341	313.648	387	566.71	530.608	293.055	396.796	407.999	479.947	456.442
ENSG00000044446	50.1669	63.2574	34.2688	45.461	42.9732	47.8751	40.7458	42.2592	35.6349	36.7986	49.9724	46.1372	67.8935	42.753
ENSG00000044459	8.29465	8.53151	6.85912	8.14102	11.7719	7.42163	5.8117	5.49336	4.49329	6.17077	7.68639	9.23244	6.45793	7.57597
ENSG00000044524	11.4016	9.98943	21.0329	5.87496	17.715	11.5822	12.2833	7.5782	4.93817	16.4554	24.0826	9.18253	4.72343	15.7662
ENSG00000044574	341.762	292.825	382.959	821.32	855.893	494.129	398.538	1344.42	551.25	509.913	329.862	361.238	594.269	301.81
ENSG00000046604	56.8083	53.7539	61.8125	62.4704	52.4879	57.7425	46.2807	34.2508	78.0764	32.2553	65.65	58.0146	31.9025	69.1666
ENSG00000046647	8.43717	6.12865	7.3682	6.63032	8.88609	9.13647	6.96127	6.6516	6.58422	12.9066	10.3211	10.505	9.52429	11.1387
ENSG00000046651	10.803	14.3362	14.8436	16.31	15.7435	15.9959	12.4111	16.8772	9.78735	14.8731	16.2438	15.2959	11.3517	16.1348
ENSG00000046653	10.8885	17.414	13.5575	14.3517	20.2294	11.6947	10.9422	11.6486	8.63067	26.8982	9.51545	10.1058	8.85837	18.3871
ENSG00000046774	0.19953	0.45897	0.4019	0.27976	0.54288	0.16867	0.19159	0.4633	0.17795	0.27124	0.13065	0.32438	0.13938	0.32761
ENSG00000046889	20.1238	18.8179	25.1591	15.5826	20.858	19.1444	13.9438	19.9217	15.3928	11.799	25.2584	14.0732	9.92694	21.7041
ENSG00000047056	45.7488	39.7417	43.1643	38.495	30.887	40.6503	28.9733	39.1154	30.9191	25.203	41.0231	30.3922	31.1746	34.1123
ENSG00000047188	33.3211	31.2912	31.3215	28.2278	41.0589	25.6665	21.9269	38.255	14.0582	20.185	21.339	19.6875	23.3229	23.7107
ENSG00000047230	13.5964	11.7443	11.0925	11.8618	12.2862	12.8754	8.98365	7.90912	5.73895	11.7538	12.1502	11.0041	8.95129	9.74638
ENSG00000047249	45.0362	32.1012	38.4486	27.948	39.916	32.9475	34.1677	22.1058	28.0719	34.8773	33.0101	30.7166	37.4158	38.0437
ENSG00000047315	107.004	101.379	91.5532	111.428	117.376	91.2523	78.128	76.8409	86.3067	73.2581	98.9868	85.3626	90.3182	87.3898
ENSG00000047346	31.6964	37.2309	40.994	33.767	37.5444	38.9916	22.8849	40.77	21.8881	23.9824	39.6731	35.6073	31.6547	40.6645
ENSG00000047365	3.93354	3.80678	3.18842	3.60891	7.85747	2.9799	3.34226	10.7882	2.53581	3.34532	4.33312	6.13832	3.1283	4.29987
ENSG00000047410	58.5471	61.6915	66.153	76.1227	95.1469	82.5094	57.2442	67.4757	53.5635	73.0773	75.1002	71.6137	69.7054	80.6329
ENSG00000047457	1.51071	4.42775	3.34918	1.56666	2.68583	2.33331	6.32262	2.94524	2.13542	8.06947	3.48392	4.04231	2.16813	4.21797
ENSG00000047578	16.8173	11.6363	19.8272	15.3309	14.5149	15.3212	10.3674	10.6558	13.6578	14.4663	26.4778	17.866	16.7411	15.8481
ENSG00000047579	10.6605	11.7443	9.48488	12.3095	11.029	12.7911	15.5191	9.29901	11.0775	21.0213	13.7832	14.6222	11.2123	12.9406
ENSG00000047597	9.97638	17.522	10.503	13.1767	11.8005	15.04	7.36574	6.41996	18.2846	8.00165	10.3646	10.6547	8.99775	9.21402
ENSG00000047617	3.27795	3.5638	4.52809	8.08507	3.71444	4.38551	2.12883	4.99698	4.89368	3.66177	5.87911	4.34174	4.27432	5.32365
ENSG00000047621	14.7365	14.7951	15.0579	18.8558	22.9724	13.4658	11.0912	18.4657	9.6094	11.9799	13.0429	13.6989	13.8605	13.5958
ENSG00000047634	18.4705	20.6538	13.6914	18.8279	13.8863	14.8714	11.8363	32.8609	8.05232	10.1264	13.7179	12.0521	8.67253	14.6196
ENSG00000047644	50.965	50.7301	63.9024	84.9352	61.7169	49.5056	61.438	53.4445	83.326	44.0317	83.5051	73.5101	42.5109	59.9935
ENSG00000047648	10.0334	9.82744	8.43994	8.47673	8.37178	9.4176	7.19544	9.39829	9.56491	6.9845	10.3646	7.51071	7.12386	10.2788
ENSG00000047662	0.65559	0.83695	0.85739	0.55952	1.05719	0.39357	1.10699	1.22442	0.40039	1.40142	1.45889	0.9981	1.08407	1.55615
ENSG00000047849	894.311	602.147	839.76	720.382	795.091	920.394	546.981	417.032	896.611	674.738	1387.64	769.561	779.257	675.285
ENSG00000047932	56.0958	49.7582	56.3466	50.3848	49.2592	43.4053	29.1437	27.7646	28.6502	33.0238	49.2539	36.4307	27.0397	44.1863
ENSG00000047936	1.76724	1.59291	1.44685	1.31487	1.60007	1.26505	1.12828	1.55535	0.80078	1.22059	1.63309	1.87144	1.11504	1.39234
ENSG00000048028	161.19	108.642	120.758	172.528	114.548	152.874	96.1804	78.2639	93.5137	69.2573	157.386	109.841	64.3316	108.766
ENSG00000048052	23.6298	14.6062	23.2031	17.7928	38.9159	25.1604	16.0939	18.7304	9.69838	20.4788	24.4745	22.8066	12.219	28.2563
ENSG00000048140	21.891	18.386	16.7191	32.5361	40.9732	20.4657	25.8014	24.0914	38.5266	27.825	25.9334	29.0947	40.064	27.5192
ENSG00000048162	11.5726	13.3642	8.70787	27.0528	15.0006	9.92362	9.19653	39.9427	17.3948	13.3587	15.1115	12.8256	23.4003	9.29592
ENSG00000048342	11.2591	5.72367	8.89543	3.83271	12.2577	9.69872	8.68562	4.4344	3.24762	9.42568	8.51382	6.61242	5.51325	7.98548
ENSG00000048392	32.9505	32.7221	33.2775	35.4456	42.0303	29.7146	20.9689	46.2303	31.0526	21.2247	29.7222	22.1079	19.9933	30.0582
ENSG00000048405	7.81008	13.0672	9.69923	15.0791	10.4004	8.20877	5.8117	26.441	9.78735	6.10296	9.07996	7.43585	6.50439	9.05021
ENSG00000048462	0.28504	0.13499	0.10717	0.33571	0.11429	0.53413	0.04258	0.03309	0.17795	0.20343	0.10887	0.12476	0.17035	0.28666
ENSG00000048471	15.9337	14.3092	13.2092	12.0297	17.5722	12.6505	15.1147	13.0716	12.5456	13.6977	18.9438	13.9734	14.0309	12.7768
ENSG00000048540	2.96441	2.75384	3.32239	3.88867	3.9716	3.4578	1.85208	2.61431	2.49133	2.14734	3.26617	2.62002	3.1283	2.37517
ENSG00000048544	57.1219	55.1848	39.8419	44.9854	62.5169	56.5056	42.534	30.0149	43.0199	41.5001	37.4085	36.0065	42.387	37.4703
ENSG00000048545	0.42756	1.56591	0.50908	0.33571	0.68574	0.47791	0.59607	0.23165	0.04449	0.45207	0.60969	0.59886	0.52655	0.32761
ENSG00000048649	23.4017	28.4294	30.223	30.6058	37.6302	27.8311	21.3947	30.2135	22.5554	20.7953	30.4407	25.1272	21.6503	30.8362
ENSG00000048707	87.051	129.404	90.5619	192.895	139.463	125.999	107.144	140.743	379.527	59.0631	105.497	79.1744	213.638	86.7346
ENSG00000048740	107.403	98.3824	99.5913	83.7882	97.747	105.28	68.9527	74.9546	70.2465	64.3071	114.773	78.5506	65.3692	94.3515
ENSG00000048828	136.42	128.648	138.495	176.78	151.292	126.308	104.121	107.849	171.368	84.5373	162.764	97.2649	120.734	135.016
ENSG00000048991	13.0263	12.7973	12.5661	15.6945	20.6009	12.0601	11.7298	10.2587	13.7913	9.60651	13.805	10.3553	14.3097	12.7358
ENSG00000049089	1.90976	1.18793	2.30424	0.97916	4.00017	1.82729	1.04313	0.86041	0.71181	12.997	2.83068	4.21698	3.84069	4.83224
[truncated: 27,440 more rows]

## Sheet: groups.GSE99321_GeneLevel_Norma
Sample type for the dataset GSE99321
Samples	Type
GSM2641079	Fail
[truncated: 13 more rows]

## Sheet: GSE99321
List of differentially expressed genes from the dataset indicated in the folder name.
[truncated: 265 more rows]

[truncated: 3 more sheets: exp.GSE46224_GeneLevel_Normaliz, groups.GSE46224_GeneLevel_Norma, GSE46224]
